# Supplementary material for: 2-Ferrocenyl-2-[(2-ferrocenylethen­yl)(morpholin-4-yl)meth­yl]-1,3-di­thiol­ane
Source: IUCrdata. 2024 Mar 21;9(Pt 3):x240234. doi: 10.1107/S2414314624002347 (PMC10993561; doi:10.1107/S2414314624002347)
Supplement: Supplementary file 1 [file x-09-x240234-sup1.cif]

##############################################################################
#                                                                            #
# This CIF contains the data for a data article accepted for                 #
# publication in IUCrData. It conforms to the requirements of                #
# Notes for Authors for IUCrData, and has been                               #
# peer reviewed under the auspices of IUCrData.                              #
#                                                                            #
# Full details of the Crystallographic Information File format               #
# are given in the paper "The Crystallographic Information File (CIF):       #
# a New Standard Archive File for Crystallography" by S. R. Hall, F. H.      #
# Allen and I. D. Brown [Acta Cryst. (1991), A47, 655-685].                  #
#                                                                            #
# The current version of the core CIF dictionary is obtainable from          #
# ftp://ftp.iucr.org/pub/cif_core.dic.                                       #
#                                                                            #
# Software is freely available for graphical display of the structure(s)     #
# in this CIF. For information consult the CIF software page                 #
# http://www.iucr.org/resources/cif/software.                                #
#                                                                            #
# This file may be used for bona fide research purposes within the           #
# scientific community so long as proper attribution is given to the data    # 
# article from which it was obtained.                                        #
#                                                                            #
##############################################################################
data_I
_audit_creation_method     'WinGX routine CIF_UPDATE'
_audit_conform_dict_name     cif_core.dic
_audit_conform_dict_version     2.4.5
_chemical_name_systematic
;
2-Ferrocenyl-2-[(2-ferrocenylethenyl)(morpholin-4-yl)methyl]-1,3-dithiolane
;
_chemical_formula_moiety     'C29 H31 Fe2 N O S2'
_chemical_formula_sum     'C29 H31 Fe2 N O S2'
_chemical_formula_iupac     '[Fe2 (C5 H5)2 (C19 H21 N O S2)]'
_chemical_formula_weight     585.37
_chemical_absolute_configuration     ad
_space_group_crystal_system     orthorhombic
_space_group_name_H-M_alt     'P 21 21 21'
_space_group_name_Hall     'P 2ac 2ab'
loop_
    _space_group_symop_operation_xyz
    'x, y, z'
    '-x+1/2, -y, z+1/2'
    'x+1/2, -y+1/2, -z'
    '-x, y+1/2, -z+1/2'
_cell_length_a     7.5425(3)
_cell_length_b     17.6838(9)
_cell_length_c     18.8920(11)
_cell_angle_alpha     90
_cell_angle_beta     90
_cell_angle_gamma     90
_cell_volume     2519.8(2)
_cell_formula_units_Z     4
_cell_measurement_reflns_used     3368
_cell_measurement_theta_min     5.201
_cell_measurement_theta_max     29.363
_cell_measurement_temperature     130(2)
_exptl_crystal_description     prism
_exptl_crystal_colour     brown
_exptl_crystal_size_max     0.540
_exptl_crystal_size_mid     0.440
_exptl_crystal_size_min     0.120
_exptl_crystal_density_diffrn     1.543
_exptl_crystal_density_meas     ?
_exptl_crystal_density_method     ?
_exptl_crystal_F_000     1216
loop_
    _exptl_crystal_face_index_h
    _exptl_crystal_face_index_k
    _exptl_crystal_face_index_l
    _exptl_crystal_face_perp_dist
    -10 2 6 0.2555
    10 -2 -6 0.2555
    1 -15 22 0.2212
    -1 15 -22 0.2212
    -2 -20 -15 0.0632
    2 20 15 0.0632
_exptl_absorpt_coefficient_mu     1.341
_exptl_absorpt_correction_type     analytical
_exptl_absorpt_process_details
;
(<i>CrysAlis RED</i>; Agilent,  2013)
;
_exptl_absorpt_correction_T_min     0.022
_exptl_absorpt_correction_T_max     0.250
_diffrn_ambient_temperature     130(2)
_diffrn_radiation_type     MoK\a
_diffrn_radiation_wavelength     0.71073
_diffrn_radiation_monochromator     graphite
_diffrn_measurement_device_type     'Xcalibur, Atlas, Gemini'
_diffrn_measurement_method     '\w scans'
_diffrn_detector_area_resol_mean     10.4685
_diffrn_reflns_number     9130
_diffrn_reflns_av_R_equivalents     0.0451
_diffrn_reflns_av_unetI/netI     0.0765
_diffrn_reflns_theta_min     3.457
_diffrn_reflns_theta_max     30.069
_diffrn_reflns_theta_full     25.242
_diffrn_measured_fraction_theta_max     0.870
_diffrn_measured_fraction_theta_full     0.996
_diffrn_reflns_limit_h_min     -6
_diffrn_reflns_limit_h_max     10
_diffrn_reflns_limit_k_min     -15
_diffrn_reflns_limit_k_max     24
_diffrn_reflns_limit_l_min     -17
_diffrn_reflns_limit_l_max     26
_refine_special_details     ?
_reflns_number_total     5847
_reflns_number_gt     5231
_reflns_threshold_expression     'I > 2\s(I)'
_refine_ls_structure_factor_coef     Fsqd
_refine_ls_matrix_type     full
_refine_ls_R_factor_all     0.0631
_refine_ls_R_factor_gt     0.0555
_refine_ls_wR_factor_gt     0.1274
_refine_ls_wR_factor_ref     0.1386
_refine_ls_goodness_of_fit_ref     1.056
_refine_ls_restrained_S_all     1.056
_refine_ls_number_reflns     5847
_refine_ls_number_parameters     320
_refine_ls_number_restraints     0
_refine_ls_hydrogen_treatment     constr
_refine_ls_weighting_scheme     calc
_refine_ls_weighting_details
              'w=1/[\s^2^(Fo^2^)+(0.0712P)^2^+0.1471P] where P=(Fo^2^+2Fc^2^)/3'
_atom_sites_solution_hydrogens     geom
_atom_sites_solution_primary     direct
_atom_sites_solution_secondary     difmap
_refine_ls_shift/su_max     0.000
_refine_ls_shift/su_mean     0.000
_refine_diff_density_max     1.225
_refine_diff_density_min     -1.234
_refine_ls_extinction_method     none
_refine_ls_extinction_coef     .
_refine_ls_abs_structure_details
;
Flack <i>x</i> determined using 1778 quotients
[(<i>I</i>^+^)-(<i>I</i>^-^)]/[(<i>I</i>^+^)+(<i>I</i>^-^)]
(Parsons <i>et al.</i>,  2013)
;
_refine_ls_abs_structure_Flack     0.027(18)
loop_
    _atom_type_symbol
    _atom_type_description
    _atom_type_scat_dispersion_real
    _atom_type_scat_dispersion_imag
    _atom_type_scat_source
    'C' 'C' 0.0033 0.0016
                         'International Tables Vol C Tables 4.2.6.8 and 6.1.1.4'
    'H' 'H' 0.0000 0.0000
                         'International Tables Vol C Tables 4.2.6.8 and 6.1.1.4'
    'Fe' 'Fe' 0.3463 0.8444
                         'International Tables Vol C Tables 4.2.6.8 and 6.1.1.4'
    'N' 'N' 0.0061 0.0033
                         'International Tables Vol C Tables 4.2.6.8 and 6.1.1.4'
    'O' 'O' 0.0106 0.0060
                         'International Tables Vol C Tables 4.2.6.8 and 6.1.1.4'
    'S' 'S' 0.1246 0.1234
                         'International Tables Vol C Tables 4.2.6.8 and 6.1.1.4'
_computing_data_collection
;
<i>CrysAlis PRO</i> (Agilent, 2013)
;
_computing_data_reduction
;
<i>CrysAlis RED</i> (Agilent, 2013)
;
_computing_structure_solution
;
<i>SHELXT2018</i> (Sheldrick, 2015a)
;
_computing_structure_refinement
;
<i>SHELXL2018</i> (Sheldrick, 2015b)
;
_computing_molecular_graphics
;
ORTEP-3 for Windows (Farrugia, 2012)
;
_computing_publication_material
;
Mercury (Macrae <i>et al.</i>,  2020)
;
loop_
    _atom_site_type_symbol
    _atom_site_label
    _atom_site_fract_x
    _atom_site_fract_y
    _atom_site_fract_z
    _atom_site_U_iso_or_equiv
    _atom_site_adp_type
    _atom_site_calc_flag
    _atom_site_occupancy
    _atom_site_disorder_assembly
    _atom_site_disorder_group
    C C1 0.6462(7) 0.3262(3) 0.2856(3) 0.0184(11) Uani d 1 . .
    H H1 0.606180 0.278710 0.302928 0.022 Uiso calc 1 . .
    C C2 0.5778(7) 0.3857(3) 0.3200(3) 0.0164(11) Uani d 1 . .
    C C3 0.4556(7) 0.3753(3) 0.3847(3) 0.0176(10) Uani d 1 . .
    C C4 0.1034(10) 0.3431(5) 0.3520(5) 0.034(2) Uani d 0.782(13) A 1
    H H4A 0.026843 0.334821 0.393800 0.041 Uiso calc 0.782(13) A 1
    H H4B 0.026165 0.351702 0.310356 0.041 Uiso calc 0.782(13) A 1
    C C4P 0.177(4) 0.3480(18) 0.3075(19) 0.034(2) Uani d 0.218(13) A 2
    H H4PA 0.047803 0.351224 0.298393 0.041 Uiso calc 0.218(13) A 2
    H H4PB 0.239322 0.353020 0.261684 0.041 Uiso calc 0.218(13) A 2
    C C5 0.2191(8) 0.2740(4) 0.3395(4) 0.0338(15) Uani d 1 . .
    H H5A 0.268795 0.274712 0.291039 0.041 Uiso calc 1 A 1
    H H5B 0.148982 0.227075 0.345535 0.041 Uiso calc 1 A 1
    C C6 0.5293(8) 0.4979(3) 0.2434(3) 0.0244(12) Uani d 1 . .
    H H6A 0.404142 0.481627 0.239108 0.029 Uiso calc 1 . .
    H H6B 0.593904 0.481116 0.200573 0.029 Uiso calc 1 . .
    C C7 0.5391(8) 0.5828(3) 0.2501(3) 0.0268(12) Uani d 1 . .
    H H7A 0.490242 0.606267 0.206710 0.032 Uiso calc 1 . .
    H H7B 0.465229 0.599228 0.290606 0.032 Uiso calc 1 . .
    C C8 0.7914(8) 0.5758(3) 0.3227(3) 0.0264(12) Uani d 1 . .
    H H8A 0.722502 0.592520 0.364499 0.032 Uiso calc 1 . .
    H H8B 0.914846 0.593825 0.328617 0.032 Uiso calc 1 . .
    C C9 0.7905(7) 0.4905(3) 0.3192(3) 0.0208(11) Uani d 1 . .
    H H9A 0.868833 0.473088 0.280452 0.025 Uiso calc 1 . .
    H H9B 0.835530 0.469225 0.364270 0.025 Uiso calc 1 . .
    C C10 0.7709(7) 0.3204(3) 0.2263(3) 0.0193(11) Uani d 1 . .
    C C11 0.8416(7) 0.2473(3) 0.2068(3) 0.0223(12) Uani d 1 . .
    H H11 0.817860 0.200934 0.230297 0.027 Uiso calc 1 . .
    C C12 0.9524(7) 0.2565(3) 0.1467(3) 0.0235(12) Uani d 1 . .
    H H12 1.015044 0.217531 0.122817 0.028 Uiso calc 1 . .
    C C13 0.9528(7) 0.3343(3) 0.1286(3) 0.0220(11) Uani d 1 . .
    H H13 1.017439 0.356530 0.090791 0.026 Uiso calc 1 . .
    C C14 0.8403(7) 0.3734(3) 0.1765(3) 0.0188(11) Uani d 1 . .
    H H14 0.815352 0.426084 0.175621 0.023 Uiso calc 1 . .
    C C15 0.4455(8) 0.3252(4) 0.1031(4) 0.0330(15) Uani d 1 . .
    H H15 0.382220 0.364764 0.125998 0.040 Uiso calc 1 . .
    C C16 0.5535(9) 0.3328(4) 0.0423(4) 0.0393(18) Uani d 1 . .
    H H16 0.575569 0.378270 0.017001 0.047 Uiso calc 1 . .
    C C17 0.6235(8) 0.2596(5) 0.0257(3) 0.0396(18) Uani d 1 . .
    H H17 0.701159 0.247630 -0.012305 0.048 Uiso calc 1 . .
    C C18 0.5559(8) 0.2092(4) 0.0760(4) 0.0352(15) Uani d 1 . .
    H H18 0.579266 0.156479 0.077488 0.042 Uiso calc 1 . .
    C C19 0.4484(8) 0.2488(4) 0.1238(4) 0.0312(14) Uani d 1 . .
    H H19 0.387975 0.227760 0.163245 0.037 Uiso calc 1 . .
    C C20 0.5469(6) 0.4080(3) 0.4483(3) 0.0186(11) Uani d 1 . .
    C C21 0.5531(8) 0.4860(3) 0.4679(3) 0.0233(12) Uani d 1 . .
    H H21 0.488755 0.525816 0.445987 0.028 Uiso calc 1 . .
    C C22 0.6713(8) 0.4938(4) 0.5256(3) 0.0330(15) Uani d 1 . .
    H H22 0.700553 0.539908 0.548606 0.040 Uiso calc 1 . .
    C C23 0.7387(7) 0.4214(4) 0.5433(3) 0.0291(13) Uani d 1 . .
    H H23 0.819272 0.410200 0.580494 0.035 Uiso calc 1 . .
    C C24 0.6634(7) 0.3687(4) 0.4949(3) 0.0228(12) Uani d 1 . .
    H H24 0.686980 0.315958 0.493921 0.027 Uiso calc 1 . .
    C C25 0.2141(7) 0.3841(3) 0.5604(3) 0.0240(12) Uani d 1 . .
    H H25 0.145269 0.362048 0.523752 0.029 Uiso calc 1 . .
    C C26 0.3266(8) 0.3445(4) 0.6076(3) 0.0275(13) Uani d 1 . .
    H H26 0.345859 0.291407 0.608294 0.033 Uiso calc 1 . .
    C C27 0.4053(8) 0.3984(4) 0.6536(3) 0.0285(13) Uani d 1 . .
    H H27 0.487580 0.387627 0.690309 0.034 Uiso calc 1 . .
    C C28 0.3397(8) 0.4713(4) 0.6352(3) 0.0276(13) Uani d 1 . .
    H H28 0.369460 0.517597 0.657731 0.033 Uiso calc 1 . .
    C C29 0.2213(8) 0.4622(4) 0.5770(3) 0.0291(13) Uani d 1 . .
    H H29 0.158548 0.501472 0.553572 0.035 Uiso calc 1 . .
    Fe Fe1 0.69918(10) 0.29194(4) 0.12507(4) 0.01799(19) Uani d 1 . .
    Fe Fe2 0.46821(10) 0.42310(5) 0.55104(4) 0.01902(19) Uani d 1 . .
    N N1 0.6094(6) 0.4643(3) 0.3067(2) 0.0194(9) Uani d 1 . .
    O O1 0.7173(6) 0.6085(2) 0.2605(2) 0.0296(10) Uani d 1 . .
    S S1 0.24352(16) 0.42501(9) 0.36629(8) 0.0240(3) Uani d 1 . .
    S S2 0.39473(18) 0.27808(8) 0.40423(8) 0.0226(3) Uani d 1 . .
loop_
    _atom_site_aniso_label
    _atom_site_aniso_U_11
    _atom_site_aniso_U_22
    _atom_site_aniso_U_33
    _atom_site_aniso_U_12
    _atom_site_aniso_U_13
    _atom_site_aniso_U_23
    C1 0.021(2) 0.020(3) 0.014(2) -0.002(2) -0.004(2) 0.0020(19)
    C2 0.016(2) 0.020(3) 0.013(2) -0.002(2) -0.004(2) 0.0024(19)
    C3 0.016(2) 0.011(2) 0.025(3) 0.001(2) -0.001(2) 0.0024(19)
    C4 0.017(3) 0.036(4) 0.050(6) -0.005(3) -0.006(3) -0.012(4)
    C4P 0.017(3) 0.036(4) 0.050(6) -0.005(3) -0.006(3) -0.012(4)
    C5 0.028(3) 0.034(4) 0.039(4) -0.002(3) -0.008(3) -0.011(3)
    C6 0.024(3) 0.028(3) 0.021(3) 0.001(3) -0.003(2) 0.000(2)
    C7 0.031(3) 0.026(3) 0.024(3) 0.004(3) 0.002(3) 0.003(2)
    C8 0.027(3) 0.027(3) 0.025(3) -0.005(3) 0.000(3) 0.000(2)
    C9 0.021(2) 0.023(3) 0.019(3) -0.005(2) -0.001(2) 0.000(2)
    C10 0.019(2) 0.021(3) 0.018(3) 0.001(2) -0.003(2) -0.003(2)
    C11 0.021(3) 0.024(3) 0.022(3) 0.003(2) 0.001(2) 0.002(2)
    C12 0.020(2) 0.027(3) 0.023(3) 0.006(2) -0.001(2) -0.006(2)
    C13 0.019(2) 0.027(3) 0.019(3) -0.001(2) 0.001(2) -0.002(2)
    C14 0.020(3) 0.020(3) 0.016(2) -0.004(2) -0.003(2) -0.0015(19)
    C15 0.021(3) 0.040(4) 0.038(4) 0.004(3) -0.012(3) -0.011(3)
    C16 0.039(4) 0.041(4) 0.037(4) -0.020(3) -0.022(3) 0.020(3)
    C17 0.023(3) 0.080(6) 0.016(3) -0.009(3) 0.000(3) -0.014(3)
    C18 0.030(3) 0.031(4) 0.044(4) -0.003(3) -0.009(3) -0.011(3)
    C19 0.020(2) 0.046(4) 0.027(3) -0.011(3) -0.005(3) 0.002(3)
    C20 0.014(2) 0.023(3) 0.018(2) -0.004(2) 0.005(2) 0.001(2)
    C21 0.027(3) 0.026(3) 0.017(3) -0.008(2) 0.011(2) 0.000(2)
    C22 0.028(3) 0.046(4) 0.025(3) -0.015(3) 0.009(3) -0.008(3)
    C23 0.018(2) 0.051(4) 0.019(3) -0.005(3) -0.001(2) -0.006(3)
    C24 0.015(2) 0.033(3) 0.020(3) 0.001(2) -0.001(2) -0.004(2)
    C25 0.014(2) 0.036(3) 0.022(3) -0.006(2) 0.005(2) -0.004(2)
    C26 0.027(3) 0.029(3) 0.026(3) -0.006(3) 0.006(3) 0.003(2)
    C27 0.027(3) 0.040(4) 0.019(3) -0.001(3) 0.008(2) 0.000(2)
    C28 0.028(3) 0.029(3) 0.026(3) -0.007(2) 0.012(3) -0.007(2)
    C29 0.023(3) 0.032(3) 0.032(3) 0.004(3) 0.009(3) 0.004(2)
    Fe1 0.0182(3) 0.0201(4) 0.0156(4) -0.0006(3) -0.0010(3) -0.0012(3)
    Fe2 0.0164(3) 0.0252(4) 0.0155(4) -0.0026(3) 0.0021(3) -0.0013(3)
    N1 0.017(2) 0.022(2) 0.019(2) -0.0008(19) -0.0028(19) 0.0033(18)
    O1 0.036(2) 0.021(2) 0.032(2) -0.0023(19) 0.003(2) 0.0049(17)
    S1 0.0162(5) 0.0282(8) 0.0276(7) 0.0028(5) -0.0020(5) -0.0003(6)
    S2 0.0217(6) 0.0198(7) 0.0261(7) -0.0040(6) 0.0027(6) -0.0003(5)
_geom_special_details
;
 All esds (except the esd in the dihedral angle between two l.s. planes)
 are estimated using the full covariance matrix.  The cell esds are taken
 into account individually in the estimation of esds in distances, angles
 and torsion angles; correlations between esds in cell parameters are only
 used when they are defined by crystal symmetry.  An approximate (isotropic)
 treatment of cell esds is used for estimating esds involving l.s. planes.
;
loop_
    _geom_bond_atom_site_label_1
    _geom_bond_atom_site_label_2
    _geom_bond_site_symmetry_2
    _geom_bond_distance
    _geom_bond_publ_flag
    C1 C2 . 1.340(8) ?
    C1 C10 . 1.467(8) ?
    C1 H1 . 0.9500 ?
    C2 N1 . 1.433(7) ?
    C2 C3 . 1.541(7) ?
    C3 C20 . 1.502(7) ?
    C3 S2 . 1.817(5) ?
    C3 S1 . 1.858(5) ?
    C4 C5 . 1.521(11) ?
    C4 S1 . 1.813(8) ?
    C4 H4A . 0.9900 ?
    C4 H4B . 0.9900 ?
    C4P C5 . 1.48(3) ?
    C4P S1 . 1.83(3) ?
    C4P H4PA . 0.9900 ?
    C4P H4PB . 0.9900 ?
    C5 S2 . 1.804(6) ?
    C5 H5A . 0.9900 ?
    C5 H5B . 0.9900 ?
    C6 N1 . 1.466(7) ?
    C6 C7 . 1.509(9) ?
    C6 H6A . 0.9900 ?
    C6 H6B . 0.9900 ?
    C7 O1 . 1.433(8) ?
    C7 H7A . 0.9900 ?
    C7 H7B . 0.9900 ?
    C8 O1 . 1.425(7) ?
    C8 C9 . 1.511(8) ?
    C8 H8A . 0.9900 ?
    C8 H8B . 0.9900 ?
    C9 N1 . 1.461(7) ?
    C9 H9A . 0.9900 ?
    C9 H9B . 0.9900 ?
    C10 C14 . 1.427(7) ?
    C10 C11 . 1.445(8) ?
    C10 Fe1 . 2.051(5) ?
    C11 C12 . 1.420(8) ?
    C11 Fe1 . 2.040(6) ?
    C11 H11 . 0.9500 ?
    C12 C13 . 1.417(8) ?
    C12 Fe1 . 2.051(6) ?
    C12 H12 . 0.9500 ?
    C13 C14 . 1.421(8) ?
    C13 Fe1 . 2.055(5) ?
    C13 H13 . 0.9500 ?
    C14 Fe1 . 2.038(5) ?
    C14 H14 . 0.9500 ?
    C15 C19 . 1.406(10) ?
    C15 C16 . 1.415(10) ?
    C15 Fe1 . 2.045(6) ?
    C15 H15 . 0.9500 ?
    C16 C17 . 1.432(11) ?
    C16 Fe1 . 2.043(6) ?
    C16 H16 . 0.9500 ?
    C17 C18 . 1.399(10) ?
    C17 Fe1 . 2.044(6) ?
    C17 H17 . 0.9500 ?
    C18 C19 . 1.402(9) ?
    C18 Fe1 . 2.041(6) ?
    C18 H18 . 0.9500 ?
    C19 Fe1 . 2.040(6) ?
    C19 H19 . 0.9500 ?
    C20 C24 . 1.424(8) ?
    C20 C21 . 1.430(8) ?
    C20 Fe2 . 2.046(5) ?
    C21 C22 . 1.414(9) ?
    C21 Fe2 . 2.028(5) ?
    C21 H21 . 0.9500 ?
    C22 C23 . 1.418(10) ?
    C22 Fe2 . 2.035(6) ?
    C22 H22 . 0.9500 ?
    C23 C24 . 1.423(8) ?
    C23 Fe2 . 2.046(5) ?
    C23 H23 . 0.9500 ?
    C24 Fe2 . 2.053(6) ?
    C24 H24 . 0.9500 ?
    C25 C26 . 1.416(9) ?
    C25 C29 . 1.417(8) ?
    C25 Fe2 . 2.044(5) ?
    C25 H25 . 0.9500 ?
    C26 C27 . 1.420(9) ?
    C26 Fe2 . 2.053(6) ?
    C26 H26 . 0.9500 ?
    C27 C28 . 1.423(9) ?
    C27 Fe2 . 2.042(6) ?
    C27 H27 . 0.9500 ?
    C28 C29 . 1.426(9) ?
    C28 Fe2 . 2.048(6) ?
    C28 H28 . 0.9500 ?
    C29 Fe2 . 2.046(6) ?
    C29 H29 . 0.9500 ?
loop_
    _geom_angle_atom_site_label_1
    _geom_angle_atom_site_label_2
    _geom_angle_atom_site_label_3
    _geom_angle_site_symmetry_1
    _geom_angle_site_symmetry_3
    _geom_angle
    _geom_angle_publ_flag
    C2 C1 C10 . . 132.2(5) ?
    C2 C1 H1 . . 113.9 ?
    C10 C1 H1 . . 113.9 ?
    C1 C2 N1 . . 127.8(5) ?
    C1 C2 C3 . . 121.3(5) ?
    N1 C2 C3 . . 110.8(4) ?
    C20 C3 C2 . . 108.3(4) ?
    C20 C3 S2 . . 108.5(4) ?
    C2 C3 S2 . . 115.2(4) ?
    C20 C3 S1 . . 111.2(4) ?
    C2 C3 S1 . . 108.1(3) ?
    S2 C3 S1 . . 105.6(3) ?
    C5 C4 S1 . . 109.3(5) ?
    C5 C4 H4A . . 109.8 ?
    S1 C4 H4A . . 109.8 ?
    C5 C4 H4B . . 109.8 ?
    S1 C4 H4B . . 109.8 ?
    H4A C4 H4B . . 108.3 ?
    C5 C4P S1 . . 110.6(19) ?
    C5 C4P H4PA . . 109.5 ?
    S1 C4P H4PA . . 109.5 ?
    C5 C4P H4PB . . 109.5 ?
    S1 C4P H4PB . . 109.5 ?
    H4PA C4P H4PB . . 108.1 ?
    C4P C5 S2 . . 113.6(12) ?
    C4 C5 S2 . . 106.5(5) ?
    C4 C5 H5A . . 110.4 ?
    S2 C5 H5A . . 110.4 ?
    C4 C5 H5B . . 110.4 ?
    S2 C5 H5B . . 110.4 ?
    H5A C5 H5B . . 108.6 ?
    N1 C6 C7 . . 108.3(5) ?
    N1 C6 H6A . . 110.0 ?
    C7 C6 H6A . . 110.0 ?
    N1 C6 H6B . . 110.0 ?
    C7 C6 H6B . . 110.0 ?
    H6A C6 H6B . . 108.4 ?
    O1 C7 C6 . . 111.9(5) ?
    O1 C7 H7A . . 109.2 ?
    C6 C7 H7A . . 109.2 ?
    O1 C7 H7B . . 109.2 ?
    C6 C7 H7B . . 109.2 ?
    H7A C7 H7B . . 107.9 ?
    O1 C8 C9 . . 111.6(5) ?
    O1 C8 H8A . . 109.3 ?
    C9 C8 H8A . . 109.3 ?
    O1 C8 H8B . . 109.3 ?
    C9 C8 H8B . . 109.3 ?
    H8A C8 H8B . . 108.0 ?
    N1 C9 C8 . . 109.1(5) ?
    N1 C9 H9A . . 109.9 ?
    C8 C9 H9A . . 109.9 ?
    N1 C9 H9B . . 109.9 ?
    C8 C9 H9B . . 109.9 ?
    H9A C9 H9B . . 108.3 ?
    C14 C10 C11 . . 106.5(5) ?
    C14 C10 C1 . . 133.8(5) ?
    C11 C10 C1 . . 119.6(5) ?
    C14 C10 Fe1 . . 69.1(3) ?
    C11 C10 Fe1 . . 68.9(3) ?
    C1 C10 Fe1 . . 124.1(4) ?
    C12 C11 C10 . . 108.6(5) ?
    C12 C11 Fe1 . . 70.1(3) ?
    C10 C11 Fe1 . . 69.7(3) ?
    C12 C11 H11 . . 125.7 ?
    C10 C11 H11 . . 125.7 ?
    Fe1 C11 H11 . . 126.1 ?
    C13 C12 C11 . . 107.8(5) ?
    C13 C12 Fe1 . . 70.0(3) ?
    C11 C12 Fe1 . . 69.3(3) ?
    C13 C12 H12 . . 126.1 ?
    C11 C12 H12 . . 126.1 ?
    Fe1 C12 H12 . . 126.2 ?
    C12 C13 C14 . . 108.5(5) ?
    C12 C13 Fe1 . . 69.6(3) ?
    C14 C13 Fe1 . . 69.0(3) ?
    C12 C13 H13 . . 125.7 ?
    C14 C13 H13 . . 125.7 ?
    Fe1 C13 H13 . . 127.2 ?
    C13 C14 C10 . . 108.6(5) ?
    C13 C14 Fe1 . . 70.3(3) ?
    C10 C14 Fe1 . . 70.0(3) ?
    C13 C14 H14 . . 125.7 ?
    C10 C14 H14 . . 125.7 ?
    Fe1 C14 H14 . . 125.5 ?
    C19 C15 C16 . . 107.9(6) ?
    C19 C15 Fe1 . . 69.7(4) ?
    C16 C15 Fe1 . . 69.7(4) ?
    C19 C15 H15 . . 126.1 ?
    C16 C15 H15 . . 126.1 ?
    Fe1 C15 H15 . . 126.1 ?
    C15 C16 C17 . . 107.8(6) ?
    C15 C16 Fe1 . . 69.8(4) ?
    C17 C16 Fe1 . . 69.5(4) ?
    C15 C16 H16 . . 126.1 ?
    C17 C16 H16 . . 126.1 ?
    Fe1 C16 H16 . . 126.2 ?
    C18 C17 C16 . . 107.0(6) ?
    C18 C17 Fe1 . . 69.9(4) ?
    C16 C17 Fe1 . . 69.5(4) ?
    C18 C17 H17 . . 126.5 ?
    C16 C17 H17 . . 126.5 ?
    Fe1 C17 H17 . . 125.7 ?
    C17 C18 C19 . . 109.3(6) ?
    C17 C18 Fe1 . . 70.1(4) ?
    C19 C18 Fe1 . . 69.9(4) ?
    C17 C18 H18 . . 125.4 ?
    C19 C18 H18 . . 125.4 ?
    Fe1 C18 H18 . . 126.3 ?
    C18 C19 C15 . . 108.1(6) ?
    C18 C19 Fe1 . . 70.0(4) ?
    C15 C19 Fe1 . . 70.1(3) ?
    C18 C19 H19 . . 126.0 ?
    C15 C19 H19 . . 126.0 ?
    Fe1 C19 H19 . . 125.6 ?
    C24 C20 C21 . . 106.9(5) ?
    C24 C20 C3 . . 126.2(5) ?
    C21 C20 C3 . . 126.4(5) ?
    C24 C20 Fe2 . . 69.9(3) ?
    C21 C20 Fe2 . . 68.8(3) ?
    C3 C20 Fe2 . . 132.6(3) ?
    C22 C21 C20 . . 108.3(6) ?
    C22 C21 Fe2 . . 69.9(3) ?
    C20 C21 Fe2 . . 70.2(3) ?
    C22 C21 H21 . . 125.9 ?
    C20 C21 H21 . . 125.9 ?
    Fe2 C21 H21 . . 125.7 ?
    C21 C22 C23 . . 108.7(6) ?
    C21 C22 Fe2 . . 69.4(3) ?
    C23 C22 Fe2 . . 70.1(4) ?
    C21 C22 H22 . . 125.7 ?
    C23 C22 H22 . . 125.7 ?
    Fe2 C22 H22 . . 126.4 ?
    C22 C23 C24 . . 107.3(5) ?
    C22 C23 Fe2 . . 69.3(3) ?
    C24 C23 Fe2 . . 70.0(3) ?
    C22 C23 H23 . . 126.4 ?
    C24 C23 H23 . . 126.4 ?
    Fe2 C23 H23 . . 126.0 ?
    C23 C24 C20 . . 108.9(5) ?
    C23 C24 Fe2 . . 69.4(3) ?
    C20 C24 Fe2 . . 69.4(3) ?
    C23 C24 H24 . . 125.6 ?
    C20 C24 H24 . . 125.6 ?
    Fe2 C24 H24 . . 127.2 ?
    C26 C25 C29 . . 108.7(5) ?
    C26 C25 Fe2 . . 70.1(3) ?
    C29 C25 Fe2 . . 69.8(3) ?
    C26 C25 H25 . . 125.7 ?
    C29 C25 H25 . . 125.7 ?
    Fe2 C25 H25 . . 126.0 ?
    C25 C26 C27 . . 107.7(6) ?
    C25 C26 Fe2 . . 69.5(3) ?
    C27 C26 Fe2 . . 69.3(3) ?
    C25 C26 H26 . . 126.2 ?
    C27 C26 H26 . . 126.2 ?
    Fe2 C26 H26 . . 126.6 ?
    C26 C27 C28 . . 108.2(5) ?
    C26 C27 Fe2 . . 70.1(3) ?
    C28 C27 Fe2 . . 69.9(3) ?
    C26 C27 H27 . . 125.9 ?
    C28 C27 H27 . . 125.9 ?
    Fe2 C27 H27 . . 125.7 ?
    C27 C28 C29 . . 107.7(5) ?
    C27 C28 Fe2 . . 69.4(3) ?
    C29 C28 Fe2 . . 69.6(3) ?
    C27 C28 H28 . . 126.2 ?
    C29 C28 H28 . . 126.2 ?
    Fe2 C28 H28 . . 126.5 ?
    C25 C29 C28 . . 107.7(5) ?
    C25 C29 Fe2 . . 69.7(3) ?
    C28 C29 Fe2 . . 69.7(3) ?
    C25 C29 H29 . . 126.2 ?
    C28 C29 H29 . . 126.2 ?
    Fe2 C29 H29 . . 126.1 ?
    C14 Fe1 C19 . . 138.9(3) ?
    C14 Fe1 C11 . . 68.7(2) ?
    C19 Fe1 C11 . . 110.7(2) ?
    C14 Fe1 C18 . . 178.5(3) ?
    C19 Fe1 C18 . . 40.2(3) ?
    C11 Fe1 C18 . . 110.2(3) ?
    C14 Fe1 C16 . . 113.3(3) ?
    C19 Fe1 C16 . . 67.9(3) ?
    C11 Fe1 C16 . . 177.9(3) ?
    C18 Fe1 C16 . . 67.7(3) ?
    C14 Fe1 C17 . . 141.4(3) ?
    C19 Fe1 C17 . . 68.0(3) ?
    C11 Fe1 C17 . . 137.3(3) ?
    C18 Fe1 C17 . . 40.1(3) ?
    C16 Fe1 C17 . . 41.0(3) ?
    C14 Fe1 C15 . . 112.4(3) ?
    C19 Fe1 C15 . . 40.3(3) ?
    C11 Fe1 C15 . . 139.2(3) ?
    C18 Fe1 C15 . . 67.6(3) ?
    C16 Fe1 C15 . . 40.5(3) ?
    C17 Fe1 C15 . . 68.5(3) ?
    C14 Fe1 C10 . . 40.9(2) ?
    C19 Fe1 C10 . . 110.3(2) ?
    C11 Fe1 C10 . . 41.4(2) ?
    C18 Fe1 C10 . . 137.7(3) ?
    C16 Fe1 C10 . . 140.3(3) ?
    C17 Fe1 C10 . . 177.7(3) ?
    C15 Fe1 C10 . . 111.4(2) ?
    C14 Fe1 C12 . . 68.6(2) ?
    C19 Fe1 C12 . . 138.8(3) ?
    C11 Fe1 C12 . . 40.6(2) ?
    C18 Fe1 C12 . . 111.4(3) ?
    C16 Fe1 C12 . . 139.6(3) ?
    C17 Fe1 C12 . . 110.9(3) ?
    C15 Fe1 C12 . . 179.0(3) ?
    C10 Fe1 C12 . . 69.1(2) ?
    C14 Fe1 C13 . . 40.6(2) ?
    C19 Fe1 C13 . . 178.7(3) ?
    C11 Fe1 C13 . . 68.1(2) ?
    C18 Fe1 C13 . . 140.2(2) ?
    C16 Fe1 C13 . . 113.4(2) ?
    C17 Fe1 C13 . . 113.0(2) ?
    C15 Fe1 C13 . . 140.6(3) ?
    C10 Fe1 C13 . . 68.6(2) ?
    C12 Fe1 C13 . . 40.4(2) ?
    C21 Fe2 C22 . . 40.7(2) ?
    C21 Fe2 C27 . . 157.7(2) ?
    C22 Fe2 C27 . . 122.1(3) ?
    C21 Fe2 C25 . . 123.2(2) ?
    C22 Fe2 C25 . . 158.9(3) ?
    C27 Fe2 C25 . . 68.1(2) ?
    C21 Fe2 C23 . . 68.8(3) ?
    C22 Fe2 C23 . . 40.7(3) ?
    C27 Fe2 C23 . . 107.3(3) ?
    C25 Fe2 C23 . . 159.4(3) ?
    C21 Fe2 C29 . . 106.7(3) ?
    C22 Fe2 C29 . . 122.3(3) ?
    C27 Fe2 C29 . . 68.5(3) ?
    C25 Fe2 C29 . . 40.5(2) ?
    C23 Fe2 C29 . . 158.4(3) ?
    C21 Fe2 C20 . . 41.1(2) ?
    C22 Fe2 C20 . . 68.8(2) ?
    C27 Fe2 C20 . . 159.9(2) ?
    C25 Fe2 C20 . . 108.1(2) ?
    C23 Fe2 C20 . . 69.0(2) ?
    C29 Fe2 C20 . . 122.4(2) ?
    C21 Fe2 C28 . . 121.5(3) ?
    C22 Fe2 C28 . . 106.5(3) ?
    C27 Fe2 C28 . . 40.7(2) ?
    C25 Fe2 C28 . . 68.2(2) ?
    C23 Fe2 C28 . . 122.2(2) ?
    C29 Fe2 C28 . . 40.8(3) ?
    C20 Fe2 C28 . . 158.1(2) ?
    C21 Fe2 C26 . . 159.8(2) ?
    C22 Fe2 C26 . . 158.6(3) ?
    C27 Fe2 C26 . . 40.6(2) ?
    C25 Fe2 C26 . . 40.4(2) ?
    C23 Fe2 C26 . . 123.1(3) ?
    C29 Fe2 C26 . . 68.3(3) ?
    C20 Fe2 C26 . . 123.8(2) ?
    C28 Fe2 C26 . . 68.4(3) ?
    C21 Fe2 C24 . . 68.3(2) ?
    C22 Fe2 C24 . . 68.0(3) ?
    C27 Fe2 C24 . . 123.8(3) ?
    C25 Fe2 C24 . . 124.0(2) ?
    C23 Fe2 C24 . . 40.6(2) ?
    C29 Fe2 C24 . . 159.2(2) ?
    C20 Fe2 C24 . . 40.7(2) ?
    C28 Fe2 C24 . . 159.2(2) ?
    C26 Fe2 C24 . . 108.9(3) ?
    C2 N1 C9 . . 115.7(4) ?
    C2 N1 C6 . . 117.8(4) ?
    C9 N1 C6 . . 112.9(4) ?
    C8 O1 C7 . . 110.6(4) ?
    C4 S1 C3 . . 98.7(3) ?
    C4P S1 C3 . . 89.9(9) ?
    C5 S2 C3 . . 94.9(3) ?
loop_
    _geom_torsion_atom_site_label_1
    _geom_torsion_atom_site_label_2
    _geom_torsion_atom_site_label_3
    _geom_torsion_atom_site_label_4
    _geom_torsion_site_symmetry_1
    _geom_torsion_site_symmetry_2
    _geom_torsion_site_symmetry_3
    _geom_torsion_site_symmetry_4
    _geom_torsion
    _geom_torsion_publ_flag
    C10 C1 C2 N1 . . . . 0.6(9) ?
    C10 C1 C2 C3 . . . . -176.2(5) ?
    C1 C2 C3 C20 . . . . 115.7(5) ?
    N1 C2 C3 C20 . . . . -61.7(5) ?
    C1 C2 C3 S2 . . . . -6.0(6) ?
    N1 C2 C3 S2 . . . . 176.7(3) ?
    C1 C2 C3 S1 . . . . -123.8(5) ?
    N1 C2 C3 S1 . . . . 58.9(5) ?
    S1 C4P C5 S2 . . . . -24(2) ?
    S1 C4 C5 S2 . . . . 43.6(7) ?
    N1 C6 C7 O1 . . . . 56.4(6) ?
    O1 C8 C9 N1 . . . . -55.9(6) ?
    C2 C1 C10 C14 . . . . -12.8(10) ?
    C2 C1 C10 C11 . . . . 170.8(6) ?
    C2 C1 C10 Fe1 . . . . -105.8(6) ?
    C14 C10 C11 C12 . . . . 0.4(6) ?
    C1 C10 C11 C12 . . . . 177.7(5) ?
    Fe1 C10 C11 C12 . . . . 59.5(4) ?
    C14 C10 C11 Fe1 . . . . -59.1(4) ?
    C1 C10 C11 Fe1 . . . . 118.1(5) ?
    C10 C11 C12 C13 . . . . 0.3(6) ?
    Fe1 C11 C12 C13 . . . . 59.6(4) ?
    C10 C11 C12 Fe1 . . . . -59.3(4) ?
    C11 C12 C13 C14 . . . . -1.0(6) ?
    Fe1 C12 C13 C14 . . . . 58.2(4) ?
    C11 C12 C13 Fe1 . . . . -59.2(4) ?
    C12 C13 C14 C10 . . . . 1.2(6) ?
    Fe1 C13 C14 C10 . . . . 59.8(4) ?
    C12 C13 C14 Fe1 . . . . -58.6(4) ?
    C11 C10 C14 C13 . . . . -1.0(6) ?
    C1 C10 C14 C13 . . . . -177.7(6) ?
    Fe1 C10 C14 C13 . . . . -60.0(4) ?
    C11 C10 C14 Fe1 . . . . 59.0(4) ?
    C1 C10 C14 Fe1 . . . . -117.7(6) ?
    C19 C15 C16 C17 . . . . -0.1(7) ?
    Fe1 C15 C16 C17 . . . . 59.4(4) ?
    C19 C15 C16 Fe1 . . . . -59.4(4) ?
    C15 C16 C17 C18 . . . . 0.5(7) ?
    Fe1 C16 C17 C18 . . . . 60.1(4) ?
    C15 C16 C17 Fe1 . . . . -59.5(4) ?
    C16 C17 C18 C19 . . . . -0.8(7) ?
    Fe1 C17 C18 C19 . . . . 59.0(4) ?
    C16 C17 C18 Fe1 . . . . -59.8(4) ?
    C17 C18 C19 C15 . . . . 0.8(7) ?
    Fe1 C18 C19 C15 . . . . 59.9(4) ?
    C17 C18 C19 Fe1 . . . . -59.1(4) ?
    C16 C15 C19 C18 . . . . -0.4(7) ?
    Fe1 C15 C19 C18 . . . . -59.9(4) ?
    C16 C15 C19 Fe1 . . . . 59.4(4) ?
    C2 C3 C20 C24 . . . . -89.6(6) ?
    S2 C3 C20 C24 . . . . 36.2(6) ?
    S1 C3 C20 C24 . . . . 151.8(4) ?
    C2 C3 C20 C21 . . . . 81.2(6) ?
    S2 C3 C20 C21 . . . . -153.1(5) ?
    S1 C3 C20 C21 . . . . -37.4(6) ?
    C2 C3 C20 Fe2 . . . . 175.0(4) ?
    S2 C3 C20 Fe2 . . . . -59.2(6) ?
    S1 C3 C20 Fe2 . . . . 56.4(6) ?
    C24 C20 C21 C22 . . . . -0.1(6) ?
    C3 C20 C21 C22 . . . . -172.3(5) ?
    Fe2 C20 C21 C22 . . . . 59.7(4) ?
    C24 C20 C21 Fe2 . . . . -59.8(4) ?
    C3 C20 C21 Fe2 . . . . 128.0(5) ?
    C20 C21 C22 C23 . . . . -0.6(6) ?
    Fe2 C21 C22 C23 . . . . 59.3(4) ?
    C20 C21 C22 Fe2 . . . . -59.9(4) ?
    C21 C22 C23 C24 . . . . 1.1(6) ?
    Fe2 C22 C23 C24 . . . . 59.9(4) ?
    C21 C22 C23 Fe2 . . . . -58.8(4) ?
    C22 C23 C24 C20 . . . . -1.2(6) ?
    Fe2 C23 C24 C20 . . . . 58.3(4) ?
    C22 C23 C24 Fe2 . . . . -59.5(4) ?
    C21 C20 C24 C23 . . . . 0.8(6) ?
    C3 C20 C24 C23 . . . . 173.0(5) ?
    Fe2 C20 C24 C23 . . . . -58.3(4) ?
    C21 C20 C24 Fe2 . . . . 59.1(4) ?
    C3 C20 C24 Fe2 . . . . -128.7(5) ?
    C29 C25 C26 C27 . . . . -0.4(7) ?
    Fe2 C25 C26 C27 . . . . 59.0(4) ?
    C29 C25 C26 Fe2 . . . . -59.3(4) ?
    C25 C26 C27 C28 . . . . 0.6(7) ?
    Fe2 C26 C27 C28 . . . . 59.7(4) ?
    C25 C26 C27 Fe2 . . . . -59.1(4) ?
    C26 C27 C28 C29 . . . . -0.6(7) ?
    Fe2 C27 C28 C29 . . . . 59.2(4) ?
    C26 C27 C28 Fe2 . . . . -59.9(4) ?
    C26 C25 C29 C28 . . . . 0.0(7) ?
    Fe2 C25 C29 C28 . . . . -59.6(4) ?
    C26 C25 C29 Fe2 . . . . 59.5(4) ?
    C27 C28 C29 C25 . . . . 0.4(7) ?
    Fe2 C28 C29 C25 . . . . 59.5(4) ?
    C27 C28 C29 Fe2 . . . . -59.1(4) ?
    C1 C2 N1 C9 . . . . -65.2(7) ?
    C3 C2 N1 C9 . . . . 111.9(5) ?
    C1 C2 N1 C6 . . . . 72.9(7) ?
    C3 C2 N1 C6 . . . . -110.0(5) ?
    C8 C9 N1 C2 . . . . -164.5(5) ?
    C8 C9 N1 C6 . . . . 55.4(6) ?
    C7 C6 N1 C2 . . . . 165.4(5) ?
    C7 C6 N1 C9 . . . . -55.4(6) ?
    C9 C8 O1 C7 . . . . 58.4(6) ?
    C6 C7 O1 C8 . . . . -59.0(6) ?
    C5 C4 S1 C3 . . . . -16.1(7) ?
    C5 C4P S1 C3 . . . . 43.3(18) ?
    C20 C3 S1 C4 . . . . -134.0(5) ?
    C2 C3 S1 C4 . . . . 107.3(5) ?
    S2 C3 S1 C4 . . . . -16.5(4) ?
    C20 C3 S1 C4P . . . . -165.0(12) ?
    C2 C3 S1 C4P . . . . 76.2(12) ?
    S2 C3 S1 C4P . . . . -47.6(12) ?
    C4P C5 S2 C3 . . . . -9.1(16) ?
    C4 C5 S2 C3 . . . . -50.4(6) ?
    C20 C3 S2 C5 . . . . 156.7(4) ?
    C2 C3 S2 C5 . . . . -81.7(4) ?
    S1 C3 S2 C5 . . . . 37.4(3) ?
loop_
    _geom_hbond_atom_site_label_D
    _geom_hbond_atom_site_label_H
    _geom_hbond_atom_site_label_A
    _geom_hbond_site_symmetry_A
    _geom_hbond_distance_DH
    _geom_hbond_distance_HA
    _geom_hbond_distance_DA
    _geom_hbond_angle_DHA
    C27 H27 O1 2_665 0.95 2.59 3.492(7) 158
    C4 H4B Cg1 1_455 0.95 2.89 3.796(9) 153
    C7 H7A Cg2 2_564 0.95 2.92 3.733(6) 140
    C17 H17 Cg3 3_555 0.95 2.74 3.623(7) 155
_shelx_space_group_comment
;
The symmetry employed for this shelxl refinement is uniquely defined
by the following loop, which should always be used as a source of
symmetry information in preference to the above space-group names.
They are only intended as comments.
;
_shelx_estimated_absorpt_T_min     0.531
_shelx_estimated_absorpt_T_max     0.856
_shelx_hkl_file
;
   0   0  -4 306766. 6795.27   2
   0   0  -5 115.974 190.358   2
   0   0  -6 5713.48 615.367   2
   0   0  -7-23.7471 91.6682   2
   0   0  -8 33383.7 1788.65   2
   0   0   8 36610.4 1914.27   2
   0   0   9-75.6938 174.261   2
   0   0  -9 308.796 147.666   2
   0   0 -10 119534. 4062.02   2
   0   0  10 96541.0 3864.46   2
   0   0  11 732.895 392.658   2
   0   0 -11 229.251 240.935   2
   0   0  12 207564. 6678.51   2
   0   0 -12 208905. 6481.76   2
   0   0 -13 1167.71 510.087   2
   0   0  13 3250.50 791.337   2
   0   0  14 29709.6 2266.70   2
   0   0  15 168.914 252.530   2
   0   0  16 77051.1 4110.49   2
   0   0  17 1267.51 527.404   2
   0   0  18 759.668 343.242   2
   0   0  19-41.6804 390.832   2
   0   0  20-304.900 490.852   2
   0   0  21 148.174 328.859   2
   0   0  22 30720.4 2997.30   2
   0   0  23 1295.43 660.241   2
   0   0  24 14005.9 2062.71   2
   0   0  25-190.627 311.401   2
   0  -1  -4 467848. 9626.64   2
   0   1  -4 428260. 9558.89   2
   0  -1  -5 2580.49 381.783   2
   0   1  -5 1928.45 334.637   2
   0   1  -6 35298.8 1634.14   2
   0  -1  -6 26507.7 1422.87   2
   0   1  -7 64882.9 2512.51   2
   0  -1  -7 63119.7 2458.46   2
   0   1   8 21200.4 1412.81   2
   0  -1  -8 19890.3 1330.74   2
   0   1  -8 20906.1 1376.47   2
   0  -1  -9 68335.6 2910.65   2
   0   1  -9 85918.9 3174.47   2
   0  -1   9 67318.9 2985.82   2
   0   1   9 87705.8 3340.62   2
   0   1  10 1401.90 461.076   2
   0   1 -10 2217.58 488.790   2
   0  -1 -10 1862.71 485.916   2
   0  -1  10 2601.64 595.956   2
   0   1  11 47307.2 2585.71   2
   0   1 -11 43678.1 2402.85   2
   0  -1 -11 52114.6 2551.37   2
   0  -1  12 37019.8 2348.90   2
   0  -1 -12 38773.6 2342.17   2
   0   1  12 37927.3 2446.78   2
   0   1 -12 38364.1 2328.30   2
   0  -1  13 9204.63 1191.97   2
   0  -1 -13 9391.05 1165.42   2
   0   1  13 8903.78 1189.93   2
   0   1 -13 6346.76 952.833   2
   0  -1 -14 16174.3 1608.80   2
   0  -1  14 15909.9 1619.13   2
   0   1  14 17689.7 1754.83   2
   0  -1  15 15281.5 1675.99   2
   0   1  15 16543.2 1767.54   2
   0  -1  16 24105.2 2175.53   2
   0   1  16 25423.2 2268.26   2
   0  -1  17 10503.5 1480.10   2
   0   1  17 12155.6 1622.67   2
   0   1  18 6645.56 1258.19   2
   0  -1  18 7674.02 1336.95   2
   0  -1  19 79542.1 4541.50   2
   0   1  19 76738.3 4482.77   2
   0  -1  20 8064.14 1422.34   2
   0   1  20 8969.63 1534.65   2
   0  -1  21 49589.3 3739.59   2
   0   1  21 56777.6 3924.66   2
   0   1  22 2344.43 781.456   2
   0  -1  22 2954.22 889.110   2
   0   1  23 957.122 560.775   2
   0  -1  23 1187.45 658.805   2
   0  -1  24 94.4196 276.664   2
   0   1  24 350.958 337.750   2
   0   1  25 10655.9 1775.12   2
   0   1  26 8886.71 1605.50   2
   0   2  -3 9195.24 634.627   2
   0   2  -4 373671. 8237.67   2
   0   2  -5 433202. 9597.04   2
   0   2  -6 11922.8 914.260   2
   0   2   7 46909.6 2155.35   2
   0   2  -7 44224.0 2016.93   2
   0   2  -8 202145. 5759.66   2
   0   2   8 218641. 6050.80   2
   0  -2   9 2588.05 613.083   2
   0   2  -9 2055.05 467.799   2
   0   2   9 2314.55 495.145   2
   0   2 -10 153973. 4942.31   2
   0   2  10 148517. 5146.58   2
   0  -2  10 161121. 5245.09   2
   0   2  11 148201. 5189.51   2
   0  -2  11 135684. 4977.41   2
   0   2 -11 141858. 4830.52   2
   0  -2 -11 155252. 5068.77   2
   0   2 -12 3828.62 722.347   2
   0   2  12 3938.21 771.456   2
   0  -2  12 4548.58 821.471   2
   0   2 -13 365.898 336.614   2
   0   2  13 105.863 201.261   2
   0  -2  13-59.4583 277.819   2
   0   2  14 8677.49 1242.44   2
   0  -2  14 7288.39 1110.64   2
   0   2  15 7602.27 1230.32   2
   0  -2  15 7032.58 1141.34   2
   0  -2  16 11522.7 1523.61   2
   0   2  16 11198.3 1502.48   2
   0   2  17 28808.2 2521.39   2
   0  -2  17 25326.6 2350.51   2
   0   2  18 913.456 526.430   2
   0  -2  18 2151.49 730.193   2
   0   2  19 9374.91 1504.31   2
   0  -2  19 9890.30 1556.68   2
   0  -2  20 15253.3 1967.65   2
   0   2  20 14990.4 1963.74   2
   0   2  21 33924.1 3020.71   2
   0  -2  21 33276.8 3041.11   2
   0   2  22 5026.20 1157.32   2
   0  -2  22 6182.51 1362.16   2
   0   2  23 1224.99 591.107   2
   0   2  24 2759.79 966.829   2
   0   2  25 42.6081 263.291   2
   0   2  26-335.363 347.465   2
   0   3   0 396.133 134.613   1
   0   3  -1 999999. 20090.9   1
   0   3   1 996733. 19976.1   1
   0   3   2 89359.6 2663.57   1
   0   3  -2 63335.9 2227.75   1
   0   3   3 3923.20 517.255   1
   0   3  -4 7639.46 671.551   2
   0   3  -5 20807.2 1201.33   2
   0   3  -6 47070.6 2008.62   2
   0   3   7 23988.9 1524.28   2
   0   3  -7 21091.5 1350.53   2
   0   3  -8 8904.44 911.101   2
   0   3   8 9125.83 947.633   2
   0   3  -9 22364.2 1521.52   2
   0   3   9 22850.6 1647.90   2
   0   3  10 39963.6 2268.40   2
   0  -3  10 40235.3 2357.85   2
   0   3  11 403453. 10311.7   2
   0   3 -11 370547. 9871.95   2
   0  -3  11 389866. 10390.4   2
   0   3 -12 5130.46 811.504   2
   0   3  12 6553.70 1045.15   2
   0  -3  12 8133.54 1129.11   2
   0   3  13 78304.5 3787.63   2
   0   3 -13 74678.6 3421.71   2
   0  -3  13 80209.5 3874.38   2
   0  -3  14 55737.4 3275.22   2
   0   3  14 57775.1 3329.28   2
   0   3  15 138287. 5754.57   2
   0  -3  15 142855. 5766.70   2
   0  -3  16 4022.17 1018.43   2
   0   3  16 3748.75 865.422   2
   0  -3  17 24603.9 2327.29   2
   0   3  17 28323.7 2481.04   2
   0   3  18 20036.3 2156.66   2
   0  -3  18 17783.7 2048.42   2
   0   3  19 308.347 294.609   2
   0   3  20 79.4448 365.009   2
   0   3  21-140.057 597.488   2
   0   3  22 10400.9 1658.62   2
   0   3  23 12042.1 1831.39   2
   0   3  24 768.517 539.404   2
   0   3  25 2778.81 882.905   2
   0   4   0 7077.03 637.940   1
   0   4   1 390354. 8741.02   1
   0   4  -1 393111. 8820.50   1
   0   4   2 215.778 133.117   1
   0   4  -2 562.551 222.622   1
   0   4   3 262788. 6680.72   1
   0   4   4 48897.2 2076.94   1
   0   4  -5 72231.3 2687.30   2
   0   4  -6 498.468 227.162   2
   0   4  -7 1493.56 376.819   2
   0   4   7 1499.87 340.536   2
   0   4   8 26762.4 1711.13   2
   0   4  -8 26912.7 1671.52   2
   0   4   9 44405.5 2381.07   2
   0   4  -9 45236.6 2277.48   2
   0   4  10 33300.0 2118.68   2
   0   4 -10 34597.1 2048.94   2
   0   4  11 396.555 184.218   2
   0   4 -11 329.519 252.954   2
   0   4 -12 2736.76 611.041   2
   0   4  12 2435.63 587.154   2
   0   4  13 16584.2 1631.03   2
   0   4  14-146.099 346.205   2
   0   4  15 44221.0 2928.01   2
   0   4  16 11591.7 1517.38   2
   0   4  17 17053.0 1892.71   2
   0   4  18 44153.1 3191.84   2
   0   4  19 975.989 599.809   2
   0   4  20 11831.9 1697.33   2
   0   4  21-292.777 431.000   2
   0   4  22 4534.48 1090.52   2
   0   4  23 37.7393 295.955   2
   0   4  24 1312.68 636.213   2
   0   4  25 19323.1 2248.35   2
   0   5   0 5.76738 119.641   1
   0   5  -1 82382.9 2871.11   1
   0   5   1 80363.0 2782.02   1
   0   5  -2 27796.3 1540.74   1
   0   5   2 27324.3 1460.34   1
   0   5   3 10776.5 983.704   1
   0   5  -3 7860.66 824.633   1
   0  -5  -3 9145.96 811.186   1
   0   5   4 70086.3 2648.90   1
   0   5   5 25229.5 1419.73   1
   0   5  -6 336727. 8505.51   2
   0   5  -7 46383.2 2278.18   2
   0   5  -8 1477.67 385.879   2
   0   5   9 61258.2 2798.23   2
   0   5  -9 54193.3 2650.39   2
   0   5  10 248698. 7195.36   2
   0   5 -10 246718. 7066.12   2
   0   5 -11 18114.6 1558.79   2
   0   5  11 16450.5 1485.10   2
   0   5 -12 301.121 255.405   2
   0   5  12-293.931 351.148   2
   0   5  13 1868.98 521.084   2
   0   5  14 10634.5 1303.04   2
   0   5  15 3144.16 726.257   2
   0   5  16 8151.35 1190.43   2
   0   5  17-454.739 489.263   2
   0   5  18 110482. 5233.38   2
   0   5  19 334.673 609.270   2
   0   5  20 3012.11 838.688   2
   0   5  21 31829.8 2841.39   2
   0   5  22 25204.0 2583.11   2
   0   5  23 6226.62 1260.57   2
   0   5  24 4187.19 1056.79   2
   0   5  25 898.180 515.291   2
   0   6   0 223331. 5951.48   1
   0   6   1 156888. 4577.14   1
   0   6  -1 157468. 4683.30   1
   0   6   2 26186.5 1546.04   1
   0   6  -2 28304.3 1659.85   1
   0  -6  -2 27201.4 1533.98   1
   0  -6  -3 5775.30 666.871   1
   0   6  -3 5630.94 753.215   1
   0   6   3 7295.55 806.007   1
   0   6   4 24517.7 1723.31   1
   0   6   5 28509.7 1613.50   1
   0   6   6 369.769 168.680   1
   0   6   7 111008. 3887.15   1
   0   6  -7 110946. 4048.59   2
   0   6  -8 32262.9 2011.50   2
   0   6  -9 28099.0 1877.81   2
   0   6 -10 128745. 4611.16   2
   0   6  10 106874. 4251.26   2
   0   6 -11 42985.1 2539.17   2
   0   6  11 37672.5 2355.63   2
   0   6  12 13715.7 1400.60   2
   0   6  13 3143.96 701.490   2
   0   6  14 136.486 247.476   2
   0   6  15 87.5487 242.751   2
   0   6  16 10442.5 1375.66   2
   0   6  17 2559.75 711.702   2
   0   6  18 2466.59 725.905   2
   0   6  19-1105.09 519.148   2
   0   6  20 27793.8 2568.23   2
   0   6  21 1380.18 659.161   2
   0   6  22 8242.49 1427.63   2
   0   6  23 1719.26 659.308   2
   0   6  24 1273.05 534.193   2
   0   6  25 399.135 346.507   2
   0   7   0 533.486 322.241   1
   0   7  -1 31053.8 1856.85   1
   0  -7  -1 32837.2 1764.16   1
   0   7   1 28037.6 1675.77   1
   0   7  -2 1111.98 374.222   1
   0   7   2 1017.98 334.339   1
   0  -7  -2 1106.97 327.376   1
   0   7  -3 14445.9 1276.24   1
   0  -7  -3 14035.1 1127.25   1
   0   7   3 13511.7 1169.46   1
   0   7   4 26063.1 1778.53   1
   0  -7  -4 22419.9 1505.05   1
   0   7   5 66426.2 2882.63   1
   0   7   6 22330.2 1461.64   1
   0   7   7-62.7206 186.015   1
   0   7   8 43836.0 2189.15   1
   0   7  -8 51530.1 2659.35   2
   0   7  -9 5139.15 818.992   2
   0   7   9 5245.95 791.084   1
   0   7 -10 34565.8 2261.73   2
   0   7  11 4282.92 775.698   2
   0   7  12 9905.08 1203.16   2
   0   7  13 1418.71 431.636   2
   0   7  14 103669. 4487.16   2
   0   7  15-344.620 444.827   2
   0   7  16 16607.0 1722.38   2
   0   7  17 14522.0 1622.21   2
   0   7  18 2289.52 673.930   2
   0   7  19 7911.51 1269.10   2
   0   7  20 5614.05 1123.24   2
   0   7  21 2005.30 759.159   2
   0   7  22 1634.35 690.024   2
   0   7  23 2674.01 838.335   2
   0   7  24-167.456 285.900   2
   0   7  25-879.654 475.050   2
   0  -8   0 3060.54 564.212   1
   0   8   0 3029.03 579.363   1
   0   8   1 3993.80 656.579   1
   0  -8  -1 3754.63 623.005   1
   0   8  -1 4242.01 727.151   1
   0   8  -2 21476.3 1632.63   1
   0   8   2 20319.2 1457.60   1
   0  -8  -2 18033.7 1396.63   1
   0   8  -3 118159. 4388.59   1
   0  -8  -3 118016. 3999.19   1
   0   8   3 114517. 4126.94   1
   0   8  -4 38618.8 2302.55   1
   0   8   4 34593.3 2128.72   1
   0  -8  -4 33875.6 1899.10   1
   0   8   5 221715. 6695.18   1
   0   8   6 35946.4 2022.54   1
   0   8   7 133689. 4346.54   1
   0   8  -8 1153.88 444.490   2
   0   8   8 116.643 138.313   1
   0   8  -9 2899.85 664.349   2
   0   8   9 2119.73 471.124   1
   0   8  10 27562.3 1808.09   1
   0   8  11 45149.3 2521.42   1
   0   8  11 42752.4 2741.88   2
   0   8  12 84792.0 3793.16   1
   0   8  12 88585.6 4048.82   2
   0   8  13 386.442 221.691   2
   0   8  14 5706.65 976.711   2
   0   8  15 5212.93 939.608   2
   0   8  16 7771.92 1169.51   2
   0   8  17 10407.9 1391.14   2
   0   8  18 3304.54 790.334   2
   0   8  19 3968.18 873.047   2
   0   8  20-847.782 462.798   2
   0   8  21 14764.0 1891.08   2
   0   8  22 13310.4 1803.94   2
   0   8  23 1339.29 622.909   2
   0   8  24 6053.46 1193.34   2
   0   9   0 48.7206 197.001   1
   0  -9   0-51.1479 252.040   1
   0   9  -1 7164.95 972.536   1
   0  -9  -1 7761.46 946.032   1
   0   9   1 7464.97 936.453   1
   0  -9   1 8201.67 995.491   1
   0   9  -2 9569.39 1129.34   1
   0  -9  -2 9226.62 1017.25   1
   0   9   2 7392.81 913.530   1
   0  -9  -3 52366.9 2544.42   1
   0   9   3 48553.0 2544.19   1
   0   9  -3 56793.4 2910.50   1
   0   9   4 65803.2 3130.87   1
   0   9  -4 68524.5 3351.65   1
   0  -9  -4 62070.8 2789.63   1
   0   9   5 3570.12 755.989   1
   0   9   6 32637.6 2035.68   1
   0   9   7 18171.1 1426.24   1
   0   9   8 18400.5 1450.85   1
   0   9   9 79463.2 3313.78   1
   0   9  10 23258.0 1719.66   1
   0   9  11 48498.3 2561.09   1
   0   9  12 8005.72 1001.25   1
   0   9  12 9181.89 1280.91   2
   0   9  13 245.742 228.976   2
   0   9  13-196.685 265.809   1
   0   9  14 14844.2 1655.77   2
   0   9  14 16759.0 1548.47   1
   0   9  15-1081.08 427.281   1
   0   9  15 3.85045 300.288   2
   0   9  16 29692.4 2412.72   2
   0   9  16 29025.1 2215.86   1
   0   9  17 506.554 185.053   1
   0   9  17 608.738 270.202   2
   0   9  18 15192.5 1779.60   2
   0   9  19 29141.4 2500.07   2
   0   9  20 983.613 512.848   2
   0   9  21 17303.8 2036.15   2
   0   9  22 6676.77 1270.94   2
   0   9  23 651.591 441.477   2
   0   9  24 1131.14 533.042   2
   0  10   0 90049.3 3791.27   1
   0 -10   0 82893.1 3643.90   1
   0  10   1 34903.2 2206.47   1
   0 -10   1 39571.8 2394.51   1
   0  10  -1 34564.2 2270.39   1
   0 -10  -1 36019.4 2195.12   1
   0 -10   2 800.711 340.209   1
   0 -10  -2 416.747 253.634   1
   0  10  -2 846.322 447.996   1
   0  10   2 605.603 206.961   1
   0  10  -3 51596.2 2914.43   1
   0  10   3 46854.1 2556.52   1
   0 -10  -3 50168.2 2598.50   1
   0  10  -4 275.097 369.228   1
   0 -10  -4 334.395 205.390   1
   0  10   4 413.161 263.226   1
   0  10   5 14096.0 1478.58   1
   0 -10  -5 10540.3 1086.60   1
   0  10   6 12925.7 1341.32   1
   0  10   7 32099.9 2054.28   1
   0  10   8 12164.7 1204.88   1
   0  10   9 4057.60 713.386   1
   0  10  10 13780.5 1331.72   1
   0  10  11-67.4920 275.975   1
   0  10  12 1524.72 409.298   1
   0  10  13 14263.8 1562.61   2
   0  10  13 15595.2 1507.92   1
   0  10  14 8691.38 1122.71   1
   0  10  14 8647.77 1287.79   2
   0  10  15 50841.4 2900.54   1
   0  10  15 56641.7 3518.99   2
   0  10  16 13748.5 1450.01   1
   0  10  16 14600.8 1730.41   2
   0  10  17 11080.7 1527.24   2
   0  10  17 11453.2 1311.41   1
   0  10  18-28.6234 273.497   1
   0  10  18-137.705 448.194   2
   0  10  19 245.441 224.868   1
   0  10  19 318.147 268.079   2
   0  10  20 4614.59 897.849   1
   0  10  20 6529.92 1216.58   2
   0  10  21 2072.06 673.145   1
   0  10  21 2109.21 602.036   2
   0  10  22 750.373 421.773   2
   0  10  23 2850.11 764.609   2
   0  10  24 2562.52 742.845   2
   0  11   0 141.701 190.259   1
   0 -11   0 594.782 325.385   1
   0  11  -1 21523.3 1839.74   1
   0 -11   1 26589.8 2007.41   1
   0 -11  -1 24830.9 1879.77   1
   0  11   1 20340.8 1744.33   1
   0 -11   2 9850.03 1226.17   1
   0  11  -2 9705.64 1266.90   1
   0  11   2 8128.55 1068.59   1
   0 -11  -2 10934.6 1225.82   1
   0 -11   3 186.819 242.810   1
   0  11  -3-56.0714 251.136   1
   0  11   3 162.321 182.384   1
   0 -11  -3 416.511 205.883   1
   0  11   4 27739.3 2058.81   1
   0 -11   4 34264.7 2365.11   1
   0  11  -4 29422.5 2282.71   1
   0 -11  -4 27702.4 1907.60   1
   0  11   5 47265.7 2838.47   1
   0 -11  -5 41564.7 2399.81   1
   0  11   6 14622.5 1514.98   1
   0  11   7 3118.76 661.686   1
   0  11   8 4624.04 752.210   1
   0  11   9 567.432 258.683   1
   0  11  10 628.558 305.823   1
   0  11  11 90466.8 3839.65   1
   0  11  12 675.457 331.723   1
   0  11  13 3663.14 684.018   2
   0  11  13 5180.00 835.216   1
   0  11  14 1716.36 495.138   1
   0  11  14 2615.43 616.798   2
   0  11  15 12739.4 1391.99   1
   0  11  15 13758.1 1541.91   2
   0  11  16 7651.11 1219.17   2
   0  11  16 9314.78 1169.51   1
   0  11  17 21559.5 2129.16   2
   0  11  17 20758.0 1845.78   1
   0  11  18 14208.0 1572.67   1
   0  11  18 16125.7 1948.26   2
   0  11  19-628.377 441.091   2
   0  11  19-333.702 266.172   1
   0  11  20-889.853 500.869   2
   0  11  20 37.2552 278.362   1
   0  11  21-505.018 589.692   2
   0  11  22 14073.9 1890.92   2
   0  11  23 8723.04 1439.16   2
   0  12   0 25106.7 2019.76   1
   0 -12   0 27917.5 2093.48   1
   0  12  -1 4532.72 869.330   1
   0 -12  -1 4551.12 820.493   1
   0 -12   1 4083.31 801.121   1
   0  12   1 4357.61 808.403   1
   0 -12   2 5538.04 946.182   1
   0 -12  -2 4917.30 852.027   1
   0  12   2 4592.14 806.964   1
   0  12  -2 4768.43 914.850   1
   0  12  -3 3015.84 738.529   1
   0  12   3 2653.42 650.790   1
   0 -12  -3 2673.25 602.981   1
   0 -12  -4 65918.7 3193.09   1
   0  12   4 64651.0 3337.76   1
   0  12  -4 70405.5 3788.00   1
   0  12   5 27611.5 2151.12   1
   0 -12  -5 23329.9 1787.31   1
   0  12   6 280.231 218.303   1
   0  12   7 30321.7 2145.13   1
   0  12   8 20651.0 1703.17   1
   0  12   9 2067.01 539.110   1
   0  12  10 68553.4 3248.28   1
   0  12  11 1473.47 458.693   1
   0  12  12 11976.4 1321.52   1
   0  12  13 922.714 368.810   1
   0  12  14 142.510 243.753   1
   0  12  14 384.459 205.377   2
   0  12  15 16731.5 1654.59   2
   0  12  15 18368.5 1687.72   1
   0  12  16 5352.97 959.583   2
   0  12  16 4682.28 877.659   1
   0  12  17 3453.13 780.077   2
   0  12  17 3724.70 760.564   1
   0  12  18-10.9106 279.085   1
   0  12  18 609.575 382.363   2
   0  12  19 2535.39 697.597   2
   0  12  19 3049.59 733.320   1
   0  12  20 24881.7 2373.91   2
   0  12  20 24691.2 2034.75   1
   0  12  21 85.7815 240.557   2
   0  12  22 2899.11 820.063   2
   0  13   0 414.388 305.480   1
   0  13  -1 2791.50 694.396   1
   0  13   1 2655.16 640.109   1
   0  13  -2 17039.8 1778.54   1
   0  13   2 16621.4 1642.37   1
   0 -13  -2 17379.0 1629.57   1
   0  13   3 7422.54 1092.47   1
   0  13  -3 7898.40 1219.72   1
   0 -13  -3 7111.84 1014.01   1
   0 -13  -4 24442.3 1883.40   1
   0  13   4 25499.8 2069.12   1
   0  13  -4 26420.3 2296.73   1
   0  13   5 748.266 302.571   1
   0 -13  -5 820.598 337.165   1
   0  13   6 109788. 4854.74   1
   0  13   7 8321.87 1135.77   1
   0  13   8 4444.30 816.393   1
   0  13   9 2354.93 597.063   1
   0  13  10 103.649 179.129   1
   0  13  11 9985.71 1201.62   1
   0  13  12 393.651 263.164   1
   0  13  13 5724.15 938.357   1
   0  13  14 5036.88 826.705   2
   0  13  14 6065.08 984.534   1
   0  13  15 6425.01 999.713   2
   0  13  15 10063.7 1287.40   1
   0  13  16 13857.5 1529.12   2
   0  13  16 16040.2 1661.12   1
   0  13  17 4722.90 902.840   1
   0  13  17 4078.91 854.191   2
   0  13  18 2521.00 636.929   1
   0  13  18 678.009 385.859   2
   0  13  19 3586.31 856.732   2
   0  13  19 5205.85 950.502   1
   0  13  20 1288.20 539.319   2
   0  13  21 6572.01 1152.72   2
   0  13  22 5448.02 1041.83   2
   0  14   0 95115.3 4483.30   1
   0  14   1 609.769 357.163   1
   0  14  -1 769.062 395.755   1
   0  14   2 43960.0 2826.48   1
   0  14  -2 42288.3 2941.20   1
   0  14   3 293.187 200.252   1
   0  14  -3-202.344 245.604   1
   0  14   4 39993.2 2715.24   1
   0  14  -4 38973.6 2931.79   1
   0  14   5 399.559 375.988   1
   0  14   6 2398.31 667.824   1
   0  14   7-13.5066 274.725   1
   0  14   8 5924.33 964.397   1
   0  14   9 3341.81 697.083   1
   0  14  10 8650.50 1121.22   1
   0  14  11 1116.65 409.112   1
   0  14  12 12998.4 1406.67   1
   0  14  13 2263.05 593.261   1
   0  14  14 7688.99 1119.79   1
   0  14  15 15091.8 1566.85   2
   0  14  15 21513.2 1910.85   1
   0  14  16 10418.7 1331.67   2
   0  14  16 13363.2 1537.96   1
   0  14  17 126.568 253.420   1
   0  14  17 66.1710 185.321   2
   0  14  18 513.902 203.645   2
   0  14  18 271.748 220.930   1
   0  14  19 5824.71 1053.57   2
   0  14  20-103.447 303.841   2
   0  14  21-117.117 281.209   2
   0  15   0 1472.86 582.586   1
   0  15  -1 39023.9 2829.90   1
   0  15   1 36677.9 2667.09   1
   0  15  -2 11150.7 1517.95   1
   0  15   2 7927.69 1196.03   1
   0  15   3 3550.21 817.088   1
   0  15  -3 3598.49 872.384   1
   0  15   4 2235.04 664.817   1
   0  15  -4 2414.25 812.430   1
   0  15   5 140.014 275.471   1
   0  15   6 9940.54 1422.03   1
   0  15   7 8012.95 1162.69   1
   0  15   8 484.638 320.551   1
   0  15   9 5569.89 921.563   1
   0  15  10 905.246 350.493   1
   0  15  11 5391.30 894.486   1
   0  15  12 18.1902 177.297   1
   0  15  13 399.432 326.884   1
   0  15  14 6940.08 1107.77   1
   0  15  15 8795.30 1209.62   2
   0  15  15 12110.1 1474.98   1
   0  15  16 10538.1 1360.31   1
   0  15  16 6177.56 1031.63   2
   0  15  17 2226.08 620.982   2
   0  15  17 2589.30 679.211   1
   0  15  18-92.6850 189.210   2
   0  15  19 4951.55 957.745   2
   0  15  20 160.894 223.025   2
   0  16   0 9888.12 1381.43   1
   0  16   1 1327.00 578.767   1
   0  16  -1 1425.46 619.854   1
   0  16   2 599.343 372.104   1
   0  16  -2 1786.11 625.208   1
   0  16  -3 554.291 446.191   1
   0  16   3 490.808 322.227   1
   0  16   4 29956.5 2481.23   1
   0  16   5 66315.5 3859.39   1
   0  16   6 10189.2 1438.21   1
   0  16   7 29375.0 2353.80   1
   0  16   8 610.011 265.377   1
   0  16   9 11883.7 1391.83   1
   0  16  10 885.307 338.482   1
   0  16  11 6209.70 979.956   1
   0  16  12-111.893 239.700   1
   0  16  13 1420.96 480.049   1
   0  16  14-59.6917 144.853   1
   0  16  15 310.322 227.749   1
   0  16  16 484.010 345.376   2
   0  16  16-194.207 249.599   1
   0  16  17 22591.9 2049.39   2
   0  16  18 304.536 293.333   2
   0  16  19 3720.62 814.288   2
   0  17   0 207.087 234.494   1
   0  17   1 11077.0 1498.77   1
   0  17  -1 11715.5 1579.05   1
   0  17   2 21957.3 2137.31   1
   0  17  -2 22280.4 2248.31   1
   0  17   3 18499.2 1941.32   1
   0  17  -3 18303.5 2050.39   1
   0  17   4 659.371 374.138   1
   0  17   5 30.9183 196.299   1
   0  17   6 18830.4 2007.54   1
   0  17   7 2956.79 759.408   1
   0  17   8 58.0440 279.810   1
   0  17   9 3814.71 791.835   1
   0  17  10 9153.52 1213.39   1
   0  17  11 48007.8 2912.84   1
   0  17  12 84.4874 191.380   1
   0  17  13 8467.53 1196.37   1
   0  17  14 15077.0 1686.53   1
   0  17  15 9223.67 1298.63   1
   0  17  16 569.877 280.637   2
   0  17  17 8293.88 1227.93   2
   0  17  18 3053.36 709.992   2
   0  18   0 881.774 485.884   1
   0  18  -1 745.900 361.058   1
   0  18   1 491.889 314.645   1
   0  18   2 4155.03 963.062   1
   0  18  -2 3541.14 919.930   1
   0  18  -3 10424.8 1585.94   1
   0  18   3 10993.5 1530.60   1
   0  18   4 415.752 385.134   1
   0  18   5 1352.70 551.255   1
   0  18   6 5029.07 1070.31   1
   0  18   7 519.236 156.133   1
   0  18   8 1777.34 542.656   1
   0  18   9 986.092 462.983   1
   0  18  10 11741.4 1415.34   1
   0  18  11 676.613 324.833   1
   0  18  12 11577.5 1424.94   1
   0  18  13 13514.6 1530.17   1
   0  18  14 3445.15 760.067   1
   0  18  16 7895.41 1218.48   2
   0  18  17 565.099 432.002   2
   0  19   0-313.333 340.573   1
   0  19   1 18054.5 1986.37   1
   0  19  -1 17283.0 2003.82   1
   0  19   2 6706.82 1233.14   1
   0  19  -2 7410.19 1358.51   1
   0  19   3 3983.16 981.926   1
   0  19   4 12405.5 1693.16   1
   0  19   5 3519.62 892.475   1
   0  19   6 58739.3 3632.58   1
   0  19   7 413.972 277.004   1
   0  19   8 695.772 376.857   1
   0  19   9 2010.56 638.565   1
   0  19  10 19034.8 1860.29   1
   0  19  11-112.092 249.763   1
   0  19  12 2747.14 713.556   1
   0  19  13 1866.70 577.079   1
   0  20   0 38233.1 3129.51   1
   0  20   1 7885.30 1389.81   1
   0  20  -1 10567.0 1599.35   1
   0  20   2 6559.23 1289.66   1
   0  20  -2 7635.65 1389.80   1
   0  20   3 10328.9 1605.14   1
   0  20   4 1455.54 690.139   1
   0  20   5 3877.52 964.935   1
   0  20   6 2386.79 823.976   1
   0  20   7 1928.58 611.680   1
   0  20   8 5487.51 1010.37   1
   0  20   9 1501.15 475.117   1
   0  20  10 328.281 273.936   1
   0  20  11 2340.20 688.236   1
   0  20  12 873.124 393.042   1
   0  21   0 1034.84 531.727   1
   0  21  -1 31501.6 2905.05   1
   0  21   1 32586.4 2921.90   1
   0  21   2 828.058 469.562   1
   0  21   3 2677.49 824.953   1
   0  21   4 8695.46 1520.23   1
   0  21   5 14837.7 1891.02   1
   0  21   6 2028.27 631.655   1
   0  21   7 563.778 258.960   1
   0  21   8 1934.77 627.969   1
   0  21   9 3845.31 848.027   1
   0  21  10 956.892 431.245   1
   0  21  11 6448.48 1070.30   1
   0  22   0 14969.9 1987.29   1
   0  22   1 7347.78 1390.27   1
   0  22  -1 7731.40 1438.57   1
   0  22   2-391.231 439.149   1
   0  22   3-987.880 561.101   1
   0  22   4 17909.3 2222.45   1
   0  22   5 21614.9 2288.15   1
   0  22   6 2256.45 701.864   1
   0  22   7 18796.5 1992.43   1
   0  22   8 2610.69 691.731   1
   0  22   9-442.971 302.965   1
   0  23   0 636.720 405.620   1
   0  23   1 571.173 434.565   1
   0  23   2-443.543 386.888   1
   0  23   3 6350.20 1335.81   1
   0  23   4 1342.32 590.112   1
   0  23   5 1317.07 576.997   1
   0  23   6-508.673 331.124   1
   0  23   7 4712.54 982.793   1
   0  23   8 631.607 367.535   1
   0  24   1 6303.36 1364.24   1
   0  24   2 1772.80 722.187   1
   0  24   3 4494.38 1143.24   1
   0  24   4 3644.57 912.549   1
   0  24   5 16668.9 1927.75   1
   0  24   6-361.658 276.753   1
   1   0  -2 161819. 3497.48   1
  -1   0  -2 160572. 3866.64   2
  -1   0   3 240.690 81.5914   1
  -1   0   3 203.418 81.5601   2
   1   0  -3 245.054 88.0569   2
  -1   0  -3 176.379 111.664   2
  -1   0   4 270.368 98.1706   2
   1   0  -4 372.545 119.042   2
  -1   0  -5 61784.9 2245.47   2
  -1   0   5 57103.7 1905.63   2
   1   0  -5 57662.4 1884.94   2
  -1   0   6 194323. 4989.05   2
   1   0  -6 200137. 4969.27   2
  -1   0  -6 211853. 5400.62   2
  -1   0  -7 184892. 5148.68   2
   1   0  -7 171793. 4648.48   2
  -1   0   7 176773. 4762.50   2
   1   0  -8 5670.00 644.764   2
  -1   0  -8 4490.62 655.168   2
  -1   0   8 4893.57 658.357   2
  -1   0   9 10655.2 1001.03   2
  -1   0  -9 10338.1 1051.41   2
   1   0  -9 12075.9 1012.05   2
  -1   0  10 175434. 5100.10   2
  -1   0 -10 171424. 5338.34   2
   1   0 -11 60380.8 2699.48   2
  -1   0  11 57761.2 2736.11   2
  -1   0 -11 55373.0 2845.60   2
   1   0  12-90.8349 257.541   2
   1   0 -12 128.059 302.690   2
  -1   0  12 218.911 275.750   2
  -1   0 -12 123.541 227.319   2
   1   0 -13 84225.0 3606.79   2
  -1   0  13 84081.3 3687.38   2
   1   0  13 84058.6 4091.79   2
   1   0 -14 11963.2 1321.54   2
   1   0  14 12928.8 1547.43   2
  -1   0  14 12148.8 1354.18   2
   1   0  15 251.472 311.325   2
   1   0 -15 1055.08 372.709   2
  -1   0  15 508.336 329.078   2
  -1   0  16 9697.09 1270.86   2
   1   0  16 7639.72 1298.35   2
  -1   0  17 15850.7 1700.93   2
   1   0  17 16234.8 1952.83   2
   1   0  18 5051.76 1121.68   2
  -1   0  18 4630.93 935.638   2
   1   0  19 285.266 365.173   2
  -1   0  19-176.532 335.363   2
   1   0  20 5510.41 1221.12   2
  -1   0  20 5736.24 1093.21   2
   1   0  21 3613.32 1019.09   2
  -1   0  21 2805.01 797.641   2
  -1   0  22 31725.7 2837.36   2
   1   0  22 33584.7 3225.85   2
  -1   0  23 11680.1 1755.94   2
   1   0  23 18618.4 2446.50   2
   1   0  24 1009.34 666.498   2
   1   0  25 936.446 314.406   2
  -1   1  25 1841.01 657.027   2
   1  -1  25 2234.69 876.314   2
  -1   1  24 2123.56 800.120   2
   1  -1  24 1115.75 669.066   2
   1  -1  23 8782.87 1670.85   2
  -1   1  23 7536.90 1359.93   2
   1  -1  22 94.0135 337.366   2
  -1   1  22 703.782 377.874   2
  -1   1  21 13739.3 1761.99   2
   1  -1  21 15065.6 2094.04   2
  -1   1  20 5779.93 1149.87   2
   1  -1  20 3654.55 1038.28   2
  -1   1  19 47707.2 3197.03   2
   1  -1  19 51183.9 3677.44   2
  -1   1  18 3188.42 775.987   2
   1  -1  18 3538.41 976.963   2
  -1   1  17 14035.5 1589.08   2
   1  -1  17 12620.9 1705.64   2
   1  -1  16 5225.11 1048.71   2
  -1   1  16 4323.71 847.686   2
  -1   1  15 10063.3 1295.15   2
   1  -1  15 10751.7 1477.93   2
  -1   1  14 61002.1 3163.16   2
   1   1 -14 58562.2 3020.64   2
   1   1 -13 69433.5 3256.32   2
  -1   1  13 74527.3 3453.39   2
   1  -1  13 74248.8 3748.06   2
  -1  -1 -12 19873.8 1712.70   2
   1  -1  12 20121.9 1781.87   2
  -1   1  12 18460.7 1546.82   2
   1   1 -12 16135.8 1416.33   2
   1   1 -11 69272.5 2988.61   2
  -1   1  11 75074.1 3172.00   2
  -1  -1 -11 70115.7 3260.87   2
   1   1 -10 22012.7 1488.67   2
  -1  -1 -10 17509.2 1483.66   2
  -1   1  10 22438.6 1540.75   2
  -1  -1  -9 68585.7 2960.25   2
  -1   1   9 71279.9 2818.68   2
   1   1  -9 68518.9 2732.58   2
   1   1  -8 45213.5 2080.04   2
  -1  -1  -8 47603.3 2316.07   2
  -1   1   7 12867.1 925.935   2
   1   1  -7 14651.0 1023.74   2
  -1  -1  -7 13774.3 1110.18   2
  -1  -1  -6 29435.4 1600.31   2
  -1   1   6 33835.6 1431.90   2
   1   1  -6 32562.9 1467.41   2
  -1  -1  -5 6015.95 646.465   2
   1   1  -5 6167.69 529.156   2
  -1   1   5 6298.80 506.908   2
   1   1  -4 281673. 6154.82   2
  -1   1   4 275163. 6013.76   2
  -1  -1  -4 295740. 6784.81   2
  -1   1   3 23843.7 791.149   2
   1   1  -3 22937.4 999.911   1
  -1   1  -2 56341.0 1798.92   2
  -1   1  -3 24786.0 1167.41   2
  -1  -1   4 285114. 6413.02   1
  -1   1  -4 295464. 6747.29   2
   1  -1  -4 280069. 6164.32   2
  -1   1  -5 5097.01 584.434   2
   1  -1  -5 4415.52 435.477   2
  -1   1  -6 29543.8 1595.62   2
  -1  -1   6 33358.7 1504.59   2
   1  -1  -6 31728.1 1379.30   2
  -1   1  -7 17846.0 1270.65   2
  -1  -1   7 17851.9 1162.37   2
   1  -1  -7 19501.5 1127.76   2
   1  -1  -8 45485.7 1926.80   2
  -1  -1   8 45260.8 2058.70   2
  -1  -1   9 69130.0 2777.70   2
   1  -1  -9 64573.9 2593.87   2
  -1   1  -9 61811.6 2815.51   2
  -1   1 -10 24715.9 1741.53   2
   1  -1 -10 20975.8 1438.21   2
  -1  -1  10 23454.2 1610.10   2
  -1   1 -11 69245.0 3274.45   2
  -1  -1  11 74697.5 3229.06   2
   1  -1 -12 15345.2 1377.25   2
  -1   1 -12 15101.6 1457.48   2
  -1  -1  12 18078.2 1520.34   2
   1   1  12 13092.1 1459.47   2
  -1  -1  13 73777.2 3465.19   2
   1   1  13 75298.9 3859.46   2
   1  -1 -13 75634.2 3418.07   2
  -1  -1  14 61622.9 3230.45   2
   1   1  14 65265.6 3688.87   2
   1  -1 -14 62837.0 3161.68   2
   1  -1 -15 9203.01 1177.51   2
   1   1  15 10675.4 1501.76   2
  -1  -1  15 8914.26 1241.47   2
  -1  -1  16 4814.14 933.620   2
   1   1  16 4697.07 1015.14   2
  -1  -1  17 13241.8 1583.35   2
   1   1  17 15108.3 1847.15   2
   1   1  18 3446.64 878.877   2
  -1  -1  18 3066.23 779.863   2
  -1  -1  19 44424.9 3134.77   2
   1   1  19 43454.8 3427.57   2
   1   1  20 7438.87 1437.74   2
  -1  -1  20 5030.77 1084.04   2
   1   1  21 12912.4 1959.66   2
  -1  -1  21 13318.5 1770.65   2
   1   1  22 894.707 496.789   2
   1   1  23 8666.49 1673.41   2
   1   1  24 2655.97 957.402   2
   1   1  25 2800.78 977.473   2
  -1   2  26 5454.07 1141.80   2
  -1   2  25 7268.33 1315.16   2
  -1   2  24 134.115 318.765   2
   1  -2  24 1432.33 748.332   2
  -1   2  23 5059.16 1119.13   2
   1  -2  23 5763.26 1401.53   2
  -1   2  22 8225.03 1394.19   2
   1  -2  22 11067.3 1884.60   2
  -1   2  21 2201.06 789.176   2
   1  -2  21 1802.61 792.865   2
   1  -2  20 13175.5 1934.53   2
  -1   2  20 16151.4 1859.54   2
  -1   2  19 14673.4 1746.96   2
   1  -2  19 15247.1 1984.77   2
  -1   2  18 33239.9 2604.89   2
   1  -2  18 44681.8 3330.02   2
  -1   2  17 19081.9 1893.03   2
   1  -2  17 16549.9 1937.91   2
  -1   2  16 2209.09 589.528   2
   1  -2  16 2193.03 673.112   2
   1  -2  15 9101.11 1324.44   2
  -1   2  15 7885.98 1123.77   2
   1  -2  14 17493.9 1775.22   2
   1   2 -14 17762.1 1571.46   2
  -1   2  14 18684.8 1699.39   2
   1  -2  13 3863.53 849.272   2
  -1   2  13 4710.61 836.222   2
   1   2 -13 4280.95 759.808   2
   1  -2  12 50015.7 2887.59   2
   1   2 -12 47881.4 2535.35   2
  -1   2  12 52952.0 2741.23   2
   1   2 -11 59062.4 2653.43   2
  -1   2  11 49891.6 2597.23   2
   1   2 -10 6768.63 814.533   2
  -1   2  10 8487.18 931.632   2
   1   2  -9 2967.14 508.767   2
  -1   2   9 2946.12 492.532   2
   1   2  -8 36824.4 1842.83   2
  -1   2   8 41392.9 1920.31   2
   1   2  -7 23390.1 1308.01   2
  -1   2   7 23951.7 1346.37   2
  -1   2   6 5434.15 555.183   2
   1   2  -6 4930.21 547.061   2
   1   2  -5 81093.5 2575.63   2
  -1   2   5 93227.0 2638.85   2
  -1   2   4 16237.5 832.159   2
   1   2  -3 485446. 10430.7   1
   1   2  -2 530105. 11199.5   1
   1   2  -1 197329. 4847.47   1
   1   2   0 358635. 8013.85   1
   1   2   1 322763. 6484.25   1
  -1   2  -1 202353. 4999.43   2
  -1   2  -2 525997. 10952.7   2
  -1   2  -3 540862. 11463.2   2
  -1   2  -4 16000.4 1016.53   2
  -1  -2   5 85885.5 2779.71   1
  -1   2  -5 86997.9 2961.88   2
  -1  -2   6 6464.69 650.500   1
  -1   2  -6 4786.67 633.116   2
  -1   2  -7 27913.8 1627.22   2
  -1   2  -8 39770.1 2065.93   2
  -1   2  -9 3726.49 623.782   2
  -1  -2   9 3665.60 626.533   2
  -1   2 -10 8227.13 963.375   2
  -1  -2  10 8702.67 985.303   2
   1   2  11 57646.5 3093.20   2
  -1   2 -11 52282.0 2752.36   2
   1   2  12 51080.9 2986.34   2
  -1  -2  12 51787.1 2775.59   2
  -1   2 -12 49847.5 2721.66   2
   1   2  13 4027.43 824.547   2
  -1  -2  13 4898.61 872.763   2
  -1  -2  14 16565.2 1620.92   2
   1   2  14 15455.2 1706.79   2
   1   2  15 8701.60 1358.51   2
  -1  -2  15 5472.46 977.347   2
  -1  -2  16 1597.49 554.538   2
   1   2  16 1340.88 633.082   2
  -1  -2  17 20921.5 2033.22   2
   1   2  17 20883.6 2204.33   2
   1   2  18 38419.9 3151.78   2
   1   2  19 13832.7 1871.45   2
   1   2  20 19747.2 2302.27   2
   1   2  21 1134.02 530.270   2
   1   2  22 10829.7 1780.23   2
   1   2  23 6354.30 1412.08   2
   1   2  24-219.669 397.122   2
   1   2  25 6972.41 1462.48   2
  -1   3  26 1956.80 634.442   2
  -1   3  25 2480.29 736.235   2
  -1   3  24 23694.3 2370.94   2
  -1   3  23 10156.7 1554.55   2
  -1   3  22 26247.0 2525.82   2
   1  -3  22 30701.3 3169.06   2
  -1   3  21 18032.9 2001.00   2
   1  -3  21 19733.3 2440.64   2
  -1   3  20 18628.5 2006.35   2
   1  -3  20 22255.7 2479.37   2
  -1   3  19 3875.50 909.961   2
   1  -3  19 3667.41 1006.18   2
   1  -3  18 56280.5 3819.46   2
  -1   3  18 54160.9 3385.81   2
   1  -3  17 33711.9 2846.99   2
  -1   3  17 35394.2 2670.38   2
  -1   3  16 31852.5 2431.33   2
   1  -3  16 26255.7 2385.38   2
  -1   3  15 5129.30 886.700   2
   1  -3  15 4785.80 972.761   2
   1   3 -14 15273.2 1452.58   2
   1  -3  14 15301.3 1715.40   2
  -1   3  14 19754.8 1786.43   2
   1  -3  13 50083.6 2992.14   2
  -1   3  13 48209.9 2764.64   2
   1   3 -13 46353.9 2553.23   2
   1  -3  12 60028.0 3205.68   2
   1   3 -12 58749.8 2899.91   2
  -1   3  12 63499.2 3078.31   2
   1   3 -11 46123.0 2423.02   2
  -1   3  11 50862.1 2601.07   2
   1   3 -10 7423.42 873.203   2
  -1   3  10 8183.94 918.912   2
   1   3  -9 135139. 4379.56   2
  -1   3   9 146001. 4549.74   2
   1   3  -8 64389.5 2648.27   2
  -1   3   8 85717.7 3004.96   2
   1   3  -7 67369.0 2540.70   2
  -1   3   7 73690.6 2663.53   2
   1   3  -6 33200.7 1580.55   2
  -1   3   6 34769.7 1604.07   2
   1   3  -4 52977.8 2110.39   1
  -1   3   3 41405.0 1248.94   1
   1   3  -3 40018.1 1765.82   1
   1   3  -2 20656.0 1196.83   1
  -1   3   2 20933.9 769.334   1
   1   3  -1 71589.5 2432.14   1
  -1   3   1 68253.4 1843.53   1
   1   3   0 24919.3 1281.65   1
   1  -3  -1 67670.8 1887.53   1
   1   3   1 103737. 3269.66   1
   1  -3  -2 21398.9 799.593   1
  -1   3  -2 21812.6 1110.19   2
  -1   3  -3 36517.5 1557.30   2
  -1   3  -4 47993.7 1933.22   2
  -1   3  -5 28354.1 1510.20   2
  -1   3  -6 34478.1 1761.58   2
  -1  -3   6 35180.3 1750.27   1
  -1   3  -7 69995.5 2821.22   2
  -1  -3   7 66512.9 2633.61   1
  -1   3  -8 73742.9 3039.03   2
  -1  -3   8 76681.4 2933.02   1
  -1   3  -9 139052. 4691.68   2
  -1   3 -10 5557.00 792.097   2
   1   3  11 30826.9 2281.37   2
  -1   3 -11 48052.2 2512.50   2
   1   3  12 63252.8 3374.71   2
  -1   3 -12 62507.9 3056.17   2
   1   3  13 46598.4 2925.19   2
   1   3  14 20131.3 1931.52   2
   1   3  15 5219.35 1023.55   2
   1   3  16 32166.3 2680.03   2
   1   3  17 35722.5 2915.73   2
   1   3  18 53340.9 3682.28   2
   1   3  19 2729.41 856.621   2
   1   3  20 19089.8 2250.55   2
   1   3  21 17712.3 2196.46   2
   1   3  22 24394.6 2686.43   2
   1   3  23 9979.90 1747.76   2
   1   3  24 21761.1 2602.11   2
   1   3  25 2297.12 860.673   2
  -1   4  25 4902.35 1048.34   2
  -1   4  24-42.2853 225.596   2
  -1   4  23-262.414 322.651   2
  -1   4  22 6210.89 1206.98   2
  -1   4  21 3049.53 823.996   2
  -1   4  20 15173.0 1782.30   2
  -1   4  19 1854.00 618.489   2
  -1   4  18 7097.38 1172.24   2
   1  -4  18 9571.47 1545.65   2
  -1   4  17 3439.57 780.871   2
   1  -4  17 4372.54 987.331   2
   1  -4  16 7744.60 1291.31   2
  -1   4  16 6990.29 1102.42   2
   1  -4  15 6782.93 1179.43   2
  -1   4  15 5404.00 940.734   2
   1  -4  14 3050.34 781.847   2
  -1   4  14 2665.76 674.922   2
   1  -4  13 27131.4 2228.79   2
  -1   4  13 26972.0 1999.26   2
   1   4 -13 26234.1 1910.65   2
   1  -4  12 16035.6 1639.24   2
  -1   4  12 16827.0 1492.74   2
   1   4 -12 16946.3 1477.90   2
  -1   4  11-63.8519 294.157   2
   1   4 -11 146.447 145.366   2
   1   4 -10 111362. 3989.44   2
  -1   4  10 112829. 4115.16   2
  -1   4   9 31495.2 1841.74   2
   1   4  -9 33233.1 1873.55   2
  -1   4   8 131473. 4242.93   2
   1   4  -8 142581. 4338.18   2
  -1   4   7 3327.08 506.952   2
   1   4  -7 3284.31 530.636   2
  -1   4   5 17283.4 929.742   1
  -1   4   4 35188.1 1430.39   1
   1   4  -4 26643.5 1572.93   1
   1   4  -3 53902.2 2224.10   1
  -1   4   3 48738.4 1615.94   1
  -1   4   2 96559.8 2557.84   1
   1   4  -2 92686.4 3171.77   1
   1   4  -1 34800.7 1730.86   1
  -1   4   1 34989.6 1321.92   1
   1  -4   0 41234.7 1508.13   1
   1   4   0 35513.4 1784.46   1
   1  -4  -1 33099.7 1282.77   1
   1   4   1 39117.4 1927.29   1
   1  -4  -2 95155.5 2648.83   1
   1   4   2 128712. 4160.93   1
   1   4   3 62983.0 2595.96   1
   1  -4  -3 61834.9 1898.15   1
  -1   4  -4 23471.7 1354.51   2
  -1   4  -5 17543.7 1200.47   2
  -1   4  -6 13215.0 1079.50   2
  -1   4  -7 3860.59 599.010   2
  -1  -4   7 4629.24 667.629   1
  -1   4  -8 125246. 4348.54   2
  -1  -4   8 137425. 4418.33   1
  -1   4  -9 32840.4 1991.43   2
  -1  -4   9 33240.0 1935.12   1
  -1   4 -10 115045. 4246.62   2
   1   4  10 109320. 4383.59   2
  -1  -4  10 114160. 4141.70   1
  -1  -4  11 14.9076 142.713   1
   1   4  11-331.578 354.706   2
  -1   4 -11 313.838 237.220   2
  -1  -4  12 16159.2 1463.63   1
   1   4  12 13939.5 1476.52   2
   1   4  13 26586.1 2143.16   2
   1   4  14 1262.29 419.248   2
   1   4  15 8478.11 1234.50   2
   1   4  16 5405.94 1050.83   2
   1   4  17 3641.89 889.697   2
   1   4  18 8118.84 1358.50   2
   1   4  19 1416.76 525.723   2
   1   4  20 11713.5 1731.46   2
   1   4  21 2313.16 826.138   2
   1   4  22 5842.86 1268.16   2
   1   4  23-1315.77 665.942   2
   1   4  24-153.120 404.850   2
   1   4  25 5982.05 1391.90   2
  -1   5  25 2040.00 643.029   2
  -1   5  24 6347.50 1185.99   2
  -1   5  23 4178.57 982.560   2
  -1   5  22 1397.33 523.837   2
  -1   5  21 3578.27 896.691   2
  -1   5  20 26444.1 2374.26   2
  -1   5  19 7246.27 1227.14   2
  -1   5  18 10413.3 1430.46   2
  -1   5  17 48635.1 3111.96   2
  -1   5  16 37009.1 2604.72   2
  -1   5  15 1802.74 568.632   2
  -1   5  14 43870.1 2686.18   2
  -1   5  13 17978.7 1609.67   2
   1   5 -12 161551. 5454.32   2
  -1   5  12 152037. 5323.25   2
   1   5 -11 57191.1 2815.11   2
  -1   5  11 56393.7 2802.03   2
   1   5 -10 13142.1 1218.40   2
  -1   5  10 12127.6 1169.69   2
  -1   5   9 32823.8 1901.55   2
   1   5  -9 34900.8 2012.27   2
   1   5  -8 82320.5 3186.79   2
  -1   5   8 72866.7 2922.66   2
  -1   5   6 18892.6 1051.13   1
  -1   5   5 10021.2 821.224   1
   1   5  -5 7565.11 898.675   1
  -1   5   4 80550.2 2498.61   1
   1   5  -4 80572.9 3146.73   1
   1   5  -3 3210.36 563.640   1
  -1   5   3 3513.00 396.181   1
   1   5  -2 5282.93 719.242   1
  -1   5   2 4182.35 466.592   1
  -1   5   1 63961.8 2187.29   1
   1   5  -1 68681.3 2719.23   1
   1  -5   1 63182.7 2309.39   1
  -1   5   0 79907.3 2590.11   1
   1  -5   0 77249.7 2533.24   1
   1   5   0 80400.7 3018.06   1
   1  -5  -1 55509.2 1988.60   1
   1   5   1 62480.3 2587.04   1
   1  -5  -2 4893.95 496.933   1
   1   5   2 7203.73 928.702   1
   1   5   3 3501.30 579.875   1
   1  -5  -3 3257.78 396.662   1
   1   5   4 80561.6 3077.39   1
  -1   5  -5 6289.46 748.861   2
   1   5   5 7620.67 967.397   1
  -1   5  -6 23696.2 1551.20   2
  -1   5  -7 1118.76 314.645   2
  -1   5  -8 77897.5 3272.76   2
  -1  -5   8 78814.8 3226.17   1
  -1  -5   9 37532.3 2183.09   1
  -1   5  -9 36152.2 2131.07   2
   1   5  10 14858.8 1460.10   2
  -1   5 -10 12909.4 1315.83   2
  -1  -5  11 54794.3 2807.82   1
  -1   5 -11 53326.0 2865.53   2
   1   5  11 47180.7 2790.20   2
  -1  -5  12 145567. 5190.26   1
   1   5  12 152675. 5595.21   2
   1   5  13 18024.9 1717.22   2
   1   5  14 37413.9 2645.11   2
   1   5  15 1819.20 506.696   2
   1   5  16 32968.2 2598.44   2
   1   5  17 43831.1 3097.39   2
   1   5  18 9820.73 1481.75   2
   1   5  19 7337.95 1292.33   2
   1   5  20 26410.9 2548.56   2
   1   5  21 4828.58 1142.25   2
   1   5  22 1891.70 696.307   2
   1   5  23 2626.28 843.335   2
   1   5  24 6470.21 1382.53   2
  -1   6  25 1192.00 520.526   2
  -1   6  24 1180.66 566.077   2
  -1   6  23 16308.5 1913.12   2
  -1   6  22 3611.66 866.915   2
  -1   6  21 5883.90 1136.82   2
  -1   6  20 1191.78 423.415   2
  -1   6  19 7889.45 1238.57   2
  -1   6  18 1434.26 436.848   2
  -1   6  17 21131.2 1959.30   2
  -1   6  16 10023.7 1285.23   2
  -1   6  15 21254.5 1841.34   2
  -1   6  14 4434.81 800.042   2
  -1   6  13 31159.4 2180.01   2
   1   6 -12 15155.4 1473.81   2
  -1   6  12 12961.7 1316.43   2
  -1   6  11 17136.9 1464.05   2
   1   6 -11 18734.8 1593.76   2
  -1   6  10 7884.75 931.359   2
   1   6 -10 9313.53 1069.36   2
   1   6  -9 31497.1 2043.58   2
  -1   6   9 39821.8 2127.21   2
  -1   6   8 1446.15 306.527   1
   1   6  -8 1962.77 500.955   2
  -1   6   7 128241. 3765.34   1
  -1   6   6 32789.5 1628.10   1
   1   6  -5 174789. 5519.47   1
  -1   6   5 176830. 4862.38   1
  -1   6   4 3550.47 459.967   1
   1   6  -4 3931.15 664.642   1
  -1   6   3 36510.4 1591.24   1
   1   6  -3 41756.0 2223.13   1
   1  -6   2 54582.7 2274.66   1
   1   6  -2 54207.3 2569.57   1
  -1   6   2 51355.3 2029.49   1
  -1   6   1 97626.4 3137.34   1
   1   6  -1 100554. 3657.00   1
   1  -6   1 99145.4 3234.25   1
   1  -6   0 67314.3 2415.21   1
   1   6   0 62684.0 2757.61   1
  -1   6   0 65169.3 2483.51   1
   1  -6  -1 94627.9 2964.51   1
   1   6   1 86837.2 3383.10   1
   1   6   2 64048.0 2918.70   1
   1  -6  -2 53212.1 2103.92   1
   1   6   3 52148.2 2706.71   1
   1  -6  -3 41477.4 1746.58   1
   1   6   4 3757.92 623.943   1
   1  -6  -4 3797.50 478.951   1
   1   6   5 165112. 5104.79   1
  -1   6  -5 176144. 5273.07   2
   1   6   6 36672.0 2171.91   1
  -1   6  -6 36510.1 2061.64   2
  -1   6  -7 147745. 4869.21   2
  -1   6  -8 2057.47 470.020   2
  -1  -6   8 2164.42 522.884   1
  -1   6  -9 41041.4 2370.47   2
   1   6   9 41742.6 2529.99   2
  -1  -6   9 44221.6 2480.45   1
  -1  -6  10 8356.23 1060.42   1
  -1   6 -10 7436.40 995.223   2
   1   6  10 6580.08 984.641   2
   1   6  11 17718.0 1649.94   2
  -1  -6  11 21051.1 1738.98   1
   1   6  12 13100.3 1437.90   2
   1   6  13 33852.4 2415.35   2
   1   6  14 5202.84 958.148   2
   1   6  15 24327.5 2134.12   2
   1   6  16 9186.51 1310.26   2
   1   6  17 18683.7 1943.75   2
   1   6  18 2221.91 634.328   2
   1   6  19 7791.62 1303.64   2
   1   6  20 1306.37 449.770   2
   1   6  21 6331.81 1257.97   2
   1   6  22 2708.01 831.269   2
   1   6  23 14786.3 2035.50   2
   1   6  24 748.123 404.975   2
  -1   7  24 3032.69 761.590   2
  -1   7  23 649.567 344.393   2
  -1   7  22 5962.65 1152.18   2
  -1   7  21 43507.5 3162.62   2
  -1   7  20 9724.09 1439.66   2
  -1   7  19 30334.4 2481.85   2
  -1   7  18 1894.09 574.206   2
  -1   7  17 1045.97 390.433   2
  -1   7  16 17227.6 1710.33   2
  -1   7  15 3593.44 750.722   2
  -1   7  14 1286.16 454.186   2
  -1   7  13 850.797 338.729   2
  -1   7  12 27095.6 1949.98   2
  -1   7  11 12753.3 1159.25   1
   1   7 -11 11921.7 1307.41   2
  -1   7  11 9129.25 1068.56   2
   1   7 -10 2767.49 644.366   2
  -1   7  10 1733.29 394.204   1
  -1   7  10 1632.02 429.159   2
   1   7  -9 80132.2 3470.82   2
  -1   7   9 59357.7 2506.04   1
  -1   7   8 17964.3 1171.30   1
  -1   7   7 132132. 4058.79   1
  -1   7   6 16063.4 1287.63   1
  -1   7   5 6568.09 710.057   1
   1   7  -5 5931.29 891.590   1
   1   7  -4 22082.3 1713.74   1
  -1   7   4 19347.3 1205.42   1
   1  -7   3 29935.8 1759.51   1
  -1   7   3 26954.5 1465.72   1
   1   7  -3 31874.3 2037.31   1
   1  -7   2 19594.2 1345.84   1
   1   7  -2 19182.1 1553.08   1
  -1   7   2 18922.2 1238.82   1
  -1   7   1 133699. 4186.43   1
   1  -7   1 145882. 4348.04   1
   1   7  -1 139543. 4759.34   1
   1   7   0 1750.63 455.468   1
  -1   7   0 2230.68 450.462   1
   1  -7   0 2967.84 475.261   1
   1  -7  -1 154198. 4423.80   1
  -1   7  -1 145919. 4598.14   1
   1   7   1 151113. 4997.22   1
   1   7   2 19952.3 1601.25   1
   1  -7  -2 19178.2 1229.28   1
   1  -7  -3 28640.5 1538.31   1
   1   7   3 35761.6 2438.68   1
   1  -7  -4 18872.3 1165.38   1
   1   7   4 18303.1 1510.10   1
   1   7   5 4905.11 728.499   1
   1   7   6 10531.2 1099.78   1
  -1   7  -6 11272.7 1154.59   2
  -1   7  -7 171909. 5441.39   2
   1   7   7 150768. 5079.40   1
   1   7   8 20535.1 1713.51   1
  -1   7  -8 22791.0 1751.22   2
  -1  -7   9 78851.1 3576.97   1
  -1   7  -9 76919.2 3538.40   2
  -1  -7  10 2743.25 610.439   1
   1   7  10 1628.08 554.646   2
   1   7  11 10331.8 1282.97   2
   1   7  12 22047.5 1942.17   2
   1   7  13 923.409 377.355   2
   1   7  14 2250.26 624.162   2
   1   7  15 3351.28 753.968   2
   1   7  16 15438.7 1754.68   2
   1   7  17 2079.92 648.350   2
   1   7  18 2003.97 599.857   2
   1   7  19 26597.4 2426.77   2
   1   7  20 7919.01 1376.21   2
   1   7  21 40401.5 3226.16   2
   1   7  22 6634.00 1321.95   2
   1   7  23 123.962 339.361   2
   1   7  24 6152.52 1250.38   2
  -1   8  24-149.684 250.728   2
  -1   8  23 5566.87 1107.30   2
  -1   8  22 9482.88 1439.21   2
  -1   8  21 614.838 403.988   2
  -1   8  20 6850.87 1157.72   2
  -1   8  19 3879.97 887.986   2
  -1   8  18 25660.6 2218.05   2
  -1   8  17 5743.64 990.086   2
  -1   8  16 259.224 224.821   2
  -1   8  15 23949.9 2001.28   2
  -1   8  14 13389.9 1315.21   1
  -1   8  14 13367.9 1448.32   2
  -1   8  13 7904.61 927.510   1
  -1   8  13 7917.87 1055.48   2
  -1   8  12 18182.8 1357.12   1
  -1   8  12 16697.6 1561.49   2
  -1   8  11 7348.60 835.606   1
  -1   8  11 7971.75 1052.46   2
  -1   8  10 33315.6 1819.77   1
   1   8 -10 43439.7 2585.54   2
  -1   8   9 20703.8 1358.18   1
  -1   8   8 5228.72 671.472   1
  -1   8   7 35554.9 1921.49   1
  -1   8   6 48220.0 2348.22   1
   1   8  -6 47946.9 2778.81   1
  -1   8   5 56152.1 2413.26   1
   1   8  -5 59601.3 3100.95   1
   1   8  -4 36973.9 2353.51   1
  -1   8   4 32873.9 1720.48   1
   1   8  -3 110486. 4360.53   1
   1  -8   3 113413. 3982.78   1
  -1   8   3 102450. 3521.69   1
   1  -8   2 74365.9 3051.86   1
  -1   8   2 69508.7 2817.38   1
   1   8  -2 77612.1 3477.72   1
   1   8  -1 78274.2 3444.10   1
  -1   8   1 78739.0 3076.90   1
   1  -8   1 81926.6 3167.54   1
  -1   8   0 75065.6 3082.13   1
   1   8   0 75444.3 3324.83   1
   1  -8   0 78137.7 2993.25   1
   1   8   1 78186.2 3440.56   1
  -1   8  -1 79398.1 3229.51   1
   1  -8  -1 82837.9 3086.39   1
   1   8   2 79893.0 3558.05   1
   1  -8  -2 82783.4 3044.20   1
   1   8   3 124610. 4853.17   1
   1  -8  -3 111216. 3752.99   1
   1  -8  -4 35344.6 1793.60   1
   1   8   4 39375.0 2412.99   1
   1   8   5 55507.4 2765.26   1
   1   8   6 38601.0 2211.00   1
  -1   8  -7 38152.8 2347.74   2
   1   8   7 28568.6 1951.57   1
  -1   8  -8 6035.16 926.291   2
   1   8   8 5608.95 838.124   1
  -1  -8   9 28024.2 2100.77   1
   1   8   9 22653.8 1785.16   1
   1   8  10 39063.3 2509.75   1
   1   8  11 7675.21 1114.90   1
   1   8  11 8937.65 1261.89   2
   1   8  12 21209.1 1981.26   2
   1   8  13 9680.17 1321.26   2
   1   8  14 10946.4 1448.23   2
   1   8  15 27571.0 2326.96   2
   1   8  16-281.682 494.876   2
   1   8  17 4907.27 990.651   2
   1   8  18 27524.5 2441.04   2
   1   8  19 3390.16 823.530   2
   1   8  20 6862.23 1219.20   2
   1   8  21-197.942 375.106   2
   1   8  22 9396.65 1524.11   2
   1   8  23 6311.11 1276.70   2
  -1   9  24 3469.53 792.917   2
  -1   9  23 2421.50 738.147   2
  -1   9  22 2295.80 669.491   2
  -1   9  21 937.498 463.699   2
  -1   9  20 11026.0 1263.20   1
  -1   9  20 11618.9 1561.61   2
  -1   9  19 6305.39 961.223   1
  -1   9  19 6532.03 1125.64   2
  -1   9  18 4008.59 758.610   1
  -1   9  18 5067.43 980.702   2
  -1   9  17 8024.90 1029.40   1
  -1   9  17 10386.0 1374.04   2
  -1   9  16 31333.0 2056.42   1
  -1   9  16 32262.7 2436.52   2
  -1   9  15 16599.0 1463.60   1
  -1   9  15 18288.1 1771.55   2
  -1   9  14 19352.2 1808.72   2
  -1   9  14 18109.6 1428.79   1
  -1   9  13 5666.93 960.356   2
  -1   9  13 5647.61 778.507   1
  -1   9  12 13400.7 1186.48   1
  -1   9  12 15747.1 1581.67   2
  -1   9  11 27212.6 1658.74   1
  -1   9  10 3743.51 564.263   1
  -1   9   9 2668.82 495.301   1
  -1   9   8 47234.1 2259.07   1
  -1   9   7 16638.0 1415.93   1
  -1   9   6 29633.6 1815.78   1
   1   9  -6 27880.6 2164.60   1
   1  -9   5 6678.85 921.261   1
   1   9  -5 6009.17 969.468   1
  -1   9   5 5388.46 714.453   1
  -1  -9  -4 34899.8 2146.48   1
   1   9  -4 36620.9 2483.86   1
   1  -9   4 40814.4 2311.01   1
  -1   9   4 32342.9 1807.63   1
   1  -9   3 1950.07 482.516   1
   1   9  -3 2628.12 648.332   1
  -1   9   3 1775.55 427.309   1
  -1  -9  -3 1362.27 394.012   1
   1   9  -2 53996.4 2969.56   1
   1  -9   2 55300.5 2666.93   1
  -1   9   2 51781.9 2466.97   1
   1   9  -1 23962.3 1854.74   1
   1  -9   1 24291.8 1657.43   1
  -1   9   1 23338.8 1629.47   1
   1   9   0 43502.0 2540.63   1
   1  -9   0 48326.3 2365.64   1
  -1   9   0 46744.0 2422.84   1
   1   9   1 23585.1 1796.73   1
   1  -9  -1 23375.5 1575.71   1
  -1   9  -1 22201.8 1676.59   1
   1   9   2 55839.1 3005.13   1
   1  -9  -2 56944.7 2556.97   1
   1  -9  -3 2540.33 514.486   1
   1   9   3 3184.12 743.736   1
   1   9   4 41461.0 2656.20   1
   1  -9  -4 36598.7 1939.92   1
   1  -9  -5 3944.34 570.695   1
   1   9   5 5082.42 810.937   1
   1   9   6 18235.0 1552.92   1
  -1   9  -7 16525.2 1588.60   2
   1   9   7 12904.1 1256.64   1
   1   9   8 45520.6 2484.53   1
   1   9   9 3145.72 663.806   1
   1   9  10 3721.03 717.506   1
   1   9  11 27766.1 2068.50   1
   1   9  12 13823.1 1635.07   2
   1   9  12 12509.0 1407.52   1
   1   9  13 5740.60 1075.81   2
   1   9  13 5948.21 949.532   1
   1   9  14 20774.8 2063.18   2
   1   9  14 20387.4 1885.50   1
   1   9  15 17512.6 1753.39   1
   1   9  15 14040.0 1687.94   2
   1   9  16 41726.6 3030.79   2
   1   9  17 11895.5 1597.42   2
   1   9  18 3675.56 889.885   2
   1   9  19 4908.46 998.885   2
   1   9  20 10527.6 1577.26   2
   1   9  21 1045.82 506.535   2
   1   9  22 1199.41 590.464   2
   1   9  23 1773.62 676.217   2
  -1  10  23-181.896 244.313   2
  -1  10  22 8799.13 1371.46   2
  -1  10  21 3584.17 924.387   2
  -1  10  20 8453.21 1365.54   2
  -1  10  19 749.371 355.719   2
  -1  10  19 1545.23 469.635   1
  -1  10  18 29927.4 2085.86   1
  -1  10  18 29146.7 2450.69   2
  -1  10  17 366.155 220.395   1
  -1  10  17 1048.49 386.706   2
  -1  10  16 505.880 256.072   2
  -1  10  16 392.683 192.523   1
  -1  10  15 3959.84 671.792   1
  -1  10  15 3250.62 798.374   2
  -1  10  14 6513.46 891.044   1
  -1  10  14 9051.89 1274.37   2
  -1  10  13-92.0126 297.165   2
  -1  10  12 11013.2 1079.32   1
  -1  10  11 1027.20 323.230   1
  -1  10  10 65855.7 2831.81   1
  -1  10   9 6619.80 808.539   1
  -1  10   8 87316.8 3486.49   1
  -1  10   7 17914.0 1526.17   1
   1  10  -6 53832.4 3236.35   1
  -1  10   6 49884.2 2507.28   1
   1 -10   6 54889.1 2979.64   1
   1 -10   5 33498.4 2248.23   1
  -1  10   5 27269.2 1746.98   1
   1  10  -5 31472.9 2417.66   1
   1 -10   4 30631.9 2096.31   1
  -1 -10  -4 28892.5 1990.97   1
  -1  10   4 26939.3 1734.52   1
   1  10  -4 30329.6 2361.55   1
  -1  10   3 748.128 300.913   1
   1 -10   3 893.797 387.894   1
   1  10  -3 1101.22 444.013   1
  -1 -10  -3 1023.18 390.162   1
   1  10  -2 59227.6 3228.29   1
  -1  10   2 54766.4 2679.73   1
  -1 -10  -2 54487.8 2930.94   1
   1 -10   1 28556.4 1914.59   1
  -1  10   1 26530.4 1820.66   1
  -1 -10  -1 27433.4 1999.84   1
   1  10  -1 28643.7 2132.35   1
   1  10   0 776.023 402.892   1
   1 -10   0 614.654 259.554   1
  -1  10   0 780.490 276.901   1
  -1  10  -1 29999.8 2065.94   1
   1  10   1 27464.1 2049.33   1
   1 -10  -1 29631.7 1880.28   1
   1 -10  -2 59239.2 2741.20   1
   1  10   2 59230.1 3196.41   1
   1 -10  -3 413.385 228.564   1
   1  10   3 920.056 422.587   1
   1  10   4 40742.2 2831.33   1
   1 -10  -4 34097.7 1978.58   1
   1  10   5 27100.1 2020.22   1
   1 -10  -5 21821.5 1477.22   1
   1  10   6 46293.1 2625.49   1
   1  10   7 12088.4 1287.75   1
   1  10   8 78765.7 3541.94   1
   1  10   9 7156.53 976.849   1
   1  10  10 73765.4 3565.51   1
   1  10  11 951.370 326.965   1
   1  10  12 10352.8 1244.16   1
   1  10  13-69.6715 430.113   2
   1  10  13-432.543 292.143   1
   1  10  14 8768.49 1243.50   1
   1  10  14 8164.89 1248.39   2
   1  10  15 2950.29 729.421   1
   1  10  15 3324.40 827.480   2
   1  10  16 593.506 292.700   2
   1  10  16 407.008 229.303   1
   1  10  17 1303.16 472.150   1
   1  10  17 623.503 356.839   2
   1  10  18 26033.0 2234.62   1
   1  10  18 32390.7 2812.82   2
   1  10  19 1188.41 476.141   1
   1  10  19 1563.42 591.555   2
   1  10  20 8103.67 1447.39   2
   1  10  20 7752.92 1259.83   1
   1  10  21 1525.94 564.009   1
   1  10  21 2929.95 844.486   2
   1  10  22 9495.40 1381.66   1
   1  10  22 6717.78 1351.87   2
   1  10  23 191.840 244.639   1
   1  10  23 210.566 361.061   2
  -1  11  23 1709.54 606.662   2
  -1  11  22 4941.32 1028.01   2
  -1  11  21 18005.3 1991.48   2
  -1  11  20-1116.20 517.515   2
  -1  11  19 8953.10 1400.35   2
  -1  11  18 4878.67 1004.90   2
  -1  11  18 4276.92 764.363   1
  -1  11  17 31757.7 2150.28   1
  -1  11  17 38621.8 2870.51   2
  -1  11  16 36555.3 2728.15   2
  -1  11  16 29034.6 1979.59   1
  -1  11  15 11769.9 1200.46   1
  -1  11  15 14142.5 1588.12   2
  -1  11  14 8176.87 1138.79   2
  -1  11  14 7711.37 968.191   1
  -1  11  13 19046.0 1520.46   1
  -1  11  13 17058.5 1596.47   2
  -1  11  12 5487.38 766.430   1
  -1  11  11 37859.3 2095.26   1
  -1  11  10 2785.30 566.266   1
  -1  11   9 38647.6 2177.96   1
  -1  11   8 11292.8 1195.90   1
  -1  11   7 2294.38 535.659   1
  -1  11   6 56384.8 2759.32   1
   1  11  -6 61283.2 3591.70   1
   1 -11   5 112736. 4560.63   1
   1  11  -5 112633. 4956.60   1
   1 -11   4 54552.1 2965.17   1
  -1 -11  -4 48821.5 2735.48   1
  -1  11   4 47386.1 2519.95   1
   1  11  -4 56938.9 3331.65   1
   1  11  -3 69280.4 3693.98   1
  -1  11   3 60565.9 2903.17   1
   1 -11   3 71071.4 3413.93   1
  -1 -11  -3 69652.4 3366.43   1
  -1  11   2 9529.98 1091.32   1
  -1 -11  -2 12355.2 1333.37   1
   1 -11   2 11854.7 1279.47   1
   1  11  -2 11410.7 1396.26   1
  -1  11   1 48213.3 2681.46   1
   1 -11   1 49863.7 2745.52   1
   1  11  -1 49192.9 3000.04   1
  -1 -11  -1 54374.7 2987.06   1
   1  11   0 15053.5 1555.31   1
   1 -11   0 17924.5 1557.62   1
  -1  11   0 14492.8 1442.35   1
  -1 -11   0 16875.8 1619.04   1
  -1  11  -1 49294.5 2819.28   1
   1 -11  -1 46934.7 2592.82   1
   1  11   1 42965.9 2726.29   1
   1  11   2 10807.6 1306.45   1
   1 -11  -2 11725.1 1200.13   1
   1 -11  -3 74200.5 3302.46   1
   1  11   3 76323.1 3899.03   1
   1  11   4 62415.3 3611.82   1
   1 -11  -4 51384.4 2609.96   1
   1 -11  -5 87270.8 3428.43   1
   1  11   5 102569. 4436.74   1
   1  11   6 56050.1 3026.07   1
   1  11   7 2115.81 552.009   1
   1  11   8 8169.12 1098.93   1
   1  11   9 39106.0 2473.30   1
   1  11  10 3082.89 671.701   1
   1  11  11 42054.7 2611.02   1
   1  11  12 8703.48 1164.68   1
   1  11  13 16114.7 1612.88   2
   1  11  13 18593.2 1759.04   1
   1  11  14 6813.37 1078.11   1
   1  11  14 5490.78 955.730   2
   1  11  15 12283.2 1464.73   1
   1  11  15 11078.9 1421.39   2
   1  11  16 25739.8 2174.61   1
   1  11  16 27078.1 2305.44   2
   1  11  17 26473.4 2352.27   2
   1  11  17 29364.4 2333.31   1
   1  11  18 4374.98 911.335   1
   1  11  18 4396.41 967.086   2
   1  11  19 7769.49 1338.29   2
   1  11  19 7858.81 1199.94   1
   1  11  20-236.236 264.014   1
   1  11  20-183.929 464.711   2
   1  11  21 22897.5 2410.89   2
   1  11  21 16924.5 1875.45   1
   1  11  22 6112.71 1228.26   2
   1  11  22 4625.01 947.044   1
  -1  12  22 6623.70 1220.81   2
  -1  12  21 436.808 241.543   2
  -1  12  20 5241.52 1066.49   2
  -1  12  19-80.4767 217.982   2
  -1  12  18 4979.12 1025.37   2
  -1  12  17 1341.43 450.660   1
  -1  12  17 2318.88 668.870   2
  -1  12  16 13081.0 1335.61   1
  -1  12  16 12243.6 1452.75   2
  -1  12  15 4198.32 809.168   2
  -1  12  15 4701.56 771.974   1
  -1  12  14 4296.01 781.508   2
  -1  12  14 5593.86 818.915   1
  -1  12  13 14980.0 1328.61   1
  -1  12  12 5720.14 802.322   1
  -1  12  11 3506.81 615.709   1
  -1  12  10 644.346 272.657   1
  -1  12   9 912.619 327.762   1
  -1  12   8 4090.86 739.181   1
  -1  12   7 6554.95 935.501   1
  -1  12   6 36867.9 2296.41   1
   1  12  -6 42258.4 3009.15   1
  -1  12   5 1146.94 403.758   1
   1  12  -5 1526.09 608.531   1
   1  12  -4 62.2291 370.099   1
  -1  12   4 410.544 268.354   1
  -1 -12  -3 73568.2 3512.50   1
  -1  12   3 69849.6 3300.07   1
   1 -12   3 83563.5 3779.99   1
   1  12  -3 78217.0 4065.12   1
  -1 -12  -2 28338.9 2119.89   1
   1  12  -2 25717.5 2208.14   1
  -1  12   2 25739.9 1919.05   1
   1 -12   2 30965.4 2204.50   1
  -1 -12  -1 44316.4 2740.52   1
   1 -12   1 42572.4 2610.59   1
  -1  12   1 41144.7 2539.09   1
   1  12  -1 42512.6 2816.63   1
   1  12   0 1356.24 484.856   1
   1 -12   0 1485.14 447.521   1
  -1  12   0 1556.91 492.024   1
  -1  12  -1 39507.8 2590.89   1
   1 -12  -1 41055.8 2485.85   1
   1  12   1 38527.5 2621.48   1
   1  12   2 29163.7 2296.08   1
   1 -12  -2 31633.9 2097.48   1
   1 -12  -3 81939.5 3552.00   1
   1  12   3 78336.7 4021.65   1
   1 -12  -4 484.748 267.781   1
   1  12   4 692.718 528.172   1
   1 -12  -5 2142.61 479.167   1
   1  12   5 2033.63 612.701   1
   1  12   6 39185.9 2581.76   1
   1  12   7 6321.40 960.125   1
   1  12   8 2686.98 632.821   1
   1  12   9 619.642 253.965   1
   1  12  10 1411.15 449.783   1
   1  12  11 3678.78 729.983   1
   1  12  12 5481.75 953.638   1
   1  12  13 16689.5 1716.51   1
   1  12  14 5727.02 996.520   1
   1  12  14 5019.94 872.695   2
   1  12  15 4202.43 831.653   2
   1  12  15 3125.69 754.628   1
   1  12  16 10644.6 1380.97   1
   1  12  16 9797.64 1314.13   2
   1  12  17 653.763 287.351   1
   1  12  17 1044.69 455.996   2
   1  12  18 4231.48 876.477   1
   1  12  18 4536.58 960.044   2
   1  12  19-102.698 250.507   2
   1  12  19 142.244 208.980   1
   1  12  20 3834.45 873.922   1
   1  12  20 4815.78 1032.25   2
   1  12  21-362.254 347.581   2
   1  12  21 212.802 268.267   1
  -1  13  22 5022.64 960.107   2
  -1  13  21 5167.58 989.501   2
  -1  13  20-39.0613 326.296   2
  -1  13  19 15882.0 1754.19   2
  -1  13  18 1061.64 448.631   2
  -1  13  17 9317.83 1269.98   2
  -1  13  16 2563.81 586.922   1
  -1  13  16 1460.83 454.749   2
  -1  13  15 10299.4 1247.52   2
  -1  13  15 10289.1 1151.26   1
  -1  13  14 6131.18 853.451   1
  -1  13  14 4148.81 753.525   2
  -1  13  13 6345.44 853.422   1
  -1  13  12 9177.44 1049.93   1
  -1  13  11 11569.4 1162.35   1
  -1  13  10 1481.52 414.228   1
  -1  13   9 20205.9 1657.95   1
  -1  13   8 19614.9 1737.83   1
  -1  13   7 22596.4 1846.53   1
  -1  13   6 1149.82 436.654   1
   1  13  -6 2149.61 678.959   1
  -1  13   5 23187.4 1818.23   1
   1  13  -5 25935.8 2425.19   1
  -1  13   4 20512.6 1697.95   1
   1  13  -4 21648.2 2148.38   1
   1  13  -3 35022.2 2708.49   1
  -1  13   3 30677.0 2133.70   1
   1  13  -2 5495.55 1002.39   1
  -1  13   2 4482.41 843.557   1
   1 -13   1 48510.8 2880.62   1
   1  13  -1 40955.3 2851.05   1
  -1  13   1 41378.8 2627.89   1
   1  13   0 38584.8 2771.99   1
   1 -13   0 44798.7 2718.79   1
  -1  13   0 42364.0 2726.01   1
   1  13   1 37420.0 2697.75   1
   1 -13  -1 43894.1 2627.90   1
  -1  13  -1 40406.9 2682.81   1
   1  13   2 3813.67 818.126   1
   1 -13  -2 4379.34 810.697   1
   1  13   3 34568.0 2639.27   1
   1 -13  -3 31988.1 2161.48   1
   1  13   4 23264.9 2243.13   1
   1 -13  -4 21276.7 1683.61   1
   1  13   5 22406.1 2089.57   1
   1 -13  -5 20447.2 1587.02   1
   1  13   6 1567.31 499.751   1
   1  13   7 18204.0 1733.98   1
   1  13   8 16831.7 1646.59   1
   1  13   9 17576.3 1694.23   1
   1  13  10 1056.75 466.309   1
   1  13  11 13582.2 1560.99   1
   1  13  12 9241.61 1265.32   1
   1  13  13 5337.49 988.877   1
   1  13  14 5373.25 996.775   1
   1  13  14 3660.54 771.543   2
   1  13  15 7348.60 1092.89   2
   1  13  15 11037.8 1400.93   1
   1  13  16 1969.58 581.488   2
   1  13  16 1796.26 567.665   1
   1  13  17 9450.11 1347.54   1
   1  13  17 9238.51 1290.01   2
   1  13  18 504.536 354.946   2
   1  13  18 639.931 312.098   1
   1  13  19 15750.1 1755.76   1
   1  13  19 16282.0 1802.90   2
   1  13  20-259.487 346.054   2
   1  13  20-260.911 274.170   1
   1  13  21 4233.55 941.138   2
   1  13  21 3390.07 793.017   1
  -1  14  21 1623.91 482.967   2
  -1  14  20 4783.84 903.219   2
  -1  14  19 1781.45 578.052   2
  -1  14  18 5964.09 1008.06   2
  -1  14  17 7094.47 1082.05   2
  -1  14  16 8953.29 1102.10   1
  -1  14  16 7038.01 1042.93   2
  -1  14  15 12742.5 1307.12   1
  -1  14  15 10693.3 1287.57   2
  -1  14  14 7499.57 970.047   1
  -1  14  13 9991.46 1117.69   1
  -1  14  12 1249.40 398.490   1
  -1  14  11 2918.72 609.557   1
  -1  14  10 19362.5 1587.90   1
  -1  14   9 270.701 210.911   1
  -1  14   8 24132.1 2012.22   1
  -1  14   7 45627.0 2768.15   1
   1  14  -6 56243.2 3781.88   1
  -1  14   6 62420.1 3225.34   1
   1  14  -5 22125.2 2253.13   1
  -1  14   5 18733.5 1691.27   1
   1  14  -4 4909.81 1018.29   1
  -1  14   4 4694.97 829.897   1
  -1  14   3 2920.18 672.093   1
   1  14  -3 2719.70 859.208   1
  -1  14   2 96299.6 4295.43   1
   1  14  -2 108097. 5016.13   1
   1  14  -1 345.705 263.561   1
  -1  14   1 199.459 299.252   1
   1  14   0 11082.5 1448.85   1
  -1  14   0 10993.0 1393.97   1
  -1  14  -1-147.291 222.740   1
   1  14   1 829.574 502.760   1
   1  14   2 97469.8 4706.78   1
   1 -14  -3 2397.23 554.111   1
   1  14   3 1598.04 586.758   1
   1 -14  -4 4574.17 775.627   1
   1  14   4 5284.03 1075.07   1
   1  14   5 18087.5 1922.21   1
   1 -14  -5 18569.4 1517.18   1
   1 -14  -6 38215.6 2179.86   1
   1  14   6 50870.7 3086.13   1
   1  14   7 46008.2 2923.95   1
   1  14   8 22288.5 1964.23   1
   1  14   9 100.219 231.790   1
   1  14  10 19132.9 1823.20   1
   1  14  11 1517.87 561.367   1
   1  14  12 843.292 369.979   1
   1  14  13 8419.41 1219.40   1
   1  14  14 9173.08 1353.38   1
   1  14  15 12473.2 1577.49   1
   1  14  15 9511.40 1264.26   2
   1  14  16 7002.02 1216.73   1
   1  14  16 5529.09 988.594   2
   1  14  17 7953.17 1251.82   1
   1  14  17 6659.31 1091.93   2
   1  14  18 7649.11 1234.73   1
   1  14  18 5880.19 1054.29   2
   1  14  19 791.041 394.920   2
   1  14  19 1094.13 488.336   1
   1  14  20 6731.21 1135.97   1
   1  14  20 5029.19 977.663   2
  -1  15  20 2243.41 551.236   2
  -1  15  19 4576.09 868.621   2
  -1  15  18 1629.20 568.871   2
  -1  15  17 1230.23 448.396   2
  -1  15  16 2221.15 616.297   2
  -1  15  15 7476.29 1079.82   2
  -1  15  15 8272.83 1046.06   1
  -1  15  14 15238.1 1423.09   1
  -1  15  13 2413.42 584.890   1
  -1  15  12 10222.3 1153.05   1
  -1  15  11 1814.24 483.442   1
  -1  15  10 2820.86 616.619   1
  -1  15   9 13359.1 1418.05   1
  -1  15   8 12135.2 1444.36   1
  -1  15   7 7861.23 1147.83   1
   1  15  -6 10033.2 1649.68   1
  -1  15   6 10242.8 1297.97   1
   1  15  -5 1752.29 664.399   1
  -1  15   5 1488.45 473.905   1
  -1  15   4 16767.4 1673.63   1
   1  15  -4 19376.9 2123.68   1
   1  15  -3 25332.0 2374.15   1
  -1  15   3 23509.2 1987.27   1
   1  15  -2 13604.8 1765.14   1
  -1  15   2 11034.3 1402.24   1
  -1  15   1 3581.33 798.827   1
   1  15  -1 2451.51 727.831   1
  -1  15   0 11377.3 1455.17   1
   1  15   0 11269.8 1514.98   1
  -1  15  -1 4571.75 980.005   1
   1  15   1 5418.32 1105.63   1
   1  15   2 13849.7 1709.87   1
   1  15   3 28279.4 2537.07   1
   1  15   4 16425.1 1955.77   1
   1  15   5 2012.07 615.124   1
   1  15   6 10541.6 1402.41   1
   1  15   7 6711.93 1109.80   1
   1  15   8 8270.12 1189.77   1
   1  15   9 13821.1 1582.43   1
   1  15  10 3292.96 765.912   1
   1  15  11 2348.40 647.739   1
   1  15  12 9977.70 1361.97   1
   1  15  13 2645.40 758.399   1
   1  15  14 18206.8 1954.39   1
   1  15  15 7191.81 1132.13   2
   1  15  15 12257.9 1609.17   1
   1  15  16 2021.70 615.239   2
   1  15  16 2535.87 757.587   1
   1  15  17 1160.29 525.467   1
   1  15  17 1691.56 576.594   2
   1  15  18 1195.00 430.161   1
   1  15  18 959.649 448.302   2
   1  15  19 3564.55 810.953   2
   1  15  19 4125.09 915.751   1
  -1  16  19 3054.01 691.350   2
  -1  16  18 4005.67 796.539   2
  -1  16  17 2624.69 652.561   2
  -1  16  16 5388.72 944.487   2
  -1  16  15 13497.4 1498.67   2
  -1  16  14 51.6742 138.914   1
  -1  16  13 10375.3 1173.77   1
  -1  16  12 17419.3 1537.90   1
  -1  16  11 8589.93 1077.85   1
  -1  16  10 19764.3 1713.38   1
  -1  16   9 11104.8 1313.89   1
  -1  16   8 168.369 330.803   1
  -1  16   7 17129.6 1747.97   1
  -1  16   6 3848.82 815.739   1
  -1  16   5 13289.9 1512.79   1
   1  16  -5 13055.3 1826.76   1
   1  16  -4 3339.70 835.126   1
  -1  16   4 3052.46 743.977   1
  -1  16   3 28680.9 2292.34   1
   1  16  -3 31863.0 2757.36   1
  -1  16   2 19871.7 1925.45   1
   1  16  -2 21995.9 2225.88   1
  -1  16   1 10016.7 1350.66   1
   1  16  -1 8125.80 1336.04   1
  -1  16   0 11820.9 1528.33   1
   1  16   0 12713.5 1661.68   1
   1  16   1 7990.79 1314.73   1
  -1  16  -1 7956.98 1273.43   1
   1  16   2 19742.6 2088.22   1
   1  16   3 33633.6 2821.86   1
   1  16   4 2550.25 819.029   1
   1  16   5 13885.1 1709.56   1
   1  16   6 5467.29 1031.06   1
   1  16   7 13421.8 1562.04   1
   1  16   8 698.559 411.354   1
   1  16   9 11577.3 1453.11   1
   1  16  10 23746.2 2129.39   1
   1  16  11 9777.99 1376.85   1
   1  16  12 18881.7 1963.89   1
   1  16  13 12093.8 1574.28   1
   1  16  14 614.107 494.572   1
   1  16  15 12067.8 1525.23   2
   1  16  15 15704.4 1874.96   1
   1  16  16 6704.55 1182.21   1
   1  16  16 4757.75 950.827   2
   1  16  17 4697.66 977.620   1
   1  16  17 1682.87 551.061   2
   1  16  18 3930.35 883.939   1
   1  16  18 3043.60 741.269   2
  -1  17  19 2578.26 604.176   2
  -1  17  18 691.628 355.233   2
  -1  17  17 3848.68 804.698   2
  -1  17  16 8885.94 1222.82   2
  -1  17  13 8125.03 1060.77   1
  -1  17  12 8491.11 1092.44   1
  -1  17  11 476.783 289.025   1
  -1  17  10 1194.59 443.113   1
  -1  17   9 10641.4 1328.95   1
  -1  17   8 7922.48 1196.91   1
  -1  17   7 8631.48 1279.63   1
  -1  17   6 6388.45 1086.00   1
  -1  17   5 9420.56 1310.34   1
   1  17  -5 9092.93 1521.17   1
   1  17  -4 37766.9 3092.34   1
  -1  17   4 34521.5 2572.72   1
   1  17  -3 14197.8 1866.79   1
  -1  17   3 12230.9 1523.49   1
  -1  17   2 7928.36 1230.50   1
   1  17  -2 8754.23 1454.03   1
   1  17  -1 140.760 296.299   1
  -1  17   1 206.681 329.865   1
   1  17   0 1091.36 591.657   1
  -1  17   0 1971.94 656.725   1
   1  17   1 610.549 296.717   1
   1  17   2 7905.21 1372.61   1
   1  17   3 13983.4 1837.88   1
   1  17   4 42313.3 3325.58   1
   1  17   5 9399.32 1440.27   1
   1  17   6 5458.84 1059.09   1
   1  17   7 6371.42 1081.06   1
   1  17   8 3595.50 801.034   1
   1  17   9 11643.5 1464.86   1
   1  17  10 311.527 351.626   1
   1  17  11 1166.79 510.333   1
   1  17  12 10001.0 1447.72   1
   1  17  13 11414.4 1600.88   1
   1  17  14 5116.26 1063.04   1
   1  17  15 488.726 405.220   1
   1  17  16 9789.09 1393.84   2
   1  17  16 12821.1 1702.47   1
   1  17  17 3578.33 842.126   2
   1  17  17 6107.19 1151.02   1
  -1  18  18 1195.13 437.397   2
  -1  18  17 5608.48 966.006   2
  -1  18  16-162.234 214.761   2
  -1  18  12 2048.87 524.630   1
  -1  18  11 337.944 245.578   1
  -1  18  10 1692.59 516.685   1
  -1  18   9 8657.76 1219.68   1
  -1  18   8 3020.42 740.644   1
  -1  18   7 3221.65 794.322   1
  -1  18   6 2485.20 712.633   1
   1  18  -5 13123.9 1891.35   1
  -1  18   5 15034.4 1720.37   1
   1  18  -4 10375.2 1653.35   1
  -1  18   4 7791.15 1257.19   1
  -1  18   3 10098.1 1405.70   1
   1  18  -3 11682.1 1710.92   1
   1  18  -2 7509.15 1375.95   1
  -1  18   2 8222.34 1280.40   1
  -1  18   1 9308.25 1368.97   1
   1  18  -1 9029.86 1473.89   1
  -1  18   0 4233.76 951.493   1
   1  18   0 4409.90 1026.51   1
   1  18   1 7827.65 1355.15   1
   1  18   2 7865.69 1380.37   1
   1  18   3 12305.4 1777.85   1
   1  18   4 9047.99 1504.79   1
   1  18   5 14363.0 1766.48   1
   1  18   6 1570.10 629.448   1
   1  18   7 3199.09 773.479   1
   1  18   8 2284.66 681.129   1
   1  18   9 9588.05 1340.51   1
   1  18  10 1508.63 554.761   1
   1  18  11 153.192 235.635   1
   1  18  12 2329.12 738.563   1
   1  18  13 3846.33 906.372   1
   1  18  14 1612.32 590.499   1
   1  18  15 2295.14 717.115   1
   1  18  16 671.122 407.241   1
   1  18  16 81.3345 244.448   2
  -1  19  16 9348.33 1248.46   2
  -1  19  10 3885.87 753.603   1
  -1  19   9 2788.23 691.135   1
  -1  19   8 24305.5 2179.63   1
  -1  19   7 7161.03 1251.20   1
  -1  19   6 8095.75 1287.60   1
   1  19  -5 2815.92 879.211   1
  -1  19   5 3573.48 914.874   1
  -1  19   4 17710.7 1926.28   1
   1  19  -4 19424.0 2231.67   1
  -1  19   3 9436.01 1389.05   1
   1  19  -3 8393.03 1476.79   1
   1  19  -2 3364.59 939.954   1
  -1  19   2 3761.20 854.651   1
  -1  19   1 16924.5 1937.53   1
   1  19  -1 17180.0 2073.71   1
   1  19   0 15062.5 1941.14   1
   1  19   1 18045.6 2142.23   1
   1  19   2 4494.84 1093.16   1
   1  19   3 9045.36 1546.06   1
   1  19   4 19572.9 2233.54   1
   1  19   5 1741.12 608.433   1
   1  19   6 7270.62 1228.11   1
   1  19   7 5483.50 1095.30   1
   1  19   8 18327.0 1944.93   1
   1  19   9 3862.04 902.051   1
   1  19  10 3930.09 899.686   1
   1  19  11 12663.5 1638.66   1
   1  19  12 20399.7 2136.00   1
   1  19  13 3564.32 893.698   1
   1  19  14 2553.41 790.332   1
   1  19  15 2342.98 769.444   1
  -1  20   9 9560.54 1279.41   1
  -1  20   8 4336.62 905.177   1
  -1  20   7 6956.36 1224.46   1
  -1  20   6 2531.58 784.232   1
  -1  20   5 11518.5 1616.70   1
  -1  20   4 1193.99 516.566   1
   1  20  -4 1047.03 715.396   1
  -1  20   3 3100.80 836.817   1
   1  20  -3 3175.52 942.824   1
  -1  20   2 1966.34 716.315   1
   1  20  -2 1891.45 701.152   1
   1  20  -1 4512.00 1110.44   1
  -1  20   1 6488.18 1216.77   1
   1  20   0 1848.55 698.814   1
   1  20   1 5363.68 1278.33   1
   1  20   2 1169.34 640.112   1
   1  20   3 5189.65 1180.00   1
   1  20   4 1249.50 555.436   1
   1  20   5 10767.8 1566.37   1
   1  20   6 2168.88 687.576   1
   1  20   7 8443.15 1364.92   1
   1  20   8 4399.23 968.537   1
   1  20   9 9302.39 1412.34   1
   1  20  10 1650.53 600.047   1
   1  20  11 6829.44 1209.78   1
   1  20  12 377.052 238.666   1
   1  20  13 11921.4 1621.09   1
   1  20  14 5525.42 1122.53   1
  -1  21   8 6887.29 1140.73   1
  -1  21   7 7743.32 1300.39   1
  -1  21   6 7919.08 1336.56   1
  -1  21   5 13802.2 1783.79   1
  -1  21   4-91.9774 230.177   1
   1  21  -4 1424.08 706.590   1
   1  21  -3 13507.5 1979.70   1
  -1  21   3 13529.6 1785.84   1
  -1  21   2 5557.93 1183.44   1
   1  21  -2 4409.00 1111.15   1
   1  21  -1 8773.48 1555.97   1
   1  21   0-34.6320 208.702   1
   1  21   1 9917.06 1700.92   1
   1  21   2 4660.65 1154.14   1
   1  21   3 13512.3 1963.87   1
   1  21   4 1184.01 507.064   1
   1  21   5 9960.28 1525.29   1
   1  21   6 6042.36 1194.23   1
   1  21   7 6178.52 1166.57   1
   1  21   8 5815.16 1135.74   1
   1  21   9 1266.44 523.449   1
   1  21  10 569.252 384.766   1
   1  21  11 2657.64 743.747   1
   1  21  12 2500.68 734.456   1
   1  21  13 757.545 412.538   1
  -1  22   7 423.951 315.077   1
  -1  22   6 7849.35 1347.02   1
  -1  22   5 6385.96 1276.27   1
  -1  22   4 1844.64 785.005   1
   1  22  -3 7492.12 1511.63   1
  -1  22   3 6572.37 1308.49   1
   1  22  -2 6964.05 1434.98   1
   1  22  -1 13200.6 1997.88   1
   1  22   0 17056.8 2265.47   1
   1  22   1 13148.5 2012.90   1
   1  22   2 8814.08 1647.17   1
   1  22   3 5385.19 1210.81   1
   1  22   4 1923.14 705.468   1
   1  22   5 4810.10 1091.94   1
   1  22   6 8277.33 1387.74   1
   1  22   7 2474.50 744.360   1
   1  22   8 2159.81 673.560   1
   1  22   9-755.649 407.010   1
   1  22  10 6637.47 1173.68   1
   1  22  11 1434.52 555.785   1
  -1  23   5 687.315 417.532   1
  -1  23   4 22851.6 2398.49   1
   1  23  -2 5980.47 1385.53   1
   1  23  -1 3882.74 1139.38   1
   1  23   0 1324.69 731.268   1
   1  23   1 4411.58 1160.68   1
   1  23   2 7137.36 1456.58   1
   1  23   3 5369.92 1180.91   1
   1  23   4 17799.5 2144.68   1
   1  23   5 416.543 332.345   1
   1  23   6 2071.07 709.376   1
   1  23   7 2253.14 704.609   1
   1  23   8-299.056 299.936   1
   1  23   9-1064.91 478.956   1
   2   0   0 17453.6 805.130   2
   2   0   1 36655.2 1476.39   2
   2   0  -1 43975.3 1306.36   2
  -2   0  -2 114455. 3294.06   2
   2   0  -2 118838. 3023.75   1
   2   0  -3 2869.31 330.073   1
  -2   0   3 3271.11 348.782   1
  -2   0  -3 3035.29 418.575   2
  -2   0  -4 63345.8 2411.09   2
  -2   0   4 65632.6 1985.62   1
   2   0  -4 66854.2 1691.75   2
   2   0  -4 63942.6 1919.13   1
  -2   0  -5 304683. 7700.27   2
  -2   0   5 299037. 7020.51   1
   2   0  -6 70621.0 2095.18   2
  -2   0   6 68404.8 2220.81   1
   2   0  -7 3735.39 424.540   2
  -2   0  -7 3702.65 607.932   2
  -2   0   7 3398.23 430.658   1
  -2   0  -8 141517. 4617.20   2
   2   0  -8 151737. 4010.68   2
  -2   0   8 142083. 3932.70   2
  -2   0  -9 4296.88 710.740   2
   2   0  -9 3552.29 503.923   2
  -2   0   9 3738.23 530.853   2
  -2   0   9 3584.45 490.585   1
   2   0 -10 28974.4 1603.81   2
  -2   0 -10 30327.4 2060.42   2
  -2   0  10 30152.2 1680.85   2
   2   0 -11 4145.98 615.132   2
  -2   0  11 4226.78 641.082   2
  -2   0 -11 3634.33 731.780   2
   2   0 -12 1041.68 337.425   2
   2   0  12 1250.00 460.390   2
  -2   0  12 1444.80 392.547   2
   2   0 -13 10770.1 1125.69   2
   2   0  13 9158.07 1340.15   2
  -2   0  13 9846.10 1073.63   2
  -2   0  14 22591.7 1723.93   2
   2   0 -14 23338.6 1756.28   2
   2   0  14 22717.8 2170.18   2
   2   0 -15 2758.67 609.321   2
   2   0  15 5043.08 1057.82   2
  -2   0  15 4084.68 752.767   2
   2   0  16 11036.6 1621.18   2
   2   0 -16 10885.6 1225.66   2
  -2   0  16 11671.9 1317.21   2
   2   0  17 416.365 266.569   2
  -2   0  17 1186.22 472.704   2
   2   0  18 12443.4 1791.37   2
  -2   0  18 9856.23 1294.86   2
   2   0  19 94.3518 358.533   2
   2   0  20 98787.6 5592.70   2
   2   0  21 3277.72 1107.21   2
   2   0  22-165.197 391.745   2
   2   0  23 1693.89 847.961   2
   2   0  24 2623.93 940.505   2
   2  -1  24 17184.8 2443.32   2
   2  -1  23 3782.75 1205.92   2
   2  -1  22 11888.6 2010.01   2
   2  -1  21 1298.93 726.321   2
  -2   1  21 1776.09 603.823   2
  -2   1  20 27914.5 2327.32   2
   2  -1  20 33078.2 3093.06   2
  -2   1  19 2927.35 660.716   2
   2  -1  19 4177.73 1032.38   2
   2  -1  18 1371.52 562.409   2
  -2   1  18 879.934 281.174   2
  -2   1  17 22540.9 1895.63   2
   2  -1  17 26813.6 2586.00   2
  -2   1  16 21908.4 1791.94   2
   2  -1  16 25123.6 2427.52   2
  -2   1  15 5451.00 872.161   2
   2  -1  15 6285.72 1136.97   2
   2   1 -15 5714.16 893.376   2
  -2   1  14 19576.2 1569.51   2
   2  -1  14 19692.4 1989.28   2
   2   1 -14 20274.1 1608.15   2
   2   1 -13 31049.3 1991.39   2
  -2   1  13 32931.8 1979.52   2
   2  -1  13 31084.7 2411.66   2
   2   1 -12 42909.9 2244.96   2
   2  -1  12 40429.5 2684.03   2
  -2   1  12 40730.4 2154.15   2
  -2   1  11 13605.7 1120.71   2
   2   1 -11 11622.9 1066.05   2
  -2  -1 -11 13254.0 1382.57   2
  -2  -1 -10 4732.30 777.214   2
   2   1 -10 7043.73 771.689   2
  -2   1  10 5491.47 665.272   2
  -2   1   9 27658.0 1449.37   2
  -2  -1  -9 24727.9 1764.20   2
   2   1  -9 24792.7 1442.38   2
  -2  -1  -8 11434.9 1139.79   2
  -2   1   8 12452.8 869.646   2
   2   1  -8 13324.8 957.365   2
  -2   1   7 11936.6 763.796   2
  -2   1   7 11121.6 708.499   1
   2   1  -7 11486.4 828.755   2
  -2   1   6 80940.3 2229.57   2
  -2  -1  -6 81987.2 3084.06   2
  -2   1   6 73691.0 2192.29   1
   2   1  -6 75940.3 2347.88   2
  -2   1   5 4105.94 364.473   1
   2   1  -5 3830.21 366.690   2
  -2   1   5 3641.97 303.668   2
   2   1  -5 3810.43 456.361   1
  -2  -1  -5 3808.00 543.877   2
  -2   1   4 40279.3 1219.60   1
   2   1  -4 44373.4 1639.11   1
   2   1  -3 4009.64 467.296   1
   2   1  -2 27856.4 1291.49   1
   2  -1   2 31126.6 1367.91   2
   2  -1   1 55899.8 1845.56   2
   2   1  -1 60489.4 2165.20   1
  -2   1   1 56876.1 1482.71   2
   2  -1   0 178.359 98.9367   2
   2   1   0-85.4124 177.584   1
  -2   1   0 121.713 74.0501   2
   2  -1  -1 65790.3 1604.53   2
  -2   1  -1 59057.9 1896.69   2
  -2   1  -2 24375.1 1163.71   2
   2  -1  -2 25414.7 929.199   1
  -2  -1   2 27761.0 1313.68   1
  -2  -1   3 4133.60 462.553   1
  -2   1  -3 5132.41 543.177   2
   2  -1  -3 4715.47 313.477   1
  -2  -1   4 39563.4 1606.96   1
  -2   1  -4 39114.3 1764.58   2
  -2  -1   5 2173.33 373.583   1
  -2   1  -5 2707.75 473.152   2
  -2  -1   6 66428.1 2396.19   1
  -2   1  -6 64911.9 2693.47   2
  -2   1  -7 12555.8 1110.07   2
  -2  -1   7 12355.8 919.238   1
   2  -1  -7 12164.3 795.532   2
  -2  -1   8 15827.6 1081.97   1
   2  -1  -8 15850.1 991.016   2
  -2   1  -8 16448.4 1325.41   2
   2  -1  -9 23883.3 1329.28   2
  -2   1  -9 26081.9 1771.61   2
  -2  -1   9 21909.9 1347.56   1
   2  -1 -10 4908.00 624.064   2
  -2  -1  10 5492.19 683.365   1
  -2   1 -10 6578.85 924.668   2
  -2  -1  11 13826.1 1146.93   1
   2  -1 -11 13348.3 1101.19   2
  -2   1 -11 13566.2 1372.27   2
  -2  -1  12 40531.4 2187.91   1
   2   1  12 45400.5 2960.53   2
   2  -1 -12 43701.6 2241.19   2
   2   1  13 36500.4 2715.95   2
   2  -1 -13 36006.1 2088.68   2
  -2  -1  13 33211.0 2032.48   1
   2   1  14 23355.4 2212.85   2
   2  -1 -14 20823.7 1635.08   2
  -2  -1  14 19411.5 1565.49   1
   2   1  15 4696.85 1026.55   2
   2  -1 -15 4105.70 770.616   2
  -2  -1  15 4924.42 791.714   1
   2   1  16 27132.0 2536.08   2
  -2  -1  16 28417.9 2056.16   1
   2   1  17 26731.2 2596.64   2
   2   1  18-35.0207 404.836   2
   2   1  19 3512.58 938.820   2
   2   1  20 30008.1 2930.73   2
   2   1  21 2021.95 818.147   2
   2   1  22 9438.83 1728.39   2
   2   1  23 3660.70 1082.90   2
   2   1  24 19186.0 2511.64   2
   2  -2  24 12196.7 2124.59   2
   2  -2  23 2145.90 841.443   2
  -2   2  23 1502.08 591.531   2
   2  -2  22 6328.40 1444.78   2
  -2   2  22 3888.93 883.840   2
   2  -2  21 1355.50 735.949   2
  -2   2  21 1583.25 581.073   2
   2  -2  20 2497.98 837.113   2
  -2   2  20 1409.98 530.815   2
  -2   2  19 11306.9 1358.09   2
   2  -2  19 9277.09 1596.43   2
  -2   2  18 18040.0 1680.05   2
   2  -2  18 25126.1 2471.52   2
   2  -2  17 3523.41 916.741   2
  -2   2  17 2957.66 658.158   2
  -2   2  16 8896.43 1102.29   2
   2  -2  16 9018.29 1401.21   2
   2   2 -15 7065.63 957.767   2
   2  -2  15 6478.37 1176.89   2
  -2   2  15 5864.20 888.439   2
   2   2 -14 4837.26 792.623   2
  -2   2  14 4297.79 726.542   2
   2  -2  14 4423.07 974.667   2
   2   2 -13 68528.7 3082.80   2
   2  -2  13 68042.4 3651.11   2
  -2   2  13 65643.6 2970.06   2
  -2   2  12 29197.3 1779.66   2
   2  -2  12 26953.7 2150.22   2
   2   2 -12 27050.1 1768.48   2
   2   2 -11 12044.5 1099.91   2
  -2   2  11 13299.1 1121.67   2
  -2   2  10 28376.1 1587.41   2
   2   2 -10 28888.1 1678.41   2
   2   2  -9 49673.7 2173.09   2
  -2   2   9 48233.4 2042.71   2
   2   2  -8 14454.4 1016.64   2
  -2   2   8 14489.9 940.256   2
   2   2  -7 3657.54 479.448   2
  -2   2   7 4371.84 454.947   2
   2   2  -6 31659.9 1410.33   2
  -2   2   6 32223.1 1095.35   1
  -2   2   5 58284.3 1634.88   2
   2   2  -5 59399.4 2260.72   1
   2   2  -4 97723.3 3061.26   1
   2   2  -3 44846.4 1887.60   1
   2  -2   2 90302.6 2764.79   2
   2   2  -2 84004.1 2852.44   1
   2   2  -1 76645.5 2693.10   1
  -2   2   1 76961.1 1964.82   2
   2  -2   1 82159.4 2389.22   2
  -2   2   0 9704.99 600.244   2
   2   2   0 16418.2 1338.36   1
   2   2   1 117869. 4012.87   1
  -2   2  -1 99457.5 2838.38   2
  -2  -2   2 81195.2 2697.11   1
  -2   2  -2 82095.5 2580.11   2
  -2   2  -3 55159.6 2098.20   2
  -2  -2   3 57175.1 2130.91   1
  -2   2  -4 92949.2 3131.41   2
  -2  -2   4 100561. 3138.22   1
  -2  -2   5 56472.4 2211.26   1
  -2   2  -5 53486.8 2285.17   2
  -2  -2   6 32841.6 1681.01   1
  -2   2  -6 34107.7 1845.60   2
  -2   2  -7 1956.60 437.118   2
  -2  -2   7 2135.22 424.543   1
  -2  -2   8 13237.5 1057.64   1
  -2   2  -8 14087.1 1216.51   2
  -2   2  -9 49498.1 2523.44   2
  -2  -2   9 45496.2 2152.74   1
  -2  -2  10 25878.8 1613.10   1
  -2   2 -10 26254.9 1877.15   2
  -2   2 -11 13145.5 1326.96   2
  -2  -2  11 11518.3 1093.90   1
   2   2  12 28250.2 2260.00   2
  -2  -2  12 27563.2 1816.04   1
   2   2  13 75243.2 3970.63   2
  -2  -2  13 69266.2 3151.83   1
   2   2  14 5558.34 1099.80   2
  -2  -2  14 4629.12 781.628   1
   2   2  15 9359.16 1403.48   2
  -2  -2  15 8983.46 1102.92   1
   2   2  16 10345.0 1538.86   2
   2   2  17 2647.53 807.611   2
   2   2  18 18370.3 2157.86   2
   2   2  19 11817.1 1778.47   2
   2   2  20 614.547 409.561   2
   2   2  21 1638.48 770.788   2
   2   2  22 3206.73 1023.64   2
   2   2  23 638.439 570.064   2
   2   2  24 10676.9 1867.20   2
  -2   3  23 5312.95 1012.58   2
   2  -3  23 7976.31 1695.24   2
   2  -3  22 3242.44 1083.23   2
  -2   3  22 1484.82 486.563   2
   2  -3  21 13570.8 2055.57   2
  -2   3  21 11301.9 1440.44   2
  -2   3  20 6374.81 1078.80   2
   2  -3  20 5993.00 1369.35   2
  -2   3  19 44321.6 2784.95   2
   2  -3  19 41396.6 3426.91   2
  -2   3  18 16422.0 1613.02   2
   2  -3  18 16482.7 2062.91   2
   2  -3  17 12497.2 1728.09   2
  -2   3  17 7684.49 1084.66   2
   2  -3  16 13517.9 1744.56   2
  -2   3  16 14051.0 1415.66   2
   2  -3  15 20821.1 2067.87   2
  -2   3  15 22977.8 1768.51   2
   2   3 -15 24141.3 1802.89   2
  -2   3  14 14719.6 1349.88   2
   2  -3  14 14382.2 1645.75   2
  -2   3  13 3879.57 645.420   2
   2   3 -13 3473.48 633.268   2
   2  -3  13 4288.53 864.071   2
  -2   3  12 14808.7 1273.88   2
   2  -3  12 14796.4 1561.38   2
   2   3 -12 13667.3 1267.20   2
  -2   3  11 3715.23 588.674   2
   2   3 -11 3112.70 572.526   2
  -2   3  10 75406.8 2853.92   2
   2   3 -10 72503.1 2935.52   2
   2   3  -9 162403. 4778.01   2
  -2   3   9 164111. 4616.59   2
   2   3  -8 25342.1 1436.91   2
  -2   3   8 25668.3 1335.44   2
  -2   3   7 65757.8 2189.84   2
   2   3  -7 58718.0 2306.66   2
   2   3  -6 31553.5 1714.92   1
  -2   3   6 32520.7 1317.83   2
  -2   3   5 54710.5 1710.82   2
   2   3  -5 48649.1 2225.72   1
   2   3  -4 9399.33 891.659   1
   2   3  -3 16462.0 1189.98   1
   2  -3   3 16064.9 1100.25   2
   2   3  -2 45306.2 2064.03   1
   2   3  -1 12764.1 1018.02   1
  -2   3   0 1436.18 237.838   2
   2   3   0 1650.32 436.234   1
   2   3   1 18439.6 1490.21   1
  -2   3  -1 13248.3 816.571   2
  -2   3  -2 44663.8 1815.00   2
   2   3   2 56112.5 2631.23   1
  -2   3  -3 19506.5 1184.02   2
  -2  -3   3 18801.9 1269.53   1
  -2   3  -4 10778.8 934.136   2
  -2  -3   4 10374.3 917.245   1
  -2   3  -5 59501.3 2456.44   2
  -2  -3   5 51169.4 2309.58   1
  -2   3  -6 31681.0 1802.21   2
  -2  -3   6 33483.9 1782.76   1
  -2  -3   7 69580.5 2793.49   1
  -2   3  -7 66604.2 2871.75   2
  -2   3  -8 24802.9 1684.64   2
  -2  -3   8 25654.2 1599.03   1
  -2   3  -9 141834. 4983.02   2
  -2  -3   9 160370. 4820.24   1
  -2   3 -10 65969.5 3078.85   2
  -2  -3  10 64696.0 2828.71   1
  -2   3 -11 2957.16 621.520   2
  -2  -3  11 3332.52 598.552   1
   2   3  12 16418.6 1709.95   2
  -2  -3  12 14584.0 1324.06   1
   2   3  13 3660.75 795.415   2
  -2  -3  13 4088.94 722.105   1
   2   3  14 12355.7 1583.36   2
  -2  -3  14 13745.0 1357.56   1
   2   3  15 27437.5 2439.57   2
   2   3  16 15673.3 1887.40   2
   2   3  17 10399.9 1607.51   2
   2   3  18 15817.8 1967.46   2
   2   3  19 45686.2 3544.63   2
   2   3  20 6825.29 1370.28   2
   2   3  21 10302.2 1697.62   2
   2   3  22 2440.83 928.795   2
   2   3  23 6854.03 1456.37   2
   2   3  24 2190.23 797.904   2
  -2   4  23 27100.6 2288.31   2
  -2   4  22 270.479 254.768   2
  -2   4  21 11559.9 1445.77   2
   2  -4  21 12944.4 1987.26   2
  -2   4  20 4922.44 926.095   2
   2  -4  20 6023.60 1349.05   2
   2  -4  19 26559.5 2703.14   2
  -2   4  19 21748.8 1933.26   2
  -2   4  18 5431.53 912.742   2
   2  -4  18 5784.53 1241.07   2
  -2   4  17 9864.80 1222.95   2
   2  -4  17 12191.6 1719.61   2
   2  -4  16 8556.46 1377.15   2
  -2   4  16 6848.33 978.072   2
  -2   4  15 4836.14 809.782   2
   2  -4  15 4890.28 1011.48   2
  -2   4  14 21130.6 1658.58   2
   2  -4  14 20165.7 2000.35   2
   2   4 -14 18519.6 1574.82   2
  -2   4  13 8728.61 1011.84   2
   2  -4  13 7548.61 1158.42   2
   2   4 -12 21758.2 1663.13   2
   2  -4  12 21383.8 1937.99   2
  -2   4  12 23198.1 1622.20   2
   2   4 -11 15441.7 1308.11   2
  -2   4  11 15745.3 1259.47   2
   2   4 -10 3056.97 557.737   2
  -2   4  10 3362.17 535.291   2
  -2   4   9 12887.5 1037.22   2
   2   4  -9 13990.9 1133.00   2
   2   4  -8 22526.9 1437.87   2
  -2   4   8 23239.8 1333.36   2
  -2   4   7 14045.7 941.647   2
  -2   4   6 9007.48 533.754   1
   2   4  -6 8865.43 943.402   1
   2   4  -5 20560.6 1451.96   1
   2   4  -4 41879.8 2128.59   1
   2   4  -3 41447.8 2092.55   1
   2   4  -2 76125.2 2982.36   1
   2   4  -1 24189.5 1548.77   1
   2   4   0 17757.4 1383.58   1
   2   4   1 42515.4 2588.84   1
  -2   4  -1 27614.9 1348.60   2
   2  -4  -2 73891.4 1957.04   1
  -2   4  -2 74063.3 2557.95   2
   2   4   3 40611.5 2242.80   1
  -2   4  -3 39730.1 1806.13   2
  -2  -4   3 37230.2 1957.82   1
  -2  -4   4 39100.7 2086.75   1
  -2   4  -4 43855.9 2020.96   2
  -2  -4   5 24566.2 1608.27   1
  -2   4  -5 24005.7 1507.03   2
  -2   4  -6 9214.87 945.313   2
  -2  -4   6 10196.9 1022.18   1
  -2  -4   7 15833.1 1285.87   1
  -2   4  -7 15067.9 1287.74   2
  -2  -4   8 22716.4 1585.83   1
  -2   4  -8 22599.6 1621.49   2
  -2  -4   9 16082.8 1338.42   1
  -2   4  -9 16610.3 1436.38   2
  -2  -4  10 3096.50 601.472   1
  -2   4 -10 3074.60 650.637   2
   2   4  11 16645.6 1686.79   2
  -2  -4  11 16797.3 1447.81   1
  -2  -4  12 20700.9 1661.11   1
   2   4  12 15061.3 1664.06   2
  -2  -4  13 8490.36 1062.15   1
   2   4  13 10115.7 1368.16   2
   2   4  14 18349.3 1868.00   2
   2   4  15 3427.83 852.993   2
   2   4  16 6767.13 1182.24   2
   2   4  17 14204.2 1800.93   2
   2   4  18 3698.78 902.835   2
   2   4  19 34465.7 2954.72   2
   2   4  20 3049.44 871.450   2
   2   4  21 8983.84 1574.76   2
   2   4  22-168.072 432.234   2
   2   4  23 20948.0 2511.43   2
   2   4  24 5350.26 1261.05   2
  -2   5  23 12478.0 1530.86   2
  -2   5  22 5841.24 1024.17   2
  -2   5  21 6451.48 1094.17   2
  -2   5  20 15693.7 1705.88   2
  -2   5  19 25109.2 2082.02   2
  -2   5  18 6029.57 966.244   2
  -2   5  17 16107.7 1592.00   2
   2  -5  17 17760.8 2079.62   2
  -2   5  16 3964.77 722.646   2
   2  -5  16 4856.56 1095.46   2
  -2   5  15 2048.86 488.088   2
   2  -5  15 3246.48 860.863   2
   2  -5  14 35433.7 2755.39   2
  -2   5  14 33226.9 2148.73   2
  -2   5  13 30745.5 1967.48   2
   2  -5  13 29375.6 2405.57   2
   2   5 -12 13291.8 1298.19   2
  -2   5  12 18025.1 1430.31   2
   2  -5  12 16536.3 1733.38   2
   2   5 -11 19218.9 1555.21   2
   2  -5  11 22457.1 1995.34   2
   2   5 -10 73577.3 3086.67   2
  -2   5  10 66130.9 2787.16   2
  -2   5   9 15971.8 1184.31   2
   2   5  -9 17390.5 1377.61   2
  -2   5   8 1711.84 259.070   1
  -2   5   8 2975.19 475.697   2
  -2   5   7 41962.4 1538.04   1
  -2   5   6 20715.8 847.700   1
   2   5  -6 21976.8 1631.97   1
  -2   5   5 53631.5 1535.42   1
   2   5  -5 56737.8 2714.41   1
  -2   5   4 30736.9 1036.68   1
   2   5  -4 35817.3 2039.59   1
   2   5  -3 94441.3 3611.58   1
   2   5  -2 137601. 4563.85   1
   2   5  -1 19261.7 1433.17   1
   2   5   0 20457.6 1520.62   1
   2  -5   0 18406.9 1007.92   1
   2  -5  -1 18084.4 951.031   1
   2   5   1 25214.3 1906.99   1
  -2   5  -2 130307. 4075.47   2
   2  -5  -2 141707. 3501.85   1
   2   5   3 84910.0 3458.67   1
   2  -5  -3 85813.3 2273.11   1
  -2   5  -3 82762.2 3016.12   2
   2   5   4 32612.8 2044.77   1
  -2   5  -4 34825.7 1832.84   2
  -2  -5   4 36735.2 2062.97   1
  -2  -5   5 63668.7 2825.85   1
  -2   5  -5 58335.8 2590.07   2
  -2   5  -6 23724.3 1603.44   2
  -2  -5   6 24542.0 1697.60   1
  -2   5  -7 34155.4 2044.38   2
  -2  -5   7 35724.8 2091.43   1
  -2  -5   8 2795.47 563.594   1
  -2   5  -8 2105.09 507.129   2
  -2   5  -9 19134.9 1584.46   2
  -2  -5   9 18511.3 1503.45   1
  -2   5 -10 72957.3 3464.79   2
  -2  -5  10 74260.4 3340.37   1
  -2  -5  11 19986.8 1644.73   1
   2   5  11 17748.3 1736.15   2
   2   5  12 16137.2 1682.59   2
  -2  -5  12 16020.6 1492.93   1
   2   5  13 32388.5 2468.98   2
   2   5  14 37118.9 2739.98   2
   2   5  15 2458.22 658.035   2
   2   5  16 1670.43 587.251   2
   2   5  17 14574.8 1768.26   2
   2   5  18 7761.71 1317.17   2
   2   5  19 27222.9 2605.17   2
   2   5  20 15713.9 1978.01   2
   2   5  21 6260.19 1287.23   2
   2   5  22 8715.70 1578.30   2
   2   5  23 13327.4 1942.52   2
  -2   6  22 2256.49 641.602   2
  -2   6  21 1761.81 575.532   2
  -2   6  20 11680.3 1441.42   2
  -2   6  19 11787.7 1419.06   2
  -2   6  18 24960.7 2040.64   2
  -2   6  17 7571.97 1074.83   2
  -2   6  16 52.5694 281.177   2
  -2   6  15 33188.0 2196.87   2
  -2   6  14 1873.42 471.490   2
  -2   6  13 29102.4 1946.56   2
   2   6 -12 10513.5 1169.72   2
  -2   6  12 13264.0 1241.95   2
   2   6 -11 1681.25 462.350   2
  -2   6  11 2299.25 487.724   2
  -2   6  10 4934.57 518.638   1
  -2   6  10 6930.04 814.520   2
   2   6 -10 7136.92 935.295   2
  -2   6   9 33290.1 1803.01   2
   2   6  -9 31636.6 1993.10   2
  -2   6   9 29750.5 1314.11   1
  -2   6   8 54387.7 1918.48   1
   2   6  -7 25503.6 1862.45   1
  -2   6   7 25649.5 1161.54   1
  -2   6   6 47070.1 1591.77   1
   2   6  -6 52663.2 2753.20   1
   2   6  -5 6673.03 911.612   1
  -2   6   5 6311.96 500.919   1
   2   6  -4 21544.8 1688.84   1
  -2   6   4 21729.0 1005.53   1
   2   6  -3 59527.5 2890.08   1
   2   6  -2 86561.0 3555.07   1
   2   6  -1 125782. 4493.80   1
   2  -6   1 126911. 3759.14   1
   2   6   0 6345.51 884.320   1
   2  -6   0 6307.11 634.724   1
   2   6   1 148368. 5152.72   1
   2  -6  -1 131831. 3691.62   1
   2   6   2 110017. 4583.80   1
   2  -6  -2 77291.6 2469.21   1
   2  -6  -3 58605.7 1922.70   1
  -2   6  -3 53791.7 2447.30   2
   2   6   3 54519.3 2759.45   1
  -2   6  -4 19289.4 1383.79   2
   2  -6  -4 19136.9 877.166   1
   2   6   4 17845.5 1475.23   1
  -2   6  -5 6264.05 803.389   2
  -2  -6   5 5908.28 856.950   1
   2   6   5 5348.49 794.788   1
  -2  -6   6 59847.0 2951.11   1
   2   6   6 57406.9 3099.63   1
  -2   6  -6 55155.3 2628.54   2
  -2  -6   7 26502.8 1901.20   1
  -2   6  -7 22161.1 1687.62   2
  -2   6  -8 59605.9 2961.70   2
  -2  -6   8 62004.1 3052.89   1
  -2  -6   9 32829.3 2212.12   1
  -2   6  -9 37651.9 2352.56   2
   2   6  10 7417.09 1083.42   2
  -2  -6  10 7079.09 970.795   1
   2   6  11 1775.70 542.043   2
  -2  -6  11 2067.38 556.336   1
   2   6  12 12794.2 1489.85   2
   2   6  13 31783.9 2458.98   2
   2   6  14 2335.58 613.593   2
   2   6  15 34273.8 2669.02   2
   2   6  16 47.0765 448.683   2
   2   6  17 4727.61 1006.11   2
   2   6  18 26296.0 2429.22   2
   2   6  19 10886.7 1610.61   2
   2   6  20 9657.86 1533.38   2
   2   6  21 1281.99 539.203   2
   2   6  22 2923.67 844.298   2
   2   6  23 420.502 368.545   2
  -2   7  22 10718.8 1383.26   2
  -2   7  21 1857.29 537.601   2
  -2   7  20 1355.07 473.135   2
  -2   7  19 8001.76 1172.14   2
  -2   7  18 9475.96 1234.74   2
  -2   7  17 4661.55 825.525   2
  -2   7  16 2534.98 604.414   2
  -2   7  15 24669.6 1876.35   2
  -2   7  14 2304.69 512.505   2
  -2   7  14 3029.27 565.207   1
  -2   7  13 32700.7 1718.43   1
  -2   7  13 33863.9 2130.36   2
  -2   7  12 12972.7 953.512   1
  -2   7  12 13482.8 1264.61   2
  -2   7  11 4174.39 682.201   2
  -2   7  11 3277.37 453.367   1
  -2   7  10 3419.20 439.146   1
   2   7 -10 4756.54 796.579   2
  -2   7  10 4582.47 682.506   2
  -2   7   9 43028.4 1755.30   1
  -2   7   8 57695.5 2196.44   1
   2   7  -7 26456.0 2030.56   1
  -2   7   7 26381.2 1252.37   1
   2   7  -6 46596.9 2686.74   1
  -2   7   6 41164.8 1611.32   1
  -2   7   5 498.580 160.143   1
   2   7  -5 570.288 320.240   1
   2   7  -4 8883.85 1140.00   1
  -2   7   4 8101.14 677.495   1
  -2   7   3 3188.10 425.256   1
   2   7  -3 2785.16 651.279   1
   2  -7   3 2913.44 507.433   1
   2   7  -2 21407.2 1708.56   1
   2  -7   2 20872.0 1365.00   1
   2  -7   1 17391.3 1191.64   1
   2   7  -1 17228.8 1519.15   1
   2   7   0 52084.2 2786.63   1
   2  -7   0 56863.9 2242.59   1
   2  -7  -1 16574.7 1070.09   1
   2   7   1 16858.4 1564.85   1
   2  -7  -2 22841.1 1242.41   1
   2   7   2 31871.3 2421.79   1
   2   7   3 2932.76 658.767   1
   2  -7  -3 3319.79 445.773   1
   2  -7  -4 7282.15 601.544   1
  -2   7  -4 7361.54 881.799   2
   2   7   4 6764.59 929.733   1
  -2   7  -5 243.561 136.661   2
   2   7   5 196.146 175.727   1
  -2  -7   6 48895.7 2694.26   1
  -2   7  -6 45773.3 2471.68   2
  -2  -7   7 27971.0 2038.21   1
  -2   7  -7 26560.7 1889.45   2
   2   7   7 23176.0 1893.57   1
  -2  -7   8 55794.3 2976.88   1
  -2   7  -8 48606.1 2756.43   2
   2   7   8 53176.5 3076.16   1
  -2  -7   9 47360.1 2765.83   1
  -2  -7  10 3837.28 764.875   1
   2   7  10 3753.57 799.838   2
   2   7  11 3227.46 732.938   2
   2   7  12 16121.6 1724.80   2
   2   7  13 32551.5 2553.59   2
   2   7  14 3410.10 819.106   2
   2   7  15 20293.5 2050.86   2
   2   7  16 4089.00 906.828   2
   2   7  17 3788.27 888.102   2
   2   7  18 11755.8 1582.59   2
   2   7  19 8755.65 1411.15   2
   2   7  20 708.416 445.728   2
   2   7  21 1497.12 546.692   2
   2   7  22 8230.94 1488.44   2
   2   7  23 2013.93 703.815   2
  -2   8  21 1990.62 588.689   2
  -2   8  20 23892.9 2082.38   2
  -2   8  19 693.605 292.700   2
  -2   8  18 10464.3 1309.28   2
  -2   8  18 9740.73 1046.78   1
  -2   8  17 10894.9 1286.72   2
  -2   8  17 9543.20 997.690   1
  -2   8  16 2015.91 453.326   1
  -2   8  16 2242.36 564.818   2
  -2   8  15 12103.8 1057.14   1
  -2   8  15 14801.3 1453.29   2
  -2   8  14 2176.78 522.969   2
  -2   8  14 1940.20 407.012   1
  -2   8  13 39333.1 2302.08   2
  -2   8  13 33179.6 1722.14   1
  -2   8  12 17074.8 1107.30   1
  -2   8  12 22083.1 1663.36   2
  -2   8  11 6649.15 886.400   2
  -2   8  11 6240.91 641.319   1
  -2   8  10 29997.6 1504.67   1
   2   8 -10 38014.9 2403.36   2
  -2   8   9 55828.7 2316.30   1
  -2   8   8 127926. 3788.73   1
  -2   8   7 6195.93 607.376   1
   2   8  -7 7212.49 1080.68   1
  -2   8   6 56811.2 2142.73   1
   2   8  -6 62358.1 3342.28   1
   2   8  -5 14589.3 1532.51   1
   2  -8   5 13740.0 1298.37   1
  -2   8   5 13223.7 949.124   1
   2  -8   4 77062.5 3233.25   1
  -2   8   4 80598.1 2779.35   1
   2   8  -4 81135.0 3804.54   1
   2   8  -3 134784. 5105.22   1
  -2   8   3 133858. 3998.02   1
   2  -8   3 132353. 4425.61   1
   2   8  -2 97977.5 4178.76   1
   2  -8   2 101525. 3601.52   1
   2   8  -1 97876.5 4086.45   1
   2  -8   1 100327. 3518.49   1
   2  -8   0 7914.07 820.474   1
   2   8   0 7556.86 1043.64   1
   2   8   1 103176. 4383.04   1
   2  -8  -1 99400.2 3324.22   1
   2  -8  -2 99700.4 3376.98   1
   2   8   2 134084. 5251.14   1
   2   8   3 140838. 5404.78   1
   2  -8  -3 136515. 4004.13   1
   2   8   4 72709.7 3415.07   1
   2  -8  -4 72115.9 2496.66   1
   2  -8  -5 12170.8 847.501   1
   2   8   5 10556.8 1203.60   1
  -2  -8   6 66983.5 3364.58   1
  -2   8  -6 64023.6 3123.66   2
   2   8   7 6390.72 919.352   1
  -2   8  -7 8652.11 1090.01   2
  -2  -8   7 7495.87 1068.03   1
  -2  -8   8 146562. 5399.58   1
  -2   8  -8 147857. 5322.35   2
  -2  -8   9 52995.4 2980.70   1
   2   8   9 39458.5 2699.88   1
   2   8  10 28829.5 2340.03   1
   2   8  11 6042.71 1109.27   2
   2   8  12 17374.8 1916.88   2
   2   8  13 47503.6 3281.02   2
   2   8  14 2604.82 672.594   2
   2   8  15 16150.0 1858.43   2
   2   8  16 1849.94 591.305   2
   2   8  17 10515.7 1520.26   2
   2   8  18 8989.35 1442.83   2
   2   8  19 107.210 505.981   2
   2   8  20 18540.3 2142.84   2
   2   8  21 1688.69 586.555   2
   2   8  22 7.99341 249.505   2
  -2   9  21 2448.44 657.017   2
  -2   9  20 11271.1 1411.79   2
  -2   9  19 10827.8 1352.31   2
  -2   9  18 1036.69 360.703   2
  -2   9  17 35859.0 2435.15   2
  -2   9  17 31699.2 1848.74   1
  -2   9  16 2738.07 645.600   2
  -2   9  16 2481.92 463.153   1
  -2   9  15 2261.04 565.987   2
  -2   9  15 1638.11 367.016   1
  -2   9  14 43224.4 2553.67   2
  -2   9  14 38104.0 1858.19   1
  -2   9  13 5975.37 691.907   1
  -2   9  13 7592.78 1019.53   2
  -2   9  12 6426.31 690.306   1
  -2   9  12 10765.4 1205.84   2
  -2   9  11 17709.9 1143.75   1
  -2   9  10 15518.4 1125.73   1
  -2   9   9 41635.6 2026.83   1
  -2   9   8 21997.6 1318.45   1
  -2   9   7 5929.23 650.407   1
   2   9  -7 6284.34 1030.99   1
   2  -9   7 6614.30 977.529   1
  -2   9   6 11807.3 951.412   1
   2  -9   6 11711.9 1278.44   1
   2   9  -6 12610.5 1511.97   1
  -2   9   5 15496.1 1131.03   1
   2   9  -5 18427.4 1807.57   1
   2  -9   5 16907.9 1490.09   1
   2  -9   4 110772. 4150.41   1
  -2   9   4 106069. 3575.50   1
   2   9  -4 109040. 4746.28   1
   2   9  -3 11747.6 1402.17   1
  -2   9   3 12227.9 1060.67   1
   2  -9   3 11362.5 1144.89   1
   2  -9   2 103648. 3790.61   1
   2   9  -2 97208.8 4326.35   1
   2  -9   1 69781.6 2949.48   1
   2   9  -1 70491.2 3474.43   1
   2   9   0 1941.86 512.209   1
   2  -9   0 2013.56 447.964   1
   2  -9  -1 72904.9 2883.51   1
   2   9   1 75541.3 3747.53   1
   2  -9  -2 108120. 3702.85   1
   2   9   2 127195. 5244.72   1
   2  -9  -3 12316.1 1017.61   1
   2   9   3 16745.9 1749.75   1
   2   9   4 103072. 4364.20   1
   2  -9  -4 100881. 3327.08   1
   2   9   5 11996.5 1304.79   1
   2  -9  -5 14127.2 967.932   1
  -2   9  -6 12179.3 1339.80   2
   2   9   6 10259.1 1204.56   1
  -2  -9   6 13389.9 1492.96   1
  -2  -9   7 7636.01 1145.28   1
   2   9   7 4931.81 825.437   1
  -2   9  -7 7563.39 1066.95   2
   2   9   8 20536.3 1767.40   1
   2   9   9 35868.8 2433.85   1
   2   9  10 15171.8 1576.10   1
   2   9  11 17347.4 1688.60   1
   2   9  12 7369.74 1129.23   1
   2   9  12 6244.71 1096.64   2
   2   9  13 5676.62 1033.52   1
   2   9  13 7263.74 1317.94   2
   2   9  14 34698.4 2655.08   1
   2   9  14 51696.8 3504.87   2
   2   9  15 2913.45 888.937   2
   2   9  16 3522.18 881.765   2
   2   9  17 35244.6 2962.49   2
   2   9  18 1316.15 581.194   2
   2   9  19 10397.1 1607.33   2
   2   9  20 10097.6 1606.34   2
   2   9  21 2565.60 801.975   2
   2   9  22 5091.94 1213.13   2
  -2  10  20 10354.0 1348.51   2
  -2  10  19 2446.75 630.367   2
  -2  10  18 2171.51 584.757   2
  -2  10  17 602.925 311.080   2
  -2  10  16 9036.23 909.750   1
  -2  10  16 11867.3 1368.30   2
  -2  10  15 12085.9 1030.23   1
  -2  10  15 13263.3 1435.00   2
  -2  10  14 378.776 167.323   1
  -2  10  14 312.075 242.905   2
  -2  10  13 13202.8 1017.58   1
  -2  10  13 16541.2 1576.78   2
  -2  10  12 12933.5 1018.98   1
  -2  10  12 17552.3 1634.25   2
  -2  10  11 6316.95 715.193   1
  -2  10  10 9465.65 958.909   1
  -2  10   9 12592.1 1073.32   1
  -2  10   8 43071.3 2039.64   1
  -2  10   7 3790.03 546.426   1
   2  10  -7 4046.64 894.692   1
   2  10  -6 5939.95 1065.59   1
  -2  10   6 4442.10 615.312   1
   2 -10   6 6045.89 926.119   1
   2 -10   5 65455.0 3180.35   1
   2  10  -5 66267.4 3683.80   1
  -2  10   5 58193.5 2570.38   1
   2 -10   4 64678.8 3119.00   1
  -2  10   4 64018.3 2720.53   1
   2  10  -4 62890.0 3591.45   1
   2  10  -3 65768.6 3627.72   1
  -2  10   3 69806.8 2943.46   1
   2 -10   3 68271.8 3158.99   1
   2  10  -2 51969.1 3106.07   1
  -2  10   2 55641.1 2644.39   1
   2 -10   2 57693.1 2798.76   1
   2  10  -1 26908.8 2144.36   1
   2 -10   1 28664.8 1872.79   1
   2  10   0 14490.2 1536.74   1
   2 -10   0 16838.7 1370.65   1
   2 -10  -1 31532.1 1877.27   1
   2  10   1 29664.3 2299.06   1
   2  10   2 60032.3 3534.03   1
   2 -10  -2 56115.3 2575.72   1
   2 -10  -3 70660.7 2897.81   1
   2  10   3 73017.8 4042.85   1
   2 -10  -4 61953.7 2550.75   1
   2  10   4 59115.1 3272.98   1
   2  10   5 53408.1 2977.43   1
   2 -10  -5 53719.2 2217.60   1
   2  10   6 4601.96 819.492   1
   2  10   7 4160.21 781.380   1
   2  10   8 43565.7 2640.81   1
   2  10   9 9749.46 1240.46   1
   2  10  10 5956.74 999.366   1
   2  10  11 5223.33 917.006   1
   2  10  12 11410.3 1436.37   2
   2  10  12 14201.2 1574.69   1
   2  10  13 13939.1 1640.29   2
   2  10  13 15056.9 1661.18   1
   2  10  14 215.238 303.433   2
   2  10  14 730.442 365.137   1
   2  10  15 11300.7 1558.69   2
   2  10  15 8375.99 1266.70   1
   2  10  16 10218.0 1381.80   1
   2  10  16 9590.85 1477.57   2
   2  10  17 903.161 304.411   2
   2  10  17 569.180 247.161   1
   2  10  18 2100.31 658.898   2
   2  10  18 1752.89 550.417   1
   2  10  19 2468.67 742.114   1
   2  10  19 2865.98 892.144   2
   2  10  20 11468.0 1600.77   1
   2  10  20 10559.5 1699.99   2
   2  10  21 442.293 366.623   1
   2  10  21 1591.28 686.846   2
   2  10  22 276.353 282.365   1
   2  10  22-30.1340 586.637   2
   2  10  23 9244.79 1455.25   1
  -2  11  20 1219.47 415.470   2
  -2  11  19 24735.2 2146.88   2
  -2  11  18 2178.31 554.022   2
  -2  11  17 10892.7 1405.59   2
  -2  11  16 19206.6 1838.75   2
  -2  11  15 2926.93 485.611   1
  -2  11  15 3263.62 724.565   2
  -2  11  14 9588.84 887.741   1
  -2  11  14 11157.7 1363.83   2
  -2  11  13 5508.37 669.876   1
  -2  11  13 6082.97 927.729   2
  -2  11  12 17648.9 1263.93   1
  -2  11  11 14344.8 1175.45   1
  -2  11  10 66.6888 170.557   1
  -2  11   9 80829.8 3167.43   1
  -2  11   8 610.398 234.219   1
   2  11  -8 1262.86 614.155   1
   2  11  -7 100105. 4938.57   1
  -2  11   7 91934.2 3429.55   1
  -2  11   6 3215.26 570.621   1
   2  11  -6 2376.31 754.706   1
   2  11  -5 46253.9 3129.69   1
   2 -11   5 47582.9 2707.72   1
  -2  11   5 40565.7 2185.50   1
   2 -11   4 10884.5 1224.05   1
   2  11  -4 9890.53 1422.98   1
  -2  11   4 9364.60 1021.87   1
   2  11  -3 103606. 4813.57   1
   2 -11   3 108547. 4258.75   1
  -2  11   3 103458. 3933.85   1
   2 -11   2 63802.6 3126.22   1
  -2  11   2 62116.4 2961.48   1
   2  11  -2 68656.6 3729.78   1
   2 -11   1 11876.1 1243.14   1
   2  11  -1 11903.3 1462.95   1
   2  11   0 30581.3 2378.07   1
   2 -11   0 34288.4 2105.83   1
   2 -11  -1 10914.4 1131.74   1
   2  11   1 9420.55 1337.72   1
   2  11   2 65701.9 3743.14   1
   2 -11  -2 57128.5 2742.88   1
   2 -11  -3 103055. 3863.88   1
   2  11   3 123958. 5579.24   1
   2 -11  -4 9116.26 965.936   1
   2  11   4 11132.2 1416.74   1
   2 -11  -5 36603.0 1876.33   1
   2  11   5 37928.1 2545.73   1
   2  11   6 3833.43 814.171   1
   2  11   7 77940.3 3744.45   1
   2  11   8 464.709 247.801   1
   2  11   9 67784.6 3520.29   1
   2  11  10 186.235 240.677   1
   2  11  11 12410.5 1456.26   1
   2  11  12 15910.1 1743.11   1
   2  11  13 6067.62 1036.67   1
   2  11  13 4252.60 851.946   2
   2  11  14 10543.1 1404.67   1
   2  11  14 9223.68 1291.55   2
   2  11  15 2793.04 716.271   1
   2  11  15 2286.44 647.229   2
   2  11  16 13086.1 1613.41   2
   2  11  16 12947.4 1560.77   1
   2  11  17 6530.15 1124.93   1
   2  11  17 7661.76 1282.67   2
   2  11  18 1933.91 579.774   1
   2  11  18 1711.33 627.559   2
   2  11  19 26103.1 2518.22   2
   2  11  19 24121.0 2232.32   1
   2  11  20 1947.60 692.130   2
   2  11  20 889.965 468.660   1
   2  11  21 3345.36 902.885   2
   2  11  21 2570.28 726.831   1
   2  11  22-309.199 271.730   1
   2  11  23 1779.49 538.444   1
  -2  12  19 1194.62 456.871   2
  -2  12  18 4664.38 941.328   2
  -2  12  17 4085.57 871.257   2
  -2  12  16 20069.9 1914.47   2
  -2  12  15 7411.36 1093.29   2
  -2  12  15 6827.23 780.269   1
  -2  12  14 3952.75 563.545   1
  -2  12  14 4314.39 773.834   2
  -2  12  13 5074.65 817.957   2
  -2  12  13 5200.51 681.109   1
  -2  12  12 15936.4 1244.55   1
  -2  12  11 9543.91 995.854   1
  -2  12  10 41347.9 2274.68   1
  -2  12   9 57168.4 2671.70   1
  -2  12   8 8166.76 936.488   1
   2  12  -8 7164.18 1374.79   1
  -2  12   7 11518.3 1118.63   1
   2  12  -7 11802.0 1670.65   1
   2  12  -6 18600.5 2065.07   1
  -2  12   6 14163.3 1261.79   1
  -2  12   5 45617.6 2430.65   1
   2  12  -5 46349.6 3270.30   1
   2  12  -4 133.001 237.003   1
  -2  12   4 204.004 187.588   1
   2 -12   3 34008.6 2257.87   1
  -2  12   3 29352.5 1994.68   1
   2  12  -3 27815.3 2424.43   1
   2 -12   2 28154.4 2045.79   1
   2  12  -2 26840.5 2319.68   1
  -2  12   2 26812.8 1963.57   1
   2 -12   1 13173.5 1352.13   1
   2  12  -1 11848.1 1521.43   1
   2 -12   0 89469.0 3810.82   1
   2  12   0 80553.7 4192.94   1
   2  12   1 9938.30 1397.57   1
   2 -12  -1 15129.8 1414.08   1
   2 -12  -2 22305.7 1701.82   1
   2  12   2 25360.4 2325.15   1
   2 -12  -3 28250.4 1897.97   1
   2  12   3 35453.4 2931.66   1
   2  12   4 380.921 322.379   1
   2 -12  -4 571.148 221.081   1
   2 -12  -5 44534.7 2243.05   1
   2  12   5 42401.3 2809.68   1
   2  12   6 14553.8 1537.02   1
   2  12   7 9917.86 1290.00   1
   2  12   8 5483.28 971.812   1
   2  12   9 54542.3 3206.53   1
   2  12  10 29234.5 2349.41   1
   2  12  11 8237.37 1203.47   1
   2  12  12 19567.9 1873.85   1
   2  12  13 6378.34 1079.28   1
   2  12  13 5407.04 950.234   2
   2  12  14 3011.02 778.165   1
   2  12  14 3508.03 796.350   2
   2  12  15 5944.45 1065.34   1
   2  12  15 6161.13 1061.11   2
   2  12  16 15496.5 1763.19   1
   2  12  16 16769.4 1782.49   2
   2  12  17 2929.27 766.794   2
   2  12  17 3092.94 754.517   1
   2  12  18 5546.76 1033.19   2
   2  12  18 7020.88 1219.31   1
   2  12  19 931.026 461.715   1
   2  12  19 741.576 213.290   2
   2  12  20 2832.53 854.083   1
   2  12  20 2259.24 715.818   2
   2  12  21 4603.08 954.716   1
   2  12  22-642.497 383.509   1
  -2  13  19 3522.45 787.448   2
  -2  13  18 3798.60 829.909   2
  -2  13  17 4644.00 879.797   2
  -2  13  16 15416.8 1589.49   2
  -2  13  15 2943.45 658.588   2
  -2  13  14 33054.9 1811.49   1
  -2  13  14 30287.3 2094.21   2
  -2  13  13 16098.6 1248.99   1
  -2  13  12 17961.1 1397.82   1
  -2  13  11 6764.10 887.026   1
  -2  13  10 1619.74 452.306   1
  -2  13   9 15910.9 1372.72   1
   2  13  -8 37193.1 3089.09   1
  -2  13   8 32323.3 2007.10   1
  -2  13   7 18633.9 1503.17   1
   2  13  -7 22603.7 2349.69   1
  -2  13   6 2326.81 497.611   1
   2  13  -6 2162.55 765.385   1
  -2  13   5 32742.7 2111.33   1
   2  13  -5 31121.9 2734.35   1
  -2  13   4 15527.5 1450.84   1
   2  13  -4 17038.0 1951.98   1
   2  13  -3 21570.5 2124.66   1
  -2  13   3 22934.8 1821.83   1
   2 -13   2 97468.2 4129.45   1
  -2  13   2 87386.0 3930.46   1
   2  13  -2 84704.4 4487.07   1
   2 -13   1 16042.3 1531.34   1
   2  13  -1 13738.5 1645.36   1
   2  13   0 5514.91 1099.66   1
   2 -13   0 6669.88 996.121   1
   2  13   1 15239.9 1770.83   1
   2 -13  -1 16243.1 1522.10   1
   2  13   2 95458.7 4847.51   1
   2 -13  -2 91985.4 3874.25   1
   2 -13  -3 21963.8 1710.35   1
   2  13   3 25838.9 2512.91   1
   2 -13  -4 11413.1 1150.76   1
   2  13   4 12022.1 1565.70   1
   2 -13  -5 28014.7 1771.83   1
   2  13   5 28044.0 2310.30   1
   2 -13  -6 2637.39 503.318   1
   2  13   6 3088.09 735.812   1
   2  13   7 16951.5 1725.00   1
   2  13   8 28557.6 2280.53   1
   2  13   9 12162.9 1488.88   1
   2  13  10 949.797 416.920   1
   2  13  11 6292.14 1070.27   1
   2  13  12 17364.5 1882.88   1
   2  13  13 16967.4 1836.02   1
   2  13  14 32905.3 2539.03   1
   2  13  14 25653.5 2161.32   2
   2  13  15 1938.67 622.075   2
   2  13  15 3432.56 800.295   1
   2  13  16 13511.3 1675.42   1
   2  13  16 12290.4 1520.54   2
   2  13  17 3375.30 796.095   2
   2  13  17 2972.21 774.502   1
   2  13  18 3296.92 783.705   2
   2  13  18 3255.10 771.952   1
   2  13  19 2749.64 740.822   2
   2  13  19 3686.90 826.469   1
   2  13  20 1389.63 585.463   1
   2  13  20 1047.81 460.142   2
   2  13  21 3035.05 800.825   1
   2  13  22-191.568 302.259   1
  -2  14  18 4367.68 846.201   2
  -2  14  17 2763.88 637.029   2
  -2  14  16 3771.26 750.529   2
  -2  14  15 646.299 331.720   2
  -2  14  14 7764.66 1033.57   2
  -2  14  13 4789.51 681.928   1
  -2  14  12 17136.7 1402.99   1
  -2  14  11 8050.46 1017.59   1
  -2  14  10 20157.5 1640.49   1
  -2  14   9 5371.86 816.016   1
  -2  14   8 45607.3 2486.63   1
   2  14  -7 15668.3 2032.08   1
  -2  14   7 14566.9 1378.87   1
   2  14  -6 56026.7 3827.80   1
  -2  14   6 49942.3 2696.03   1
  -2  14   5 12382.0 1305.10   1
   2  14  -5 10975.7 1650.90   1
   2  14  -4 101265. 5147.57   1
  -2  14   4 95460.7 4065.39   1
   2  14  -3 19465.0 2107.44   1
  -2  14   3 20029.4 1749.54   1
   2  14  -2 10637.5 1526.59   1
   2  14  -1 32601.5 2676.11   1
   2  14   0 2512.75 702.355   1
   2 -14  -1 36570.3 2371.20   1
   2  14   1 33741.7 2786.95   1
   2  14   2 11075.6 1637.43   1
   2 -14  -2 9933.97 1164.21   1
   2 -14  -3 22039.0 1741.70   1
   2  14   3 24676.0 2493.91   1
   2  14   4 95911.2 4820.82   1
   2 -14  -4 94593.2 3759.52   1
   2  14   5 13065.0 1642.13   1
   2 -14  -5 14041.7 1243.32   1
   2 -14  -6 45665.6 2277.02   1
   2  14   6 44366.3 2962.95   1
   2  14   7 16207.6 1723.04   1
   2  14   8 42214.3 2897.86   1
   2  14   9 4376.82 914.631   1
   2  14  10 16525.8 1773.12   1
   2  14  11 8160.06 1303.13   1
   2  14  12 15934.0 1802.30   1
   2  14  13 4241.73 964.965   1
   2  14  14 9692.61 1446.25   1
   2  14  14 6473.59 1058.25   2
   2  14  15 151.522 280.426   1
   2  14  15 604.775 345.443   2
   2  14  16 4255.74 957.990   1
   2  14  16 3314.37 784.405   2
   2  14  17 2521.75 678.333   1
   2  14  17 2739.26 722.562   2
   2  14  18 4033.09 908.625   2
   2  14  18 4352.02 973.729   1
   2  14  19 238.627 247.780   2
   2  14  19-1159.44 535.169   1
   2  14  20 15194.9 1789.86   1
   2  14  21 2917.52 814.132   1
  -2  15  18 1056.84 402.318   2
  -2  15  17 1497.40 462.682   2
  -2  15  16 2994.45 666.685   2
  -2  15  15 1889.30 491.182   2
  -2  15  12 6569.35 876.270   1
  -2  15  11 6289.37 912.230   1
  -2  15  10 9940.52 1173.88   1
  -2  15   9 6392.86 927.891   1
  -2  15   8 7405.39 999.811   1
  -2  15   7 14912.9 1442.06   1
   2  15  -7 16674.4 2101.29   1
   2  15  -6 25815.9 2592.19   1
  -2  15   6 21111.9 1778.16   1
  -2  15   5 6409.97 966.406   1
   2  15  -5 8560.37 1467.99   1
   2  15  -4 5564.04 1193.93   1
  -2  15   4 4547.45 852.063   1
   2  15  -3 18787.1 2114.55   1
  -2  15   3 19948.3 1828.03   1
   2  15  -2 3296.51 892.556   1
   2  15  -1 19022.1 2106.98   1
   2  15   0-477.062 516.669   1
   2  15   1 17126.6 2018.19   1
   2  15   2 3218.46 878.534   1
   2  15   3 25180.4 2539.67   1
   2 -15  -4 4426.96 725.994   1
   2  15   4 3761.50 877.470   1
   2 -15  -5 5532.19 757.848   1
   2  15   5 6172.72 1108.20   1
   2 -15  -6 17613.9 1362.19   1
   2  15   6 19715.6 1966.95   1
   2  15   7 12887.1 1569.71   1
   2  15   8 5461.43 1052.45   1
   2  15   9 6645.64 1144.83   1
   2  15  10 5770.02 1088.94   1
   2  15  11 6212.81 1136.88   1
   2  15  12 5833.03 1132.33   1
   2  15  13 6880.14 1234.58   1
   2  15  14 1640.71 629.785   1
   2  15  15 1616.90 507.180   1
   2  15  15 2452.97 635.958   2
   2  15  16 1878.17 595.907   2
   2  15  16 2345.79 628.767   1
   2  15  17 1572.75 593.402   1
   2  15  17 731.972 442.707   2
   2  15  18 1016.75 457.531   2
   2  15  18-57.5529 220.029   1
   2  15  19 4274.53 958.236   1
   2  15  20 6336.49 1147.03   1
  -2  16  17 4239.23 785.697   2
  -2  16  16 2406.71 603.981   2
  -2  16  15 14298.4 1444.55   2
  -2  16  11 1452.18 454.570   1
  -2  16  10 4411.57 798.222   1
  -2  16   9 21824.3 1821.32   1
  -2  16   8 6357.96 971.313   1
   2  16  -7 4462.14 1167.77   1
  -2  16   7 2816.87 635.647   1
   2  16  -6 12907.4 1840.72   1
  -2  16   6 11477.5 1304.20   1
  -2  16   5 8925.15 1176.52   1
   2  16  -5 8201.69 1446.69   1
  -2  16   4 19430.9 1794.09   1
   2  16  -4 19671.2 2277.85   1
   2  16  -3 50958.2 3646.46   1
  -2  16   3 51729.8 3117.41   1
   2  16  -2 1446.77 647.612   1
   2  16  -1 55581.7 3742.52   1
   2  16   0 159.923 327.968   1
   2  16   1 62429.4 4047.16   1
   2  16   2 1193.14 539.433   1
   2  16   3 57943.8 4004.70   1
   2  16   4 20888.7 2170.85   1
   2  16   5 5410.15 1052.25   1
   2  16   6 9909.80 1420.59   1
   2  16   7 4310.10 954.296   1
   2  16   8 5716.52 1085.94   1
   2  16   9 21517.8 2101.12   1
   2  16  10 2901.70 801.487   1
   2  16  11 1722.80 641.723   1
   2  16  12 1215.85 523.952   1
   2  16  13 23204.1 2318.02   1
   2  16  14 937.758 501.536   1
   2  16  15 21792.6 2280.12   1
   2  16  15 15152.8 1756.75   2
   2  16  16 1556.28 517.816   2
   2  16  16 1604.67 627.005   1
   2  16  17 3549.46 976.129   1
   2  16  17 6039.23 1096.02   2
   2  16  18 1931.63 652.523   1
   2  16  19-242.379 279.399   1
  -2  17  16 6236.15 932.803   2
  -2  17  15 4818.99 831.542   2
  -2  17  10 15525.5 1578.22   1
  -2  17   9 18753.8 1735.70   1
  -2  17   8 6359.45 995.750   1
   2  17  -7 26686.0 2797.22   1
  -2  17   7 22752.4 1921.19   1
   2  17  -6 17695.2 2214.32   1
  -2  17   6 16673.0 1655.02   1
  -2  17   5 6406.49 1030.55   1
   2  17  -5 6875.52 1392.61   1
  -2  17   4 881.207 505.662   1
   2  17  -4 1259.36 660.112   1
   2  17  -3 28090.5 2684.27   1
   2  17  -2 14910.9 1934.48   1
   2  17  -1 11447.7 1657.28   1
   2  17   0 354.420 269.584   1
   2  17   1 10489.6 1662.93   1
   2  17   2 13643.0 1882.53   1
   2  17   3 29371.8 2803.12   1
   2  17   4 964.664 570.235   1
   2  17   5 4801.76 1033.36   1
   2  17   6 12749.9 1593.45   1
   2  17   7 20416.1 2047.88   1
   2  17   8 7867.05 1299.03   1
   2  17   9 16383.2 1905.13   1
   2  17  10 11443.7 1597.55   1
   2  17  11 3638.45 964.738   1
   2  17  12 7746.59 1375.31   1
   2  17  13 3670.88 961.107   1
   2  17  14 2425.07 777.019   1
   2  17  15 8666.82 1480.38   1
   2  17  15 5898.86 1101.58   2
   2  17  16 8641.98 1464.02   1
   2  17  16 6636.67 1196.39   2
   2  17  17 3176.40 869.389   1
   2  17  18 2510.44 781.357   1
  -2  18   9 4734.79 873.006   1
  -2  18   8 5730.10 970.376   1
   2  18  -7 7133.74 1481.99   1
  -2  18   7 6341.08 1052.76   1
  -2  18   6 2175.57 609.690   1
   2  18  -6 2826.25 926.698   1
  -2  18   5 10403.4 1363.24   1
   2  18  -5 11109.1 1724.23   1
   2  18  -4 7237.38 1358.08   1
  -2  18   4 9382.55 1299.79   1
   2  18  -3 2004.17 753.534   1
   2  18  -2 4951.14 1130.23   1
   2  18  -1 614.593 441.858   1
   2  18   0 156.017 228.729   1
   2  18   1 1184.38 621.618   1
   2  18   2 5418.64 1274.32   1
   2  18   3 1078.29 561.529   1
   2  18   4 7188.64 1273.37   1
   2  18   5 10412.0 1537.28   1
   2  18   6 1380.47 516.775   1
   2  18   7 6564.60 1168.57   1
   2  18   8 5664.84 1078.95   1
   2  18   9 3965.31 955.866   1
   2  18  10 10672.4 1571.14   1
   2  18  11 12945.1 1809.63   1
   2  18  12 282.298 275.909   1
   2  18  13 1060.74 532.372   1
   2  18  14 3224.57 930.604   1
   2  18  15 447.307 374.489   1
   2  18  16 503.683 386.522   1
   2  18  17 4600.11 1070.90   1
  -2  19   8 5780.36 999.570   1
  -2  19   7 5707.27 1009.12   1
   2  19  -6 10051.1 1712.44   1
  -2  19   6 8026.80 1226.97   1
  -2  19   5 13214.9 1577.96   1
   2  19  -5 13488.1 1960.85   1
   2  19  -4 11883.9 1787.42   1
   2  19  -3 1275.07 599.262   1
   2  19  -2 35317.7 3153.93   1
   2  19  -1 1592.84 713.806   1
   2  19   0 5065.11 1205.83   1
   2  19   1 2339.94 850.279   1
   2  19   2 39966.8 3507.46   1
   2  19   3 729.214 425.659   1
   2  19   4 12553.2 1733.39   1
   2  19   5 8864.32 1412.19   1
   2  19   6 6790.09 1256.06   1
   2  19   7 5424.34 1097.21   1
   2  19   8 5142.15 1083.13   1
   2  19   9 60.1103 299.954   1
   2  19  10 5780.81 1148.21   1
   2  19  11 1447.89 649.989   1
   2  19  12 3317.76 977.096   1
   2  19  13 261.016 320.017   1
   2  19  14 21502.9 2398.16   1
   2  19  15 3216.79 914.075   1
   2  19  16-591.113 414.652   1
   2  20  -6 9348.91 1715.19   1
  -2  20   6 7130.15 1167.43   1
   2  20  -5 13558.5 2029.80   1
   2  20  -4-29.5265 207.720   1
   2  20  -3 4818.00 1148.85   1
   2  20  -2 13923.7 2032.06   1
   2  20  -1 1487.41 724.126   1
   2  20   0 3672.07 1037.77   1
   2  20   1 4721.21 1258.50   1
   2  20   2 15213.5 2107.91   1
   2  20   3 4459.20 1067.65   1
   2  20   4 108.434 249.868   1
   2  20   5 11252.8 1633.44   1
   2  20   6 7461.24 1341.79   1
   2  20   7 2935.66 842.840   1
   2  20   8 1536.52 560.712   1
   2  20   9 197.482 292.821   1
   2  20  10 1229.09 571.181   1
   2  20  11 595.884 422.901   1
   2  20  12 4203.36 1037.30   1
   2  20  13 2431.46 801.455   1
   2  20  14 8768.24 1537.17   1
   2  21  -5 1511.95 741.007   1
   2  21  -4 8684.31 1641.69   1
   2  21  -3 2318.95 833.352   1
   2  21  -2 4341.19 1132.01   1
   2  21  -1 429.091 207.100   1
   2  21   0 5541.17 1323.17   1
   2  21   1-317.091 371.872   1
   2  21   2 4352.84 1124.14   1
   2  21   3 1604.22 585.879   1
   2  21   4 6775.28 1327.48   1
   2  21   5 503.205 350.469   1
   2  21   6 6609.11 1276.83   1
   2  21   7 9390.24 1503.03   1
   2  21   8 2167.13 741.834   1
   2  21   9 7305.17 1372.34   1
   2  21  10-323.862 340.719   1
   2  21  11 812.811 193.731   1
   2  21  12 2299.71 764.960   1
   2  22  -4 7481.84 1572.38   1
   2  22  -3 126.258 287.653   1
   2  22  -2 564.930 484.326   1
   2  22  -1 5150.19 1289.30   1
   2  22   0 3396.72 1065.64   1
   2  22   1 4860.43 1235.69   1
   2  22   2 1124.79 536.193   1
   2  22   3 1318.69 556.115   1
   2  22   4 8032.63 1444.87   1
   2  22   5 1916.93 715.715   1
   2  22   6 10238.4 1611.45   1
   2  22   7 708.907 485.846   1
   2  22   8 9556.29 1526.99   1
   2  22   9 9169.37 1537.11   1
   3   0   0 97.5937 93.7710   2
   3   0  -1 1542.80 237.887   2
   3   0   1 1317.26 284.858   2
   3   0   2 73264.3 2668.53   2
   3   0  -2 76861.5 2547.43   1
   3   0  -2 80612.0 2076.90   2
   3   0   3 104764. 3449.37   2
   3   0  -3 104385. 3101.46   1
   3   0  -4 11955.7 821.267   1
   3   0   4 11808.4 1056.95   2
  -3   0  -4 12066.4 1057.67   2
  -3   0   5 20203.5 1117.97   1
   3   0   5 16300.0 1317.56   2
   3   0  -5 18217.7 982.016   1
  -3   0  -5 19438.8 1390.21   2
   3   0  -6 139.772 65.0684   2
  -3   0   6 246.817 130.069   1
   3   0   6-240.130 317.913   2
  -3   0  -6 2.94471 176.483   2
  -3   0   7 3268.39 435.781   1
   3   0  -7 2960.83 321.291   2
  -3   0  -7 2933.99 555.626   2
  -3   0  -8 72068.9 3251.70   2
  -3   0   8 70445.3 2498.78   1
   3   0  -8 65750.7 2119.69   2
  -3   0   9 6676.51 717.861   1
  -3   0  -9 5420.83 863.010   2
   3   0  -9 7481.28 630.523   2
  -3   0  10 66942.4 2611.01   1
   3   0 -10 67992.2 2396.53   2
  -3   0 -10 69751.9 3417.60   2
   3   0 -11 2198.59 396.214   2
  -3   0  11 2478.97 462.508   1
   3   0  11 2142.08 627.100   2
   3   0  12 24691.4 2241.17   2
   3   0 -12 22525.5 1437.38   2
  -3   0  12 20285.1 1407.89   1
   3   0  13 66098.9 3884.21   2
  -3   0  13 62670.1 2734.63   1
   3   0 -13 65059.7 2754.85   2
  -3   0  14 104897. 3857.70   1
   3   0 -14 104186. 3856.06   2
   3   0  15 11566.9 1662.34   2
  -3   0  15 11245.0 1140.38   1
   3   0 -15 11621.8 1143.22   2
  -3   0  16 4338.16 726.321   1
   3   0  16 3901.69 1007.00   2
   3   0 -16 3942.14 676.237   2
  -3   0  17-53.0066 133.192   1
   3   0 -17 108.379 170.362   2
   3   0  18 2759.19 856.188   2
   3   0  19 1865.82 802.019   2
   3   0  20-185.018 507.031   2
   3   0  21-570.765 485.484   2
   3   0  22 5187.93 1339.05   2
   3   0  23 4114.16 1218.87   2
   3  -1  23 4834.90 1331.58   2
   3  -1  22 10456.1 1911.30   2
   3  -1  21 788.976 550.974   2
   3  -1  20 4083.02 1086.65   2
   3  -1  19 10073.6 1715.63   2
   3  -1  18 48827.1 3729.50   2
   3  -1  17 15935.0 2077.00   2
   3   1 -17 15399.4 1376.87   2
  -3   1  17 15067.4 1368.60   1
   3   1 -16 5657.14 810.993   2
   3  -1  16 6341.80 1247.56   2
  -3   1  16 5639.65 817.941   1
   3   1 -15 3878.91 669.791   2
   3  -1  15 5404.33 1125.38   2
  -3   1  15 5820.61 787.740   1
  -3   1  14 12273.8 1108.13   1
   3  -1  14 10375.9 1503.43   2
   3   1 -14 12222.9 1170.30   2
  -3   1  13 19774.9 1369.26   1
   3  -1  13 19974.4 2036.08   2
   3   1 -13 21112.2 1477.52   2
  -3   1  12 160.335 149.281   1
   3  -1  12-68.4962 308.088   2
   3   1 -12 46.6680 93.7847   2
   3  -1  11 48950.0 3010.18   2
  -3   1  11 47922.0 2065.99   1
   3   1 -11 50204.6 2188.32   2
  -3   1  10 56136.8 2187.38   1
   3  -1  10 51510.7 3059.42   2
   3   1 -10 58370.6 2261.17   2
  -3  -1 -10 60936.0 3137.42   2
   3   1  -9 66178.5 2349.89   2
  -3   1   9 65293.5 2329.76   1
   3   1  -8 16647.8 1000.09   2
  -3   1   8 17573.4 997.969   1
   3  -1   7 197840. 6195.04   2
   3   1  -7 210430. 4868.24   2
  -3   1   7 191598. 4744.10   1
   3   1  -6 201525. 4797.10   2
   3  -1   6 205695. 6181.27   2
   3   1  -6 204756. 5374.53   1
   3  -1   5 34084.7 1959.21   2
   3   1  -5 33507.4 1607.37   1
   3  -1   4 7036.99 798.024   2
   3   1  -4 9004.67 780.800   1
   3  -1   3 18991.4 1252.94   2
   3   1  -3 23366.2 1321.07   1
   3  -1   2 20492.0 1221.64   2
   3   1  -2 23383.5 1320.50   1
   3  -1   1 52781.0 1974.20   2
   3   1  -1 57790.7 2467.44   1
   3   1   0 1191.29 285.800   2
   3  -1   0 1012.38 213.109   2
   3   1   0 1098.67 356.527   1
   3  -1  -1 50551.8 1583.13   2
  -3   1  -1 49637.1 1914.61   2
   3   1   1 52063.5 2146.35   2
   3  -1  -2 24837.7 1213.70   1
  -3   1  -2 23372.1 1302.21   2
   3   1   2 26016.3 1505.87   2
  -3   1  -3 23461.9 1380.49   2
   3  -1  -3 24217.8 1096.39   1
   3   1   3 24679.7 1566.71   2
   3   1   4 7904.98 908.799   2
   3  -1  -4 7988.26 547.401   1
  -3   1  -4 8496.80 851.459   2
  -3  -1   4 9247.77 825.246   1
  -3  -1   5 31644.5 1542.25   1
   3  -1  -5 31343.6 1152.86   1
  -3   1  -5 29239.9 1726.42   2
   3   1   5 33246.1 2013.97   2
   3   1   6 218618. 6484.58   2
  -3   1  -6 208741. 6010.69   2
  -3  -1   6 205475. 5398.39   1
  -3  -1   7 205936. 5503.94   1
  -3   1  -7 201014. 6076.91   2
  -3   1  -8 15975.7 1432.71   2
  -3  -1   8 19660.4 1299.79   1
  -3  -1   9 71316.9 2807.49   1
  -3   1  -9 69230.8 3300.41   2
  -3   1 -10 57033.9 3092.72   2
  -3  -1  10 59371.1 2555.50   1
  -3  -1  11 49169.4 2342.45   1
   3   1  11 48672.1 3117.57   2
  -3  -1  12 87.5102 97.4954   1
   3   1  12-1065.14 487.857   2
   3   1  13 17189.5 1908.81   2
  -3  -1  13 17017.8 1362.34   1
   3   1  14 14725.6 1818.98   2
  -3  -1  14 11903.4 1166.49   1
   3   1  15 5311.11 1070.78   2
  -3  -1  15 5938.62 836.263   1
  -3  -1  16 4917.33 806.188   1
   3   1  16 4035.00 1042.01   2
   3   1  17 10327.7 1682.50   2
   3   1  18 50287.7 3808.61   2
   3   1  19 6997.25 1415.65   2
   3   1  20 6043.68 1333.09   2
   3   1  21 498.933 287.311   2
   3   1  22 9025.27 1708.85   2
   3   1  23 5253.75 1343.62   2
   3  -2  23 4160.42 1192.46   2
   3  -2  22 14759.7 2254.58   2
   3  -2  21 21958.5 2711.35   2
   3  -2  20 17288.1 2292.61   2
   3  -2  19 32273.6 3064.03   2
   3  -2  18 51607.3 3768.75   2
  -3   2  18 43921.5 2621.78   2
   3  -2  17 22383.4 2386.15   2
  -3   2  17 20913.6 1679.25   2
  -3   2  16 1037.08 372.197   1
   3  -2  16 335.365 306.402   2
  -3   2  16 1283.54 387.780   2
   3   2 -16 1104.92 378.779   2
   3  -2  15 11305.9 1570.76   2
  -3   2  15 10526.8 1087.26   2
  -3   2  15 11841.7 1115.15   1
   3   2 -15 11157.4 1145.53   2
   3   2 -14 5013.96 753.713   2
   3  -2  14 3287.18 847.778   2
  -3   2  14 4814.44 684.331   2
  -3   2  14 4701.04 653.405   1
   3   2 -13 3541.75 591.999   2
   3  -2  13 4426.02 915.600   2
  -3   2  13 4080.88 595.452   2
  -3   2  13 4281.51 585.460   1
   3  -2  12 791.736 402.420   2
  -3   2  12 664.550 234.203   2
  -3   2  12 610.270 209.209   1
   3   2 -12 625.025 268.660   2
   3   2 -11 21827.4 1418.88   2
   3  -2  11 22394.1 1964.52   2
  -3   2  11 20560.8 1227.50   2
  -3   2  11 20111.9 1147.23   1
   3   2 -10 61783.4 2505.88   2
   3  -2  10 66603.5 3419.43   2
  -3   2  10 65224.1 2263.89   2
  -3   2  10 64522.0 2200.09   1
   3  -2   9 78443.4 3680.67   2
  -3   2   9 80995.8 2436.88   1
   3   2  -9 78873.7 2774.17   2
  -3   2   9 80080.5 2422.07   2
   3   2  -8 125101. 3521.45   2
  -3   2   8 115772. 3005.96   1
  -3   2   7 22942.7 922.624   1
   3   2  -7 25232.7 1210.95   2
   3  -2   7 24520.7 1783.09   2
   3  -2   6 33603.5 2049.78   2
   3   2  -6 33355.7 1722.56   1
   3   2  -5 51633.9 2229.72   1
   3  -2   5 51138.3 2481.16   2
   3   2  -4 84604.1 3007.32   1
   3  -2   4 76849.1 3039.31   2
   3  -2   3 77111.3 2869.87   2
   3   2  -3 73929.3 2830.15   1
   3   2  -2 43004.2 2008.63   1
   3  -2   2 41429.7 1874.03   2
   3  -2   1 44599.3 1775.52   2
   3   2  -1 43734.1 2153.96   1
  -3   2   1 40813.4 1374.37   2
   3  -2   0 5420.95 495.900   2
  -3   2   0 4902.64 454.583   2
   3   2   1 54361.8 2669.88   1
  -3   2  -1 40255.5 1655.47   2
   3   2   2 47017.1 2261.47   2
  -3   2  -2 47291.1 1960.96   2
   3  -2  -3 70402.9 1960.99   1
  -3   2  -3 68720.1 2560.64   2
  -3   2  -4 82556.9 2974.54   2
   3  -2  -4 77729.4 1944.24   1
  -3  -2   4 84974.9 2961.47   1
  -3   2  -5 51359.1 2337.46   2
  -3  -2   5 48468.7 2137.21   1
   3   2   5 51928.9 2641.48   2
  -3  -2   6 34852.3 1836.82   1
  -3   2  -6 37089.8 2020.51   2
  -3  -2   7 30967.1 1790.37   1
  -3   2  -7 29386.9 1876.05   2
  -3  -2   8 118769. 4046.08   1
  -3   2  -8 114866. 4358.66   2
  -3  -2   9 81156.4 3177.29   1
  -3   2  -9 79333.6 3556.25   2
  -3  -2  10 63911.4 2848.13   1
  -3   2 -10 67166.7 3301.37   2
   3   2  11 21812.5 2040.26   2
  -3  -2  11 22335.3 1601.90   1
   3   2  12 550.782 263.788   2
  -3  -2  12 450.624 255.246   1
   3   2  13 3516.70 806.622   2
  -3  -2  13 4501.82 729.559   1
   3   2  14 5659.03 1098.37   2
  -3  -2  14 4688.89 774.629   1
   3   2  15 12129.1 1669.08   2
  -3  -2  15 11505.7 1207.39   1
  -3  -2  16 759.115 312.696   1
   3   2  16 594.763 305.572   2
   3   2  17 23394.7 2504.27   2
   3   2  18 44198.0 3554.26   2
   3   2  19 28527.7 2820.97   2
   3   2  20 16572.8 2184.74   2
   3   2  21 16625.9 2245.86   2
   3   2  22 15687.3 2210.25   2
   3   2  23 3301.68 1017.58   2
   3  -3  23 14457.0 2279.49   2
   3  -3  22 480.694 349.853   2
   3  -3  21 13951.3 2134.42   2
   3  -3  20 1540.36 724.154   2
  -3   3  20 1254.05 431.461   2
   3  -3  19 18756.9 2310.98   2
  -3   3  19 16432.5 1585.14   2
  -3   3  18 5795.93 876.196   2
   3  -3  18 7426.64 1413.27   2
   3  -3  17 446.523 453.989   2
  -3   3  17 926.879 348.853   2
   3   3 -16 9643.44 1090.44   2
   3  -3  16 8440.39 1432.28   2
  -3   3  16 8829.80 1018.08   2
  -3   3  16 9622.80 1006.01   1
   3   3 -15 43511.1 2369.16   2
   3  -3  15 48022.5 3329.70   2
  -3   3  15 48074.9 2263.82   1
   3   3 -14 36841.5 2147.95   2
  -3   3  14 36778.9 1975.82   2
   3  -3  14 36861.5 2803.08   2
  -3   3  14 39507.4 1938.89   1
   3   3 -13 24796.6 1692.06   2
   3  -3  13 25129.3 2219.28   2
  -3   3  13 23285.6 1464.03   2
  -3   3  13 23308.1 1356.74   1
  -3   3  12 7776.01 774.904   2
   3  -3  12 8157.59 1212.22   2
  -3   3  12 7772.44 677.961   1
   3   3 -12 8748.85 952.877   2
  -3   3  11 29770.1 1492.26   2
   3  -3  11 28858.7 2265.83   2
   3   3 -11 31417.9 1794.82   2
  -3   3  11 28773.3 1301.28   1
   3   3 -10 7521.66 806.206   2
  -3   3  10 5657.92 573.007   2
   3  -3  10 6530.06 1014.13   2
  -3   3  10 6506.84 527.932   1
  -3   3   9 21705.3 942.144   1
   3   3  -9 24564.0 1420.76   2
   3  -3   9 25277.9 1956.93   2
  -3   3   9 22834.5 1108.12   2
   3   3  -8 96592.7 3126.85   2
  -3   3   8 98098.6 2633.24   2
   3  -3   8 98062.3 4058.47   2
  -3   3   7 45102.8 1380.54   2
   3  -3   7 44451.8 2499.86   2
   3   3  -7 44032.5 2197.36   1
   3  -3   6 46855.4 2470.42   2
   3   3  -6 45087.9 2229.78   1
   3  -3   5 19240.5 1495.08   2
   3   3  -5 20891.2 1450.77   1
   3   3  -4 48805.4 2390.62   1
   3  -3   4 49215.4 2357.62   2
   3  -3   3 121138. 3895.02   2
   3   3  -3 119830. 4045.04   1
  -3   3   2 51371.9 1485.54   2
   3  -3   2 53596.4 2191.51   2
   3   3  -2 48737.1 2348.16   1
   3   3  -1 149555. 4881.87   1
  -3   3   1 154929. 3734.46   2
  -3   3   0 91165.7 2725.79   2
   3   3   0 112549. 4257.70   1
   3   3   1 170300. 5330.01   1
  -3   3  -1 157071. 4229.13   2
  -3   3  -2 51351.8 2081.63   2
   3   3   2 56035.9 2806.11   1
  -3  -3   2 54299.5 2535.00   1
  -3  -3   3 115184. 3810.96   1
   3  -3  -3 108573. 2567.91   1
  -3   3  -3 113591. 3566.07   2
  -3  -3   4 47284.1 2177.35   1
  -3   3  -4 44359.1 2104.39   2
   3   3   4 49246.6 2506.29   2
  -3  -3   5 21685.9 1446.21   1
  -3   3  -5 22096.1 1472.92   2
   3   3   5 19840.8 1598.24   2
  -3   3  -6 44171.7 2242.04   2
  -3  -3   6 43545.1 2235.56   1
  -3  -3   7 45487.3 2366.37   1
  -3   3  -7 43874.7 2335.60   2
  -3   3  -8 91320.5 3835.49   2
  -3  -3   8 103672. 3796.63   1
  -3  -3   9 27839.9 1834.26   1
  -3   3  -9 26626.6 1935.33   2
  -3  -3  10 10642.4 1122.37   1
   3   3  10 8082.67 1192.17   2
  -3  -3  11 30309.9 2000.41   1
   3   3  11 28502.0 2330.53   2
   3   3  12 6861.97 1138.95   2
  -3  -3  12 6833.28 933.252   1
  -3  -3  13 24297.7 1805.50   1
   3   3  13 27092.2 2359.99   2
   3   3  14 38168.9 2941.70   2
  -3  -3  14 34924.0 2213.81   1
   3   3  15 48866.7 3434.00   2
  -3  -3  15 45997.9 2587.32   1
   3   3  16 8591.54 1430.67   2
   3   3  17 21.4912 529.120   2
   3   3  18 6093.42 1250.42   2
   3   3  19 17831.6 2204.29   2
   3   3  20 598.438 501.174   2
   3   3  21 13722.7 2035.08   2
   3   3  22 29.0629 467.542   2
   3   3  23 14065.2 2113.21   2
   3  -4  22 10757.3 1928.08   2
   3  -4  21 4138.56 1159.29   2
  -3   4  20 1131.91 417.915   2
   3  -4  20 3158.04 1084.54   2
  -3   4  19 11089.7 1277.18   2
   3  -4  19 13709.2 1995.58   2
  -3   4  18 18256.6 1572.56   2
   3  -4  18 20444.9 2361.53   2
  -3   4  17 11956.5 1217.25   2
   3  -4  17 12988.4 1860.64   2
  -3   4  16 17277.6 1415.54   2
   3  -4  16 15596.1 1933.37   2
   3   4 -15 1143.78 399.416   2
  -3   4  15 593.934 234.604   2
   3  -4  15 1212.66 479.388   2
  -3   4  15 325.295 132.277   1
  -3   4  14 7614.39 853.012   2
   3   4 -14 8787.28 1023.72   2
   3  -4  14 7828.78 1265.92   2
  -3   4  14 9075.18 835.989   1
  -3   4  13 3751.52 552.712   2
   3   4 -13 3814.13 671.981   2
   3  -4  13 4193.66 906.458   2
  -3   4  13 3952.37 504.642   1
   3   4 -12 56982.3 2692.02   2
  -3   4  12 57488.6 2338.48   2
  -3   4  12 53471.5 1948.68   1
  -3   4  11 20847.5 1244.06   2
   3   4 -11 22982.4 1562.61   2
   3  -4  11 21567.5 1942.50   2
  -3   4  11 19791.4 958.565   1
  -3   4  10 28721.5 1388.68   2
   3   4 -10 28337.5 1673.27   2
   3  -4  10 26774.8 2117.78   2
  -3   4  10 24966.2 997.576   1
  -3   4   9 4478.82 478.043   2
   3   4  -9 5093.24 669.686   2
   3  -4   9 5704.67 934.965   2
  -3   4   8 1574.39 254.782   2
   3  -4   8 1198.81 420.609   2
   3   4  -8 1234.47 339.677   2
   3  -4   7 21636.2 1737.95   2
   3   4  -7 22356.7 1626.40   1
  -3   4   7 20286.3 922.501   2
   3   4  -6 32701.8 1952.30   1
   3  -4   6 30294.1 2032.24   2
  -3   4   6 32307.8 1135.49   2
   3  -4   5 60712.5 2861.35   2
   3   4  -5 57359.6 2749.33   1
   3   4  -4 40862.2 2233.60   1
   3  -4   4 37436.5 2083.44   2
   3   4  -3 26296.8 1762.53   1
  -3   4   3 26781.6 1004.34   2
  -3   4   2 58043.3 1787.20   2
   3   4  -2 60119.1 2768.35   1
  -3   4   1 401.043 124.954   2
   3   4  -1 261.617 246.399   1
  -3   4   0 246394. 6025.28   2
   3   4   0 284035. 7881.07   1
   3   4   1-11.3050 300.808   1
  -3  -4   1 655.715 274.393   1
  -3   4  -1 276.492 122.361   2
  -3   4  -2 58313.4 2342.88   2
   3   4   2 57060.6 2743.35   1
  -3  -4   2 62815.6 2729.55   1
  -3   4  -3 29438.2 1628.60   2
   3   4   3 28624.5 1970.61   1
  -3  -4   3 28191.1 1753.54   1
  -3   4  -4 36618.1 1948.29   2
  -3  -4   4 38935.5 2102.71   1
  -3  -4   5 57457.3 2664.17   1
  -3   4  -5 57046.8 2589.67   2
  -3   4  -6 30045.0 1875.14   2
  -3  -4   6 31765.8 1948.76   1
  -3   4  -7 23110.5 1711.14   2
  -3  -4   7 27947.6 1904.12   1
  -3   4  -8 1383.96 423.203   2
  -3  -4   8 1546.14 455.979   1
  -3   4  -9 4379.14 745.110   2
  -3  -4   9 5312.32 824.628   1
  -3  -4  10 25167.8 1872.01   1
   3   4  10 26519.9 2165.56   2
  -3  -4  11 22607.5 1748.87   1
   3   4  11 21769.4 2044.68   2
   3   4  12 60601.5 3547.27   2
  -3  -4  12 58058.8 2968.60   1
   3   4  13 3484.25 841.087   2
  -3  -4  13 4997.14 828.747   1
  -3  -4  14 8814.71 1098.29   1
   3   4  14 7204.53 1239.75   2
   3   4  15 246.958 455.992   2
   3   4  16 15390.8 1886.46   2
   3   4  17 14947.0 1920.17   2
   3   4  18 19332.8 2227.46   2
   3   4  19 14479.7 1949.35   2
   3   4  20 2826.19 899.940   2
   3   4  21 4400.05 1130.02   2
   3   4  22 6492.80 1380.16   2
  -3   5  20 11885.2 1327.23   2
  -3   5  19 26730.9 1970.87   2
   3  -5  19 30016.0 2959.28   2
  -3   5  18 4066.14 721.103   2
   3  -5  18 6431.53 1354.03   2
  -3   5  17 1518.25 462.821   2
   3  -5  17 1164.44 558.716   2
  -3   5  16 13312.4 1238.37   2
   3  -5  16 14302.5 1845.78   2
  -3   5  15 8416.62 951.393   2
   3  -5  15 9637.26 1424.17   2
   3   5 -14 9392.73 1095.56   2
  -3   5  14 7498.69 850.377   2
   3  -5  14 7599.73 1301.49   2
  -3   5  13 18876.1 1342.56   2
   3   5 -13 17592.5 1484.13   2
   3  -5  13 20430.5 2050.97   2
  -3   5  12-64.2112 225.382   2
   3   5 -12 207.549 173.483   2
   3  -5  12 20.7138 295.745   2
  -3   5  11 1438.13 331.381   2
  -3   5  11 620.786 145.762   1
   3   5 -11 1847.37 458.592   2
   3  -5  11 1342.74 532.069   2
  -3   5  11 1604.04 230.783   1
   3   5 -10 29820.6 1777.66   2
  -3   5  10 28408.4 1387.23   2
   3  -5  10 29666.8 2287.33   2
   3   5  -9 45399.5 2267.67   2
   3  -5   9 47265.9 2939.27   2
  -3   5   9 42953.6 1778.20   2
   3  -5   8 46895.2 2803.15   2
   3   5  -8 45222.6 2530.97   1
  -3   5   8 49155.9 1827.86   2
   3  -5   7 123596. 4743.52   2
   3   5  -7 117601. 4432.62   1
  -3   5   7 115081. 3220.65   2
   3   5  -6 14940.8 1404.91   1
   3   5  -5 2177.52 536.725   1
   3   5  -4 133285. 4796.38   1
   3   5  -3 48241.2 2561.43   1
   3   5  -2 6415.47 875.843   1
  -3   5   1 23573.7 1202.95   2
   3   5  -1 27654.0 1893.74   1
   3   5   0 21336.1 1780.88   1
  -3   5   0 16908.6 1044.59   2
  -3   5  -1 25676.8 1393.91   2
  -3  -5   1 26303.9 1766.27   1
  -3   5  -2 5557.20 655.742   2
   3  -5  -2 5484.32 442.888   1
   3   5   2 4596.62 747.558   1
  -3  -5   2 5527.25 786.585   1
   3  -5  -3 48783.6 1415.65   1
  -3   5  -3 51036.7 2274.98   2
   3   5   3 46486.1 2523.85   1
  -3  -5   3 54198.7 2616.70   1
  -3  -5   4 144704. 4795.21   1
  -3   5  -4 137452. 4430.45   2
  -3   5  -5 1043.56 345.861   2
  -3  -5   5 1850.02 515.187   1
   3   5   5 1289.30 399.916   1
  -3   5  -6 18480.5 1476.08   2
  -3  -5   6 18230.2 1549.45   1
  -3   5  -7 118717. 4480.65   2
  -3  -5   7 129713. 4749.13   1
  -3   5  -8 42264.2 2481.68   2
  -3  -5   8 43468.3 2567.76   1
  -3   5  -9 35271.1 2328.83   2
  -3  -5   9 39096.2 2409.24   1
   3   5   9 40090.6 2657.72   2
  -3  -5  10 32487.4 2193.85   1
   3   5  10 27779.4 2225.86   2
   3   5  11 630.530 357.367   2
  -3  -5  11 957.116 369.600   1
   3   5  12 171.215 277.078   2
  -3  -5  12 87.7185 178.705   1
   3   5  13 16674.1 1816.85   2
   3   5  14 6075.74 1149.46   2
   3   5  15 8081.04 1309.30   2
   3   5  16 13496.4 1772.55   2
   3   5  17 1025.64 387.882   2
   3   5  18 5230.06 1095.29   2
   3   5  19 27978.7 2716.71   2
   3   5  20 9292.99 1521.03   2
   3   5  21 18063.1 2226.76   2
   3   5  22 7586.06 1503.31   2
  -3   6  19 8842.67 1092.94   2
  -3   6  18 2385.93 520.180   2
  -3   6  17 8884.87 1049.56   2
  -3   6  16 11031.3 1133.52   2
  -3   6  15 31159.9 1913.16   2
  -3   6  14 46783.2 2305.41   2
  -3   6  14 42828.4 1709.82   1
  -3   6  13 1285.32 360.624   2
   3   6 -13 1308.73 398.150   2
  -3   6  13 600.184 161.509   1
   3   6 -12 28989.0 1959.33   2
  -3   6  12 28174.1 1105.95   1
  -3   6  11 13453.0 674.706   1
  -3   6  11 14413.4 1091.22   2
   3   6 -11 12948.6 1235.83   2
  -3   6  10 1905.98 370.127   2
   3   6 -10 1680.77 437.298   2
  -3   6   9 13683.2 987.961   2
  -3   6   8 81590.0 2731.26   2
   3   6  -8 82925.8 3762.24   1
   3   6  -7 38420.1 2446.36   1
   3   6  -6 992.292 300.640   1
   3   6  -5 59677.7 3157.85   1
   3   6  -4 75325.4 3531.44   1
   3   6  -3 107072. 4218.68   1
   3   6  -2 61166.7 3037.77   1
   3   6  -1 9534.06 1142.09   1
  -3   6   0 111383. 3510.34   2
   3   6   0 120776. 4764.34   1
  -3   6  -1 9710.38 873.595   2
   3  -6  -1 10092.0 743.654   1
  -3   6  -2 67264.9 2671.55   2
   3   6   2 71296.0 3471.97   1
  -3  -6   2 67035.5 3081.30   1
   3  -6  -2 65830.6 2082.51   1
   3  -6  -3 104109. 2677.06   1
  -3   6  -3 103770. 3649.57   2
  -3  -6   3 108481. 4178.51   1
  -3  -6   4 74024.5 3327.25   1
  -3   6  -4 72705.6 3022.96   2
  -3   6  -5 57816.7 2749.77   2
  -3  -6   5 62233.9 3066.75   1
   3   6   5 53235.1 2870.99   1
  -3  -6   6 831.689 401.729   1
  -3   6  -6 2230.93 549.915   2
   3   6   6 1302.33 436.090   1
  -3   6  -7 38690.4 2385.66   2
  -3  -6   7 44992.9 2700.85   1
  -3   6  -8 97703.0 4064.96   2
   3   6   8 92737.3 4294.79   2
  -3  -6   8 95775.4 4201.94   1
   3   6   9 15731.2 1657.94   2
  -3  -6   9 15867.4 1580.49   1
  -3  -6  10 2573.44 656.875   1
   3   6  10 2515.52 692.079   2
  -3  -6  11 18405.6 1684.25   1
   3   6  11 14034.9 1627.98   2
   3   6  12 38801.1 2777.51   2
   3   6  13 1638.58 552.580   2
   3   6  14 52624.0 3466.00   2
   3   6  15 29590.8 2594.35   2
   3   6  16 11017.9 1573.05   2
   3   6  17 6484.38 1192.76   2
   3   6  18 1860.02 600.579   2
   3   6  19 10183.6 1578.98   2
   3   6  20 12934.6 1846.77   2
   3   6  21 13483.5 1929.57   2
   3   6  22-512.568 480.839   2
  -3   7  19-77.2338 319.814   2
  -3   7  18 7377.74 980.532   2
  -3   7  17 24468.7 1787.81   2
  -3   7  16 176.760 175.031   2
  -3   7  16 258.403 118.324   1
  -3   7  15 7920.63 650.555   1
  -3   7  15 11511.9 1133.55   2
  -3   7  14 20937.3 1478.87   2
  -3   7  14 16898.0 903.056   1
  -3   7  13 11242.0 1042.42   2
  -3   7  13 8208.28 577.300   1
  -3   7  12 6560.76 503.571   1
   3   7 -12 7705.20 988.315   2
  -3   7  12 7350.70 826.572   2
   3   7 -11 47888.8 2706.03   2
  -3   7  11 55338.5 1678.17   1
   3   7 -10 2506.10 604.008   2
  -3   7  10 1587.02 353.916   2
  -3   7   9 7919.11 789.697   2
   3   7  -8 11814.7 1404.75   1
   3   7  -7 2742.00 674.700   1
   3   7  -6 44522.0 2758.71   1
   3   7  -5 3165.50 720.478   1
   3   7  -4 917.620 388.818   1
   3   7  -3 336.844 285.763   1
   3   7  -2 55529.4 2972.42   1
   3   7  -1 153596. 5537.97   1
   3   7   0 76009.0 3734.63   1
   3  -7   0 73964.5 2625.84   1
  -3   7  -1 145988. 4602.36   2
   3  -7  -1 147778. 4158.67   1
   3   7   2 66457.9 3664.28   1
   3  -7  -2 63175.4 2127.32   1
  -3   7  -2 57799.0 2588.18   2
  -3  -7   2 56633.3 2964.59   1
  -3  -7   3 307.969 233.114   1
   3   7   3 70.0004 260.763   1
  -3   7  -3 5.05941 180.937   2
   3  -7  -3 435.416 129.939   1
   3  -7  -4 578.405 149.447   1
   3   7   4 426.853 256.619   1
  -3   7  -4 611.462 263.748   2
  -3  -7   4 118.262 186.548   1
   3   7   5 1573.94 451.802   1
  -3   7  -5 1722.89 432.075   2
  -3  -7   5 2586.71 644.795   1
  -3   7  -6 44225.9 2498.26   2
  -3  -7   6 45778.2 2792.46   1
   3   7   7 2262.16 569.674   1
  -3  -7   7 4006.80 809.043   1
  -3   7  -7 3178.08 656.547   2
   3   7   8 12606.7 1489.43   1
  -3  -7   8 14290.3 1565.58   1
  -3  -7   9 10397.8 1317.43   1
   3   7   9 9267.91 1308.84   2
   3   7  10 514.162 269.996   2
   3   7  11 53185.4 3330.32   2
   3   7  12 5327.67 1044.71   2
   3   7  13 11357.6 1506.10   2
   3   7  14 20032.5 2097.19   2
   3   7  15 8173.67 1321.74   2
   3   7  16-244.005 519.313   2
   3   7  17 22234.5 2335.43   2
   3   7  18 8426.69 1415.23   2
   3   7  19-7.35154 442.200   2
   3   7  20 2211.13 725.908   2
   3   7  21 232.768 291.612   2
   3   7  22 2120.98 720.814   2
  -3   8  18 6395.51 909.637   2
  -3   8  17 10480.4 1158.02   2
  -3   8  16 1843.86 481.387   2
  -3   8  15 35271.2 2061.86   2
  -3   8  15 31461.8 1371.18   1
  -3   8  14 12836.7 1174.00   2
  -3   8  14 11540.6 734.101   1
  -3   8  13 13795.1 811.305   1
  -3   8  13 14917.8 1253.74   2
  -3   8  12 11356.8 727.379   1
  -3   8  12 11732.5 1089.10   2
  -3   8  11 24553.8 992.950   1
  -3   8  11 27329.4 1665.44   2
  -3   8  10 33100.4 1098.34   1
  -3   8  10 38093.0 1961.75   2
   3   8  -8 25640.2 2168.41   1
   3   8  -7 58643.8 3412.48   1
   3   8  -6 426.054 362.192   1
   3   8  -5 907.906 361.914   1
   3   8  -4 39714.3 2674.27   1
   3   8  -3 47297.3 2843.89   1
   3   8  -2 64656.3 3347.53   1
   3  -8   2 66212.8 2728.25   1
   3   8  -1 30929.8 2276.59   1
   3  -8   1 32433.2 1747.96   1
   3  -8   0 1008.46 304.731   1
   3   8   0 996.359 438.678   1
   3   8   1 37437.5 2748.43   1
   3  -8  -1 35101.0 1712.09   1
   3  -8  -2 72925.0 2545.95   1
  -3   8  -2 68328.0 3018.73   2
  -3  -8   2 73403.5 3556.72   1
  -3  -8   3 54682.6 3050.81   1
   3   8   3 53137.9 3113.16   1
  -3   8  -3 53163.6 2665.75   2
   3  -8  -3 58586.7 2105.69   1
  -3  -8   4 36575.3 2434.80   1
   3  -8  -4 31329.6 1356.46   1
  -3   8  -4 35502.2 2102.44   2
   3   8   4 29854.2 2149.52   1
   3   8   5 328.202 283.110   1
  -3  -8   5 496.332 294.899   1
  -3   8  -5 717.536 334.146   2
  -3  -8   6 636.070 297.065   1
  -3   8  -6-76.8870 190.158   2
   3   8   6 151.526 217.375   1
  -3   8  -7 68310.4 3299.26   2
  -3  -8   7 59300.5 3361.93   1
   3   8   8 23846.5 2058.32   1
   3   8   9 2988.19 774.696   1
   3   8  10 34260.8 2624.25   1
   3   8  10 44527.9 3166.29   2
   3   8  11 37816.2 2913.49   2
   3   8  11 26094.7 2265.27   1
   3   8  12 8901.22 1381.10   2
   3   8  13 15592.2 1869.29   2
   3   8  14 13092.3 1695.10   2
   3   8  15 40833.5 3170.75   2
   3   8  16 2189.18 634.499   2
   3   8  17 15114.5 1975.52   2
   3   8  18 6187.39 1238.59   2
   3   8  19 18920.8 2202.58   2
   3   8  20 13479.1 1932.30   2
   3   8  21 7921.04 1489.44   2
  -3   9  18 15442.5 1449.31   2
  -3   9  17 1826.71 494.236   2
  -3   9  16 7273.29 946.362   2
  -3   9  15 7233.57 934.286   2
  -3   9  14 331.036 147.463   2
  -3   9  14 706.426 179.683   1
  -3   9  13 18322.7 1036.89   1
  -3   9  13 15991.5 1360.98   2
  -3   9  12 5021.44 722.212   2
  -3   9  12 5208.40 470.519   1
  -3   9  11 13059.8 726.452   1
  -3   9  11 13740.1 1214.31   2
  -3   9  10 16140.9 783.123   1
   3   9  -9 6241.77 1088.17   1
  -3   9   9 5240.73 421.691   1
   3   9  -8 37145.0 2783.79   1
   3   9  -7 10490.9 1455.99   1
   3   9  -6 50854.3 3268.67   1
   3   9  -5 9587.91 1336.50   1
   3   9  -4 59882.5 3525.91   1
   3  -9   4 76599.5 3268.60   1
   3   9  -3 55996.0 3270.22   1
   3  -9   3 57102.1 2692.39   1
   3   9  -2 807.570 453.191   1
   3  -9   2 906.608 306.428   1
   3  -9   1 4513.54 665.557   1
   3   9  -1 4877.15 887.611   1
   3   9   0 28303.0 2319.28   1
   3  -9   0 27615.1 1641.30   1
   3  -9  -1 4298.19 591.306   1
   3   9   1 4921.17 1031.94   1
   3   9   2 791.187 472.438   1
   3  -9  -2 1178.50 294.755   1
  -3  -9   2 1051.06 466.280   1
  -3  -9   3 62092.9 3357.77   1
   3   9   3 54614.4 3232.66   1
  -3   9  -3 58948.1 2887.53   2
   3  -9  -3 54271.3 2210.19   1
   3  -9  -4 66011.4 2368.69   1
   3   9   4 65386.1 3490.49   1
  -3   9  -4 70295.0 3306.45   2
  -3   9  -5 8590.24 1054.33   2
   3  -9  -5 7819.45 596.049   1
   3   9   5 8206.41 1136.70   1
  -3   9  -6 47484.6 2734.16   2
   3   9   6 38298.8 2540.20   1
   3   9   7 7596.87 1105.47   1
   3   9   8 35874.6 2472.46   1
   3   9   9 5982.43 974.138   1
   3   9  10 12375.8 1567.39   1
   3   9  11 12367.4 1593.44   2
   3   9  11 11821.4 1469.52   1
   3   9  12 4976.03 981.194   1
   3   9  12 4724.48 984.212   2
   3   9  13 15814.9 1979.24   2
   3   9  13 15653.2 1797.03   1
   3   9  14 1069.75 464.438   1
   3   9  14 241.148 398.796   2
   3   9  15 5795.21 1064.37   1
   3   9  15 8832.43 1481.85   2
   3   9  16 8855.08 1484.35   2
   3   9  17 1307.43 594.005   2
   3   9  18 20341.0 2378.96   2
   3   9  19-211.932 467.549   2
   3   9  20-244.776 538.694   2
   3   9  21 7441.75 1449.79   2
  -3  10  17 7273.18 977.950   2
  -3  10  16 1410.58 415.336   2
  -3  10  15 8432.91 1040.88   2
  -3  10  14 4830.59 777.844   2
  -3  10  13 19253.5 1056.02   1
  -3  10  13 19177.5 1550.09   2
  -3  10  12 23847.1 1137.44   1
  -3  10  12 25140.5 1779.10   2
  -3  10  11 21260.0 1028.31   1
  -3  10  10 12151.3 740.509   1
   3  10  -9 46782.9 3235.56   1
  -3  10   9 37724.7 1472.29   1
  -3  10   8 9671.81 681.633   1
   3  10  -8 11681.2 1595.49   1
   3  10  -7 25203.4 2364.14   1
   3  10  -6 9622.91 1416.67   1
   3 -10   5 24012.1 1829.82   1
   3  10  -5 25381.4 2258.07   1
   3  10  -4 5636.88 1050.69   1
   3 -10   4 4613.71 784.467   1
   3  10  -3 38445.7 2728.31   1
   3 -10   3 40686.7 2289.07   1
   3  10  -2 69320.2 3739.76   1
   3 -10   2 75179.0 3214.81   1
   3  10  -1 10729.5 1361.50   1
   3 -10   1 10881.9 1088.04   1
   3 -10   0 55353.1 2581.07   1
   3  10   0 48974.2 3197.75   1
   3 -10  -1 12492.7 1115.85   1
   3  10   1 13460.5 1666.47   1
   3 -10  -2 81400.4 3139.05   1
   3  10   2 100454. 5117.92   1
   3  10   3 37992.2 2729.40   1
   3 -10  -3 41888.4 2001.30   1
   3 -10  -4 4838.89 592.358   1
  -3  10  -4 5080.07 855.477   2
   3  10   4 3631.03 782.088   1
   3 -10  -5 23504.8 1225.91   1
   3  10   5 22865.8 1960.87   1
   3  10   6 7211.27 1076.58   1
   3  10   7 20887.5 1876.90   1
   3  10   8 10501.1 1322.12   1
   3  10   9 38599.5 2701.90   1
   3  10  10 14169.3 1584.41   1
   3  10  11 19350.3 1911.91   1
   3  10  11 16486.7 1760.88   2
   3  10  12 22384.3 2088.51   1
   3  10  12 20350.7 2034.32   2
   3  10  13 15875.0 1705.96   1
   3  10  13 15085.6 1743.02   2
   3  10  14 3041.49 833.561   2
   3  10  14 3208.08 766.477   1
   3  10  15 7911.46 1367.09   2
   3  10  15 5700.22 1130.74   1
   3  10  16 2045.98 688.574   2
   3  10  16 2404.35 726.608   1
   3  10  17 7447.38 1370.10   2
   3  10  17 5899.39 1071.79   1
   3  10  18 1181.83 551.675   2
   3  10  18 1286.95 514.556   1
   3  10  19 3367.40 943.946   2
   3  10  19 2494.50 717.169   1
   3  10  20 7049.12 1478.17   2
   3  10  20 4753.68 1078.01   1
   3  10  21-604.639 441.066   1
   3  10  22 7610.62 1366.27   1
  -3  11  17 2956.10 626.370   2
  -3  11  16 3584.47 701.264   2
  -3  11  15 8871.12 1106.40   2
  -3  11  14 32332.2 2183.59   2
  -3  11  13 40921.8 2473.85   2
  -3  11  12 4650.12 796.451   2
  -3  11  12 4274.39 467.402   1
  -3  11  11 5510.10 530.600   1
  -3  11  10 24064.0 1191.67   1
   3  11  -9 33037.8 2826.28   1
  -3  11   9 26682.9 1293.37   1
  -3  11   8 23965.5 1238.83   1
   3  11  -8 26048.7 2489.28   1
   3  11  -7 3068.99 819.724   1
   3  11  -6 9443.40 1446.60   1
   3  11  -5 2620.21 766.295   1
   3  11  -4 14673.6 1709.65   1
   3 -11   4 14431.5 1386.97   1
   3  11  -3 76015.4 4092.17   1
   3 -11   3 78704.4 3449.37   1
   3  11  -2 41750.6 2948.74   1
   3 -11   2 47001.0 2513.86   1
   3 -11   1 26644.6 1831.56   1
   3  11  -1 23159.2 2122.94   1
   3 -11   0 341.376 233.321   1
   3  11   0 325.535 370.847   1
   3 -11  -1 24862.7 1695.79   1
   3  11   1 27332.9 2464.59   1
   3 -11  -2 47351.2 2384.04   1
   3  11   2 53689.1 3740.11   1
   3  11   3 79080.2 4237.37   1
   3 -11  -3 84545.2 3170.00   1
   3  11   4 13758.0 1574.77   1
   3 -11  -4 14671.3 1124.30   1
   3 -11  -5 2265.40 387.232   1
   3  11   5 1071.09 437.403   1
   3  11   6 6826.54 1104.73   1
   3  11   7 3234.42 746.777   1
   3  11   8 20044.3 1908.54   1
   3  11   9 23200.6 2122.96   1
   3  11  10 22688.7 2082.41   1
   3  11  11 3998.13 816.143   1
   3  11  12 2505.50 645.443   2
   3  11  12 3616.71 859.912   1
   3  11  13 30534.4 2488.19   1
   3  11  13 27094.3 2280.76   2
   3  11  14 30367.5 2521.47   1
   3  11  14 34656.0 2647.00   2
   3  11  15 7980.50 1254.14   1
   3  11  15 7985.67 1250.04   2
   3  11  16 3775.50 897.658   2
   3  11  16 3478.16 806.968   1
   3  11  17 2609.76 717.600   2
   3  11  17 1215.99 545.231   1
   3  11  18 4185.18 1000.14   2
   3  11  18 4781.33 989.541   1
   3  11  19 3915.37 1015.69   2
   3  11  19 3432.49 878.251   1
   3  11  20 101.304 324.076   2
   3  11  20-37.8730 175.471   1
   3  11  21 7873.44 1390.45   1
  -3  12  16 1983.71 539.934   2
  -3  12  15 7837.62 1089.57   2
  -3  12  14 1609.78 464.832   2
  -3  12  13 2529.75 576.059   2
  -3  12  11 13126.5 890.553   1
  -3  12  10 4739.87 529.571   1
   3  12  -9 3091.04 973.656   1
  -3  12   9 3043.78 428.737   1
  -3  12   8 3496.11 488.681   1
   3  12  -8 5052.89 1104.35   1
   3  12  -7 55223.3 3781.17   1
   3  12  -6 9468.96 1495.56   1
   3  12  -5 11696.5 1638.41   1
   3  12  -4 52293.0 3461.01   1
   3 -12   3 4627.92 782.836   1
   3  12  -3 3094.38 828.288   1
   3 -12   2 5010.41 820.206   1
   3  12  -2 4148.63 909.212   1
   3 -12   1 37111.6 2246.13   1
   3  12  -1 31979.1 2600.35   1
   3 -12   0 717.237 266.452   1
   3  12   0 876.562 385.063   1
   3 -12  -1 36516.0 2183.51   1
   3  12   1 36062.2 2936.87   1
   3  12   2 6530.12 1328.36   1
   3 -12  -2 4463.48 709.808   1
   3  12   3 4824.58 1026.94   1
   3 -12  -3 5562.48 757.132   1
   3 -12  -4 49603.0 2320.08   1
   3  12   4 46874.7 3089.13   1
   3 -12  -5 13248.9 1055.84   1
   3  12   5 11907.8 1450.33   1
   3  12   6 7615.26 1163.84   1
   3  12   7 46159.6 3002.70   1
   3  12   8 2958.95 723.213   1
   3  12   9 2809.77 745.612   1
   3  12  10 6592.86 1104.46   1
   3  12  11 12048.8 1554.82   1
   3  12  12 12042.6 1497.01   1
   3  12  13 2211.42 559.394   2
   3  12  13 3185.24 769.610   1
   3  12  14 374.892 270.499   1
   3  12  14 1117.45 394.738   2
   3  12  15 4786.93 924.718   1
   3  12  15 4307.63 909.012   2
   3  12  16 984.533 416.315   2
   3  12  16 1096.47 489.788   1
   3  12  17 11020.4 1536.96   1
   3  12  17 10742.5 1514.08   2
   3  12  18 7383.46 1302.33   1
   3  12  18 7163.81 1274.24   2
   3  12  19 1621.60 571.712   2
   3  12  19 1123.99 490.133   1
   3  12  20 267.121 370.806   1
   3  12  21 3079.89 843.950   1
  -3  13  16 1192.08 469.923   2
  -3  13  15 2118.05 559.564   2
  -3  13  14 14867.7 1411.04   2
  -3  13  13 689.851 291.260   2
  -3  13  11 12114.4 903.060   1
  -3  13  10 19689.9 1199.29   1
   3  13  -9 37280.8 3136.89   1
  -3  13   9 27232.3 1463.97   1
   3  13  -8 90538.5 5113.50   1
   3  13  -7 4036.92 1011.43   1
   3  13  -6 11466.1 1704.65   1
   3  13  -5 13759.8 1813.71   1
   3  13  -4 4072.52 947.210   1
   3  13  -3 17459.0 1938.88   1
   3 -13   2 24314.6 1859.02   1
   3  13  -2 19482.8 2057.52   1
   3  13  -1 15284.7 1825.87   1
   3 -13   1 18368.9 1571.04   1
   3  13   0 1136.23 513.782   1
   3 -13   0 1133.05 379.267   1
   3  13   1 19828.6 2164.54   1
   3 -13  -1 19387.2 1609.96   1
   3  13   2 24001.8 2525.26   1
   3 -13  -2 16843.3 1449.11   1
   3 -13  -3 15698.6 1320.81   1
   3  13   3 14139.6 1774.07   1
   3  13   4 3164.35 818.038   1
   3 -13  -4 4011.52 607.992   1
   3 -13  -5 11593.4 1013.87   1
   3  13   5 8321.61 1279.51   1
   3  13   6 10232.5 1366.43   1
   3  13   7 4110.11 889.490   1
   3  13   8 74259.5 3974.62   1
   3  13   9 26312.9 2360.59   1
   3  13  10 16561.9 1835.80   1
   3  13  11 10962.8 1517.51   1
   3  13  12 1993.23 673.856   1
   3  13  13 350.733 272.295   2
   3  13  13 49.1854 382.762   1
   3  13  14 15672.9 1801.42   1
   3  13  14 12780.3 1547.19   2
   3  13  15 819.449 412.050   2
   3  13  15 339.815 291.773   1
   3  13  16 9.48227 250.572   1
   3  13  16 367.202 365.810   2
   3  13  17 774.545 413.449   2
   3  13  17 1166.28 377.699   1
   3  13  18 3854.12 981.919   1
   3  13  18 4000.44 912.530   2
   3  13  19 2666.56 763.841   1
   3  13  20 9266.17 1455.35   1
  -3  14  15 5159.56 803.233   2
  -3  14  14 21554.2 1667.44   2
  -3  14  10 25293.0 1436.53   1
   3  14  -9 3114.78 956.094   1
  -3  14   9 2448.82 456.035   1
   3  14  -8 24752.3 2649.34   1
   3  14  -7 1590.69 571.069   1
   3  14  -6 2486.85 844.385   1
   3  14  -5 3864.23 1006.38   1
   3  14  -4 10616.3 1576.21   1
   3  14  -3 42311.7 3210.73   1
   3  14  -2 14589.2 1825.46   1
   3  14  -1 11190.1 1622.26   1
   3 -14   0 2166.12 536.489   1
   3  14   0 3459.75 917.554   1
   3  14   1 18546.0 2152.34   1
   3 -14  -1 17779.8 1567.95   1
   3 -14  -2 14328.2 1355.72   1
   3  14   2 15694.4 2047.92   1
   3 -14  -3 38960.2 2210.61   1
   3  14   3 40424.3 3121.34   1
   3 -14  -4 8319.82 920.621   1
   3  14   4 7683.65 1256.12   1
   3  14   5 3003.44 771.579   1
   3 -14  -5 2757.27 489.635   1
   3  14   6 2576.44 751.000   1
   3 -14  -6 2018.44 388.785   1
   3  14   7 1419.18 564.378   1
   3  14   8 20956.8 2048.61   1
   3  14   9 1970.34 576.824   1
   3  14  10 21304.5 2181.40   1
   3  14  11 3539.43 874.044   1
   3  14  12 22061.3 2214.24   1
   3  14  13 15201.2 1873.62   1
   3  14  14 23681.6 2324.08   1
   3  14  14 20364.7 1998.79   2
   3  14  15 6311.29 1202.50   1
   3  14  15 5963.10 1076.60   2
   3  14  16 2616.86 746.973   1
   3  14  16 3696.01 829.713   2
   3  14  17 1163.91 549.743   2
   3  14  17 891.454 391.331   1
   3  14  18 2172.00 749.557   1
   3  14  19-281.666 314.078   1
  -3  15  14 2000.26 499.093   2
  -3  15   9 4629.29 647.205   1
   3  15  -9 6520.52 1369.65   1
   3  15  -8 9874.55 1699.51   1
   3  15  -7 15197.2 2082.49   1
   3  15  -6 12636.8 1831.82   1
   3  15  -5 18041.7 2174.71   1
   3  15  -4 13800.8 1838.64   1
   3  15  -3 7036.24 1295.68   1
   3  15  -2 6632.53 1277.00   1
   3  15  -1 12883.4 1775.03   1
   3  15   0 8889.66 1499.39   1
   3  15   1 13190.1 1855.04   1
   3  15   2 8189.37 1483.20   1
   3 -15  -2 7960.22 984.524   1
   3 -15  -3 8450.82 990.013   1
   3  15   3 8161.94 1389.99   1
   3  15   4 12109.9 1636.45   1
   3 -15  -4 11582.0 1098.62   1
   3 -15  -5 15498.6 1203.87   1
   3  15   5 14942.9 1765.16   1
   3 -15  -6 9910.67 900.490   1
   3  15   6 8488.62 1319.43   1
   3  15   7 9591.18 1400.95   1
   3  15   8 8145.55 1312.79   1
   3  15   9 3670.57 852.008   1
   3  15  10 9139.75 1415.37   1
   3  15  11 8725.69 1390.97   1
   3  15  12 9308.87 1490.62   1
   3  15  13 20170.8 2193.91   1
   3  15  14 1597.55 654.151   1
   3  15  14 1474.91 568.530   2
   3  15  15 1448.86 651.370   1
   3  15  15 1358.23 588.326   2
   3  15  16 8064.80 1395.87   1
   3  15  16 5639.12 1097.79   2
   3  15  17 560.582 441.162   1
   3  15  18 4075.78 981.315   1
   3  16  -8 35935.1 3272.30   1
   3  16  -7 37919.1 3354.80   1
   3  16  -6 879.061 527.269   1
   3  16  -5 15116.7 2046.45   1
   3  16  -4 12587.0 1754.70   1
   3  16  -3 9734.24 1589.25   1
   3  16  -2 3640.92 947.257   1
   3  16  -1 8425.93 1487.09   1
   3  16   0 128.103 413.693   1
   3  16   1 10739.4 1677.54   1
   3  16   2 5801.72 1282.75   1
   3  16   3 12593.4 1728.72   1
   3  16   4 11741.9 1603.42   1
   3  16   5 15121.0 1795.67   1
   3  16   6 1041.51 546.498   1
   3  16   7 31348.2 2644.63   1
   3  16   8 29036.5 2540.31   1
   3  16   9 12869.2 1713.50   1
   3  16  10 3588.49 912.021   1
   3  16  11 3824.40 974.635   1
   3  16  12 1709.78 643.790   1
   3  16  13 980.570 445.433   1
   3  16  14 1478.97 600.092   1
   3  16  14 3203.84 826.829   2
   3  16  15 5696.47 1215.77   1
   3  16  15 3717.23 888.266   2
   3  16  16 1946.49 721.902   1
   3  16  17 3867.19 970.910   1
   3  17  -8 3182.57 1055.45   1
   3  17  -7 154.720 314.136   1
   3  17  -6 4345.58 1104.22   1
   3  17  -5 1161.67 705.642   1
   3  17  -4 3820.63 1041.65   1
   3  17  -3 32106.7 2975.38   1
   3  17  -2 3849.42 957.340   1
   3  17  -1 12941.5 1879.65   1
   3  17   0 6128.62 1310.68   1
   3  17   1 16246.3 2175.87   1
   3  17   2 4984.44 1168.47   1
   3  17   3 32189.2 2839.97   1
   3  17   4 3053.12 834.409   1
   3  17   5 1317.06 495.210   1
   3  17   6 4862.27 1006.53   1
   3  17   7 471.767 380.990   1
   3  17   8 2477.81 736.432   1
   3  17   9 1962.53 669.121   1
   3  17  10 3149.08 894.633   1
   3  17  11 5612.20 1182.34   1
   3  17  12 6480.51 1273.02   1
   3  17  13 1425.38 624.519   1
   3  17  14 6537.87 1317.61   1
   3  17  15 709.939 461.349   1
   3  17  16 4382.32 1047.22   1
   3  18  -8 1992.89 877.377   1
   3  18  -7 9334.28 1666.65   1
   3  18  -6 616.021 480.266   1
   3  18  -5 3926.08 1006.29   1
   3  18  -4 30124.0 2933.40   1
   3  18  -3 4859.40 1163.07   1
   3  18  -2 13667.8 1981.03   1
   3  18  -1 8347.36 1526.45   1
   3  18   0 35171.4 3208.80   1
   3  18   1 5118.17 1272.67   1
   3  18   2 15184.6 2035.16   1
   3  18   3 2842.78 798.458   1
   3  18   4 25827.6 2473.08   1
   3  18   5 5661.16 1125.88   1
   3  18   6 418.141 283.526   1
   3  18   7 8964.27 1419.66   1
   3  18   8 2430.73 811.395   1
   3  18   9 477.959 414.716   1
   3  18  10 2883.67 829.652   1
   3  18  11 956.235 582.073   1
   3  18  12 10537.2 1661.52   1
   3  18  13 5226.08 1190.43   1
   3  18  14 5404.96 1209.91   1
   3  18  15 3503.63 998.583   1
   3  19  -8 19696.1 2523.11   1
   3  19  -7 12929.0 2002.95   1
   3  19  -6 171.644 422.053   1
   3  19  -5 1105.76 573.377   1
   3  19  -4 16263.9 2175.31   1
   3  19  -3 9310.02 1634.45   1
   3  19  -2 6070.39 1334.94   1
   3  19  -1-119.121 248.146   1
   3  19   0 6016.75 1381.69   1
   3  19   1 1073.77 739.362   1
   3  19   2 6783.96 1353.24   1
   3  19   3 9770.51 1582.31   1
   3  19   4 14489.1 1870.21   1
   3  19   5 241.139 231.849   1
   3  19   6 1281.48 598.858   1
   3  19   7 9788.02 1532.51   1
   3  19   8 14249.4 1858.11   1
   3  19   9 17656.7 2112.69   1
   3  19  10 459.535 364.516   1
   3  19  11 293.220 336.727   1
   3  19  12-854.324 516.475   1
   3  19  13 2805.37 917.721   1
   3  20  -7 4452.64 1225.26   1
   3  20  -6 7282.79 1504.57   1
   3  20  -5 22757.1 2613.53   1
   3  20  -4 11700.4 1898.31   1
   3  20  -3 665.582 355.432   1
   3  20  -2 1146.70 682.506   1
   3  20  -1 1055.05 594.670   1
   3  20   0 3725.66 1161.11   1
   3  20   1-566.725 453.783   1
   3  20   2 2201.18 783.344   1
   3  20   3 1228.06 659.473   1
   3  20   4 13234.9 1844.80   1
   3  20   5 18219.7 2150.08   1
   3  20   6 7387.03 1373.27   1
   3  20   7 3376.77 962.795   1
   3  20   8 7164.83 1365.48   1
   3  20   9 597.488 436.828   1
   3  20  10 307.518 303.767   1
   3  20  11 3184.69 985.865   1
   3  21  -5 3723.46 1100.01   1
   3  21  -4 582.937 373.010   1
   3  21  -3 239.219 343.317   1
   3  21  -2 18406.3 2456.10   1
   3  21  -1 5980.03 1467.61   1
   3  21   0 4621.58 1228.45   1
   3  21   1 4759.51 1203.38   1
   3  21   2 17923.8 2297.86   1
   3  21   3 561.544 493.491   1
   3  21   4 17.2239 212.078   1
   3  21   5 3370.06 909.989   1
   3  21   6 3023.34 887.056   1
   3  21   7 5601.76 1225.91   1
   3  21   8 563.320 442.178   1
   4   0   0 98468.9 3018.30   2
   4   0  -1 8494.54 644.085   2
   4   0   1 8659.28 785.120   2
   4   0  -2 7062.68 750.618   1
   4   0  -2 6526.06 496.992   2
   4   0   2 7055.37 769.146   2
   4   0   3 150846. 4681.18   2
   4   0  -3 148489. 3382.36   2
   4   0  -3 146084. 4199.74   1
   4   0   4 1484.45 424.143   2
   4   0  -4 1543.05 350.793   1
   4   0   5 41939.7 2388.49   2
   4   0  -5 46055.1 1907.67   1
   4   0   6 25665.2 1902.18   2
   4   0  -6 25690.8 1315.24   1
  -4   0   7 226121. 5850.55   1
   4   0   7 163361. 6152.62   2
  -4   0  -8 1796.85 519.985   2
   4   0   8 1276.33 488.014   2
  -4   0   8 1226.70 300.457   1
   4   0  -8 1266.32 173.310   2
  -4   0   9 50486.3 2122.57   1
   4   0   9 49982.0 3102.02   2
   4   0  -9 47969.5 1548.89   2
   4   0 -10 152603. 3868.16   2
  -4   0  10 151258. 4491.63   1
  -4   0  11 4.36332 118.199   1
   4   0  11-119.910 427.882   2
   4   0 -11 202.030 152.161   2
   4   0  12 43177.0 3120.56   2
  -4   0  12 40096.3 2061.13   1
   4   0 -12 44158.3 1849.17   2
   4   0  13 32279.2 2774.63   2
  -4   0  13 29210.0 1735.67   1
   4   0  14-334.825 434.828   2
  -4   0  14-94.7871 123.488   1
  -4   0  15 13764.1 1159.82   1
   4   0  15 18796.7 2205.39   2
   4   0  16 60071.0 4160.77   2
   4   0  17 4902.82 1200.20   2
   4   0  18 5391.72 1277.49   2
   4   0  19 43574.5 3733.94   2
   4   0  20 683.323 480.105   2
   4   0  21 16234.6 2375.29   2
   4   0  22 9431.55 1803.07   2
   4  -1  22 3791.57 1158.78   2
   4  -1  21 1414.93 847.775   2
   4  -1  20 2296.51 781.732   2
   4  -1  19 5033.39 1227.27   2
   4  -1  18 7865.45 1537.86   2
   4  -1  17 9060.48 1636.68   2
   4  -1  16 29794.9 2872.05   2
  -4   1  15 13863.4 1089.31   1
   4   1 -15 16077.8 1221.09   2
  -4   1  14 5348.21 651.670   1
   4  -1  14 6722.10 1252.29   2
   4   1 -14 5519.17 671.446   2
   4  -1  13 2437.50 727.103   2
  -4   1  13 2858.20 481.528   1
   4   1 -13 2222.08 419.175   2
   4  -1  12 33657.9 2703.14   2
  -4   1  12 32605.2 1654.53   1
   4   1 -12 28183.7 1485.39   2
   4  -1  11 32238.7 2527.61   2
  -4   1  11 31989.4 1567.29   1
   4   1 -11 27526.1 1400.75   2
  -4   1  10 8755.38 742.391   1
   4  -1  10 8479.12 1230.73   2
   4   1 -10 8091.06 655.097   2
   4   1  -9 54230.4 1846.29   2
   4  -1   9 52210.8 3131.47   2
  -4   1   9 58534.1 2157.90   1
   4   1  -8 76139.2 2239.38   2
   4  -1   8 81635.0 3864.57   2
  -4   1   8 82824.8 2567.54   1
   4   1  -7 173114. 3916.28   2
   4   1  -7 167671. 4701.81   1
   4   1  -6 77894.2 2078.02   2
   4   1  -6 78465.1 2823.00   1
   4   1  -5 114280. 3725.37   1
   4  -1   5 114239. 4220.62   2
   4  -1   4 168928. 5305.56   2
   4   1  -4 175459. 5043.97   1
   4  -1   3 32706.2 1829.91   2
   4   1  -3 29466.4 1637.53   1
   4  -1   2 14005.6 1087.14   2
   4   1  -2 12954.3 1090.65   1
   4   1  -2 16150.8 980.716   2
   4  -1   1 12601.1 959.906   2
   4   1  -1 14483.3 1294.09   1
   4   1  -1 11846.0 905.457   2
   4  -1   0 170197. 4561.32   2
   4   1   0 173059. 4877.39   2
   4   1   0 186064. 5739.15   1
   4  -1  -1 13351.7 812.804   2
   4   1   1 13276.1 1087.53   2
   4  -1  -2 16175.4 1140.35   1
   4  -1  -2 16096.2 754.819   2
   4   1   2 16534.4 1285.77   2
   4  -1  -3 27326.3 1359.14   1
  -4   1  -3 31654.9 1779.40   2
   4   1   3 32338.3 1942.20   2
   4   1   4 182394. 5754.75   2
   4  -1  -4 181067. 4673.87   1
  -4   1  -4 173259. 5350.96   2
   4  -1  -5 111723. 3221.74   1
  -4   1  -5 112586. 4189.45   2
   4   1   6 93931.6 4007.80   2
   4  -1  -6 84312.1 2541.80   1
  -4   1  -6 90803.0 3730.66   2
   4   1   7 187194. 6296.15   2
  -4   1  -7 176970. 5848.47   2
  -4  -1   7 176687. 5123.06   1
   4   1   8 86414.5 4066.00   2
  -4  -1   8 81484.7 3073.20   1
  -4   1  -8 82283.7 3720.24   2
   4   1   9 57204.8 3313.46   2
  -4  -1   9 52684.6 2378.38   1
   4   1  10 9755.48 1374.98   2
  -4  -1  10 8546.55 935.589   1
   4   1  11 32902.9 2679.00   2
  -4  -1  11 33069.5 1955.68   1
   4   1  12 34419.0 2780.82   2
  -4  -1  12 34979.5 2021.33   1
   4   1  13 2847.73 790.919   2
  -4  -1  13 2409.08 502.357   1
  -4  -1  14 5117.12 713.190   1
   4   1  14 6122.61 1235.80   2
   4   1  15 19180.7 2256.33   2
  -4  -1  15 17704.4 1381.41   1
   4   1  16 32192.2 2995.39   2
   4   1  17 9224.77 1608.78   2
   4   1  18 8140.07 1596.32   2
   4   1  19 3317.32 1037.55   2
   4   1  20 3748.14 1103.29   2
   4   1  21-378.395 453.979   2
   4   1  22 4915.71 1343.15   2
   4  -2  22 4267.46 1208.74   2
   4  -2  21 7031.88 1547.20   2
   4  -2  20 9842.39 1774.96   2
   4  -2  19 1719.65 771.906   2
   4  -2  18 791.333 492.328   2
   4  -2  17 29206.8 2876.70   2
   4  -2  16 5566.61 1185.26   2
   4   2 -15 23133.2 1508.27   2
   4  -2  15 21999.3 2352.85   2
  -4   2  14 29013.5 1481.37   1
   4   2 -14 32109.3 1780.15   2
   4  -2  13 15230.2 1841.05   2
   4   2 -13 18610.3 1284.19   2
  -4   2  13 16916.8 1072.19   1
   4   2 -12 22230.8 1363.81   2
   4  -2  12 21731.8 2123.52   2
  -4   2  12 19180.0 1107.97   1
  -4   2  11 66557.1 2230.25   1
   4  -2  11 68161.7 3832.91   2
   4   2 -11 70954.8 2572.37   2
   4   2 -10 3697.40 494.702   2
   4  -2  10 3867.43 850.815   2
  -4   2  10 4964.38 492.040   1
   4   2  -9 20410.4 1107.97   2
   4  -2   9 20170.3 1842.45   2
   4  -2   8 14710.3 1527.30   2
   4   2  -8 16204.9 933.118   2
   4  -2   7 69949.6 3384.19   2
   4   2  -7 70288.5 2209.06   2
   4   2  -7 72780.3 2886.46   1
   4  -2   6 26966.9 1926.33   2
   4   2  -6 26908.2 1625.05   1
   4  -2   5 143902. 4965.80   2
   4   2  -5 153275. 4763.82   1
   4  -2   4 32786.6 1939.28   2
   4   2  -4 31995.9 1859.41   1
   4   2  -3 1796.48 424.329   1
   4  -2   3 2034.08 466.632   2
   4   2  -2 64542.9 2770.94   1
   4  -2   2 68433.9 2702.01   2
   4  -2   1 41426.6 1884.35   2
   4   2  -1 43315.2 2374.48   1
   4   2   0 99102.6 4179.07   1
   4  -2   0 77913.2 2605.03   2
   4   2   1 44766.4 2232.33   2
   4  -2  -1 43260.6 1556.22   2
  -4   2  -1 45906.2 1922.91   2
   4   2   1 44428.5 2479.78   1
   4   2   2 72705.6 3162.98   2
  -4   2  -2 72866.3 2789.99   2
   4   2   3 2933.25 550.516   2
   4  -2  -3 3271.12 391.235   1
  -4   2  -3 3188.26 516.892   2
   4  -2  -4 34387.9 1367.86   1
  -4   2  -4 29942.2 1802.59   2
   4   2   4 31618.2 2078.87   2
  -4  -2   5 169718. 5048.38   1
   4  -2  -5 143418. 3495.55   1
  -4   2  -5 147271. 4838.57   2
   4   2   5 159805. 5462.87   2
  -4  -2   6 28245.6 1728.92   1
  -4   2  -6 24413.5 1755.53   2
   4   2   6 29378.4 2155.93   2
  -4  -2   7 67815.1 2875.69   1
  -4   2  -7 69471.3 3211.85   2
   4   2   7 75069.1 3693.78   2
   4   2   8 18478.8 1787.32   2
  -4  -2   8 17304.2 1338.13   1
  -4   2  -8 17174.2 1560.09   2
   4   2   9 24018.2 2104.27   2
  -4  -2   9 21642.6 1558.25   1
   4   2  10 2712.42 735.761   2
  -4  -2  10 3524.56 649.651   1
   4   2  11 71091.1 4031.29   2
  -4  -2  11 72469.2 3234.50   1
   4   2  12 21340.7 2178.84   2
  -4  -2  12 23115.3 1716.73   1
   4   2  13 14147.0 1832.78   2
  -4  -2  13 15268.5 1379.53   1
   4   2  14 39459.8 3157.61   2
  -4  -2  14 34685.4 2091.16   1
   4   2  15 22105.0 2380.16   2
  -4  -2  15 21870.0 1623.49   1
   4   2  16 6588.74 1313.00   2
   4   2  17 29515.8 2896.08   2
   4   2  18 918.740 626.940   2
   4   2  19 2042.42 815.837   2
   4   2  20 7299.19 1455.44   2
   4   2  21 7093.98 1502.33   2
   4   2  22 2520.61 956.645   2
   4  -3  21 13420.5 2181.28   2
   4  -3  20 20442.2 2640.02   2
   4  -3  19 4071.36 1138.99   2
   4  -3  18 7885.26 1524.00   2
   4  -3  17 9817.32 1661.56   2
   4  -3  16 957.247 562.936   2
   4  -3  15 10369.0 1585.29   2
   4   3 -15 10987.7 1076.41   2
   4   3 -14 767.112 266.467   2
   4  -3  14 1240.87 550.024   2
  -4   3  14 738.969 180.673   1
   4   3 -13 10014.0 976.769   2
   4  -3  13 9475.56 1374.85   2
  -4   3  13 9130.72 664.325   1
   4   3 -12 365.109 178.256   2
  -4   3  12 329.166 127.329   1
   4  -3  12 486.061 329.505   2
   4   3 -11 66174.5 2656.66   2
   4  -3  11 60820.3 3553.47   2
   4   3 -10 23631.2 1420.41   2
   4  -3  10 23589.2 2063.15   2
   4   3  -9 10407.5 852.037   2
   4  -3   9 9133.96 1229.16   2
   4  -3   8 64799.2 3364.25   2
   4   3  -8 61037.3 2253.66   2
   4   3  -8 68387.5 2943.25   1
   4  -3   7 34607.4 2302.04   2
   4   3  -7 34805.4 2034.47   1
   4  -3   6 10671.2 1202.14   2
   4   3  -6 10933.2 1102.95   1
   4   3  -5 97570.1 3782.33   1
   4  -3   5 94584.4 3821.66   2
   4   3  -4 85517.7 3455.53   1
   4  -3   4 88107.4 3479.06   2
   4  -3   3 52512.4 2444.85   2
   4   3  -3 45042.8 2387.91   1
   4  -3   2 45146.1 2139.37   2
   4   3  -2 41297.2 2218.28   1
  -4   3   1 199609. 4852.50   2
   4   3  -1 204305. 6318.71   1
   4  -3   1 210351. 5445.21   2
   4   3   0 7061.42 1042.70   1
  -4   3   0 6024.89 562.498   2
   4   3   1 193590. 6252.17   1
  -4   3  -1 204861. 5205.29   2
   4   3   2 43670.4 2491.55   1
  -4   3  -2 41503.9 1907.93   2
  -4   3  -3 50573.8 2256.53   2
   4  -3  -3 52400.5 1728.18   1
   4   3   3 50813.2 2651.66   2
   4  -3  -4 86839.9 2284.56   1
  -4   3  -4 81927.2 3239.44   2
  -4  -3   4 92761.6 3667.78   1
   4   3   4 94128.8 3872.50   2
  -4  -3   5 90525.4 3558.83   1
   4   3   5 87328.0 3880.80   2
  -4   3  -5 87118.7 3446.34   2
  -4  -3   6 9793.03 1043.01   1
   4   3   6 10829.8 1253.19   2
  -4   3  -6 10164.7 1114.00   2
   4   3   7 36969.8 2498.29   2
  -4  -3   7 36406.8 2096.39   1
  -4   3  -7 32293.6 2114.00   2
  -4  -3   8 69366.5 3075.47   1
  -4   3  -8 67676.0 3305.88   2
   4   3   8 66313.0 3607.45   2
   4   3   9 7184.40 1151.52   2
  -4  -3   9 10160.1 1126.66   1
   4   3  10 15501.1 1776.53   2
  -4  -3  10 22986.4 1762.43   1
   4   3  11 62405.1 3704.11   2
  -4  -3  11 64972.8 3212.72   1
   4   3  12-66.7048 399.438   2
  -4  -3  12 309.130 252.423   1
   4   3  13 8573.31 1368.45   2
  -4  -3  13 9320.16 1101.69   1
   4   3  14 960.555 439.119   2
  -4  -3  14 784.843 300.716   1
   4   3  15 8394.64 1441.86   2
  -4  -3  15 8844.25 1063.18   1
   4   3  16 571.194 381.589   2
   4   3  17 10875.7 1692.69   2
   4   3  18 5685.26 1143.10   2
   4   3  19 4249.60 1063.75   2
   4   3  20 18056.3 2355.11   2
   4   3  21 14311.5 2129.74   2
   4  -4  21 833.941 715.789   2
   4  -4  20 5185.43 1378.43   2
   4  -4  19 3866.85 1197.78   2
   4  -4  18 44605.7 3713.87   2
   4  -4  17 17396.2 2135.33   2
   4  -4  16 17557.2 2131.42   2
   4   4 -15 42217.3 2290.33   2
   4  -4  15 52039.6 3605.31   2
   4   4 -14 5928.83 792.736   2
  -4   4  14 3021.71 318.967   1
   4  -4  14 5455.21 1081.88   2
   4   4 -13 8298.29 932.696   2
   4  -4  13 8021.08 1278.01   2
   4   4 -12 10632.2 1045.89   2
   4  -4  12 10136.1 1418.21   2
   4   4 -11 32180.0 1811.55   2
   4  -4  11 30673.8 2424.71   2
   4   4 -10 23856.7 1490.32   2
   4  -4  10 24772.8 2138.69   2
   4  -4   9 170.303 259.882   2
   4   4  -9 464.757 206.931   2
   4  -4   8 5679.31 961.754   2
   4   4  -8 6462.57 888.936   1
   4   4  -7 45788.0 2514.39   1
   4  -4   7 45951.0 2745.77   2
   4  -4   6 203331. 6764.14   2
   4   4  -6 233772. 6816.70   1
   4   4  -5 71515.7 3293.34   1
   4  -4   5 69751.8 3294.73   2
   4   4  -4 37364.0 2266.68   1
   4  -4   4 38966.7 2247.15   2
   4   4  -3 7287.77 951.075   1
   4  -4   3 6854.61 847.010   2
  -4   4   3 6165.71 382.642   2
   4   4  -2 12297.6 1228.37   1
  -4   4   2 12739.4 698.675   2
  -4   4   1 33206.6 1355.84   2
   4   4  -1 33555.6 2162.15   1
  -4   4   0 31996.8 1453.26   2
   4   4   0 39140.3 2584.00   1
  -4   4  -1 33730.8 1623.11   2
   4   4   1 37577.6 2422.11   1
  -4   4  -2 13053.4 1017.05   2
   4   4   2 11692.3 1249.96   1
   4   4   3 4683.60 780.800   1
  -4   4  -3 5161.00 656.830   2
   4  -4  -3 6086.76 501.002   1
  -4  -4   3 5909.57 889.556   1
  -4   4  -4 39915.7 2100.20   2
  -4  -4   4 37052.2 2230.47   1
   4   4   4 40386.5 2670.67   1
   4   4   4 38116.0 2374.13   2
  -4  -4   5 71602.7 3140.28   1
  -4   4  -5 69039.9 3021.50   2
   4   4   5 66872.5 3351.39   2
  -4   4  -6 221185. 6503.56   2
  -4  -4   6 215337. 6437.85   1
   4   4   6 206464. 6951.44   2
  -4   4  -7 50996.8 2717.86   2
  -4  -4   7 47487.4 2606.16   1
   4   4   7 44600.4 2805.04   2
  -4  -4   8 6963.08 978.527   1
   4   4   8 6134.51 1019.50   2
  -4   4  -8 7042.29 989.653   2
   4   4   9 102.837 388.735   2
  -4  -4   9 573.094 308.481   1
  -4  -4  10 26311.7 2014.69   1
   4   4  10 24238.1 2207.52   2
   4   4  11 28899.4 2457.33   2
  -4  -4  11 32384.8 2275.20   1
   4   4  12 8414.38 1321.83   2
  -4  -4  12 11159.2 1277.99   1
   4   4  13 9570.85 1451.17   2
  -4  -4  13 10096.8 1206.71   1
   4   4  14 3354.32 833.048   2
  -4  -4  14 4514.21 808.266   1
   4   4  15 41730.9 3197.54   2
   4   4  16 15350.2 1944.58   2
   4   4  17 17791.4 2156.08   2
   4   4  18 39327.1 3312.06   2
   4   4  19 1810.26 676.163   2
   4   4  20 3562.83 1060.79   2
   4   4  21 1559.40 674.469   2
   4  -5  20 5836.37 1389.57   2
   4  -5  19 4479.60 1196.71   2
   4  -5  18 2253.22 879.430   2
   4  -5  17 376.783 355.145   2
  -4   5  16 6560.43 797.392   2
   4  -5  16 4403.38 1112.59   2
  -4   5  15 28343.2 1633.89   2
   4  -5  15 32402.8 2868.43   2
   4   5 -14 10843.1 1116.70   2
  -4   5  14 9855.65 848.450   2
   4  -5  14 10279.0 1548.15   2
   4   5 -13 31085.6 1918.28   2
  -4   5  13 29099.4 1426.23   2
   4  -5  13 30809.6 2622.36   2
   4   5 -12 516.502 171.551   2
  -4   5  12 838.397 213.636   2
   4   5 -11 42593.5 2193.15   2
  -4   5  11 41745.5 1519.38   2
   4  -5  11 42675.5 2991.08   2
  -4   5  10 32573.0 1178.07   2
   4   5 -10 29364.1 1768.48   2
  -4   5   9 7773.78 441.890   2
   4  -5   9 8559.81 1271.24   2
   4   5  -9 7151.02 835.827   2
   4   5  -9 7980.82 1079.75   1
   4  -5   8 34571.4 2470.99   2
   4   5  -8 31655.6 2189.95   1
   4  -5   7 2641.52 641.791   2
   4   5  -7 3059.82 666.560   1
   4  -5   6 75854.1 3680.78   2
   4   5  -6 80027.8 3649.05   1
   4   5  -5 15846.7 1531.16   1
  -4   5   4 32298.2 1073.70   2
   4   5  -4 34076.6 2263.41   1
  -4   5   3 125196. 3147.09   2
   4   5  -3 126287. 4717.95   1
  -4   5   2 33134.3 1348.42   2
   4   5  -2 30062.2 2077.76   1
  -4   5   1 95495.5 2856.73   2
   4   5  -1 87965.6 3902.34   1
  -4   5   0 59162.4 2251.61   2
   4   5   0 64824.2 3501.96   1
  -4   5  -1 92414.2 3183.89   2
   4   5   1 108585. 4683.24   1
  -4   5  -2 31301.8 1733.06   2
  -4  -5   2 33994.5 2280.43   1
   4   5   2 28260.4 2041.26   1
  -4   5  -3 127999. 4170.67   2
  -4  -5   3 132537. 4723.01   1
  -4  -5   4 31951.6 2116.20   1
   4   5   4 30424.6 2136.69   1
  -4   5  -4 32816.1 1921.77   2
  -4   5  -5 14249.3 1271.79   2
   4   5   5 14206.2 1571.57   1
  -4  -5   5 12443.4 1309.30   1
  -4   5  -6 71202.1 3213.40   2
  -4  -5   6 64470.9 3217.55   1
   4   5   6 67093.1 3487.26   2
  -4   5  -7 1955.11 492.534   2
  -4  -5   7 1490.33 473.970   1
   4   5   7 2025.90 582.531   2
   4   5   8 29295.9 2293.40   2
  -4  -5   8 32152.1 2248.78   1
  -4  -5   9 6504.76 1013.99   1
   4   5   9 5787.25 1014.55   2
   4   5  10 31075.8 2477.46   2
  -4  -5  10 38723.6 2570.68   1
  -4  -5  11 44039.6 2696.53   1
   4   5  11 25610.3 2308.32   2
   4   5  12 260.030 341.033   2
  -4  -5  12 874.479 429.583   1
   4   5  13 28423.2 2509.40   2
   4   5  14 7803.57 1326.31   2
   4   5  15 27139.2 2547.35   2
   4   5  16 3709.43 894.254   2
   4   5  17 631.007 374.030   2
   4   5  18 979.857 541.889   2
   4   5  19 2780.60 873.778   2
   4   5  20 2704.77 826.441   2
   4   5  21 82.8157 325.779   2
  -4   6  15 1365.89 313.658   2
   4   6 -14 36541.1 2167.68   2
  -4   6  14 35128.9 1728.83   2
  -4   6  13 11558.6 872.639   2
   4   6 -13 11649.9 1172.26   2
  -4   6  12 29748.5 1397.49   2
   4   6 -12 32033.8 1945.43   2
  -4   6  11 4449.80 462.929   2
   4   6 -11 5371.35 770.137   2
  -4   6  10 79235.2 2319.16   2
   4   6 -10 76416.7 3235.08   2
  -4   6   9 26241.4 1060.47   2
   4   6  -9 31224.9 2255.60   1
  -4   6   8 568.080 126.242   2
   4   6  -8 1226.05 473.812   1
   4   6  -7 2942.62 690.689   1
  -4   6   7 2638.81 280.595   2
   4   6  -6 22441.2 1926.80   1
   4   6  -5 29771.4 2178.38   1
  -4   6   5 27574.9 1086.36   2
   4   6  -4 5770.61 951.652   1
  -4   6   4 6160.95 489.857   2
  -4   6   3 9433.54 649.656   2
   4   6  -3 9855.10 1203.48   1
  -4   6   2 50397.9 1853.17   2
   4   6  -2 49933.0 2850.25   1
  -4   6   1 34688.0 1602.75   2
   4   6  -1 33755.8 2345.35   1
   4   6   0 81524.7 3975.54   1
  -4   6   0 74309.2 2697.80   2
  -4   6  -1 34347.5 1782.57   2
  -4  -6   1 33851.0 2297.96   1
  -4   6  -2 52470.5 2398.10   2
   4   6   2 50051.5 2915.67   1
   4  -6  -2 52099.7 1806.48   1
  -4  -6   2 57261.6 2998.29   1
  -4   6  -3 8723.78 947.614   2
  -4  -6   3 9281.48 1148.38   1
   4  -6  -3 8612.93 540.220   1
   4   6   3 7475.88 1035.62   1
   4   6   4 7115.82 1012.10   1
  -4   6  -4 8999.56 1009.22   2
  -4  -6   4 7293.12 1031.89   1
  -4   6  -5 27821.5 1863.17   2
  -4  -6   5 28637.4 2074.56   1
   4   6   5 22490.0 1892.46   1
   4   6   6 21142.6 1913.50   1
  -4   6  -6 25411.5 1854.56   2
  -4  -6   6 24935.0 1979.01   1
   4   6   7 2198.47 643.923   1
   4   6   7 1701.90 529.697   2
  -4   6  -7 2090.02 532.557   2
  -4  -6   7 2200.25 583.075   1
  -4  -6   8 1004.64 406.557   1
   4   6   8 925.557 435.515   2
  -4  -6   9 28750.1 2220.30   1
   4   6   9 17829.9 1881.46   2
  -4  -6  10 91772.9 4201.69   1
   4   6  10 69220.7 3943.42   2
   4   6  11 4517.03 935.854   2
   4   6  12 27494.8 2417.24   2
   4   6  13 11814.4 1587.64   2
   4   6  14 36340.7 2875.85   2
   4   6  15 1350.78 505.289   2
   4   6  16 10958.2 1597.00   2
   4   6  17 5672.52 1118.12   2
   4   6  18 17403.3 2113.97   2
   4   6  19 13633.4 1964.25   2
   4   6  20 3290.16 963.374   2
   4   6  21 7049.45 1462.28   2
  -4   7  15 6982.51 778.578   2
  -4   7  14 3391.15 496.839   2
  -4   7  13 5820.12 623.183   2
  -4   7  12 4117.14 493.548   2
   4   7 -12 4481.18 738.365   2
  -4   7  11 25436.2 1243.54   2
   4   7 -11 27630.3 1828.68   2
  -4   7  10 5569.79 524.958   2
   4   7  -9 4189.58 851.521   1
  -4   7   9 3271.14 396.556   2
   4   7  -8 3587.51 793.092   1
  -4   7   8 2624.10 354.921   2
   4   7  -7 32685.2 2455.17   1
   4   7  -6 19968.5 1886.08   1
   4   7  -5 76390.3 3811.92   1
   4   7  -4 52265.8 3055.84   1
   4   7  -3 7199.06 1051.58   1
  -4   7   3 7379.19 658.672   2
  -4   7   2 15582.6 1037.20   2
   4   7  -2 17325.7 1684.29   1
  -4   7   1 29165.8 1520.96   2
   4   7  -1 30349.8 2296.28   1
  -4   7   0 4131.29 570.346   2
   4   7   0 3653.10 826.620   1
  -4   7  -1 28519.9 1682.87   2
   4  -7  -1 30265.6 1470.36   1
  -4   7  -2 21294.8 1460.33   2
   4   7   2 18382.6 1810.83   1
  -4  -7   2 21197.8 1790.51   1
   4  -7  -2 19865.3 1079.61   1
  -4  -7   3 6450.49 1005.39   1
   4  -7  -3 6729.04 530.844   1
  -4   7  -3 6979.06 871.926   2
   4   7   3 6316.60 984.220   1
  -4   7  -4 50144.0 2544.13   2
  -4  -7   4 50559.0 2884.81   1
  -4   7  -5 61374.7 2964.59   2
  -4  -7   5 63837.3 3334.82   1
  -4   7  -6 20747.5 1679.07   2
  -4  -7   6 21934.8 1907.69   1
  -4  -7   7 34107.7 2419.44   1
   4   7   7 22672.5 2031.19   1
  -4  -7   8 2150.83 614.551   1
   4   7   8 1842.51 622.987   1
   4   7   8 1487.38 550.881   2
   4   7   9 2898.67 774.408   1
   4   7   9 3198.47 766.548   2
   4   7  10 4457.42 960.747   2
   4   7  11 21339.8 2130.16   2
   4   7  12 3369.84 848.647   2
   4   7  13 5152.79 1009.54   2
   4   7  14 2052.82 693.968   2
   4   7  15 5187.51 1050.08   2
   4   7  16 21626.3 2346.71   2
   4   7  17 17800.6 2126.90   2
   4   7  18 7625.45 1375.28   2
   4   7  19 1018.08 521.776   2
   4   7  20 4817.29 1204.57   2
  -4   8  14 38016.5 1869.86   2
  -4   8  13 8740.16 794.539   2
  -4   8  12 26407.7 1391.28   2
   4   8 -11 6380.42 911.172   2
  -4   8  11 4414.14 519.302   2
  -4   8  10 22095.3 1203.56   2
  -4   8   9 32427.8 1512.86   2
   4   8  -9 40134.0 2863.15   1
   4   8  -8 4125.34 913.831   1
   4   8  -7 11082.3 1454.89   1
   4   8  -6 1092.93 487.411   1
   4   8  -5 58843.4 3441.71   1
   4   8  -4 11810.1 1438.33   1
   4   8  -3 21579.3 1943.45   1
   4   8  -2 45831.7 2898.87   1
  -4   8   2 44615.9 2032.82   2
   4   8  -1-68.3258 267.862   1
  -4   8   1 210.908 94.7828   2
  -4   8   0 70335.6 2829.68   2
   4  -8   0 70796.4 2717.99   1
   4  -8  -1-33.1878 127.511   1
  -4  -8   1 78.1842 201.495   1
   4   8   1-66.3357 368.267   1
  -4   8  -1 67.3545 134.951   2
   4   8   2 52306.8 3227.29   1
  -4   8  -2 46576.0 2411.33   2
  -4  -8   2 49296.3 2881.42   1
   4  -8  -2 52211.0 2023.86   1
  -4  -8   3 21410.0 1898.82   1
   4  -8  -3 22621.6 1114.66   1
  -4   8  -3 21800.8 1615.78   2
   4   8   3 20119.2 1850.61   1
   4  -8  -4 9384.92 572.105   1
  -4   8  -4 10159.8 1116.28   2
   4   8   4 7165.96 1062.50   1
  -4  -8   4 10588.5 1276.34   1
  -4   8  -5 72395.4 3336.16   2
   4   8   5 55288.6 3160.57   1
  -4   8  -6 1324.47 471.841   2
   4   8   6 694.423 355.567   1
   4   8   7 9558.53 1258.44   1
   4   8   8 3547.74 800.759   1
   4   8   9 31804.1 2445.21   1
   4   8   9 36110.6 2912.58   2
   4   8  10 23894.7 2230.64   1
   4   8  10 33218.9 2757.97   2
   4   8  11 4423.68 991.912   1
   4   8  11 4232.17 997.837   2
   4   8  12 23955.8 2257.68   1
   4   8  12 21421.9 2271.56   2
   4   8  13 7987.42 1354.64   2
   4   8  14 38042.1 3041.90   2
   4   8  15 4421.44 1022.42   2
   4   8  16 6520.62 1264.34   2
   4   8  17 13075.8 1863.86   2
   4   8  18 5154.02 1152.51   2
   4   8  19 2842.14 883.370   2
   4   8  20 625.651 389.303   2
  -4   9  14 5676.93 679.289   2
  -4   9  13 9608.76 868.419   2
  -4   9  12 31445.4 1637.32   2
  -4   9  11 19611.9 1224.98   2
   4   9 -10 7465.43 1258.03   1
  -4   9  10 5807.79 660.667   2
   4   9  -9 20194.9 2093.94   1
   4   9  -8 8441.80 1309.41   1
   4   9  -7 14531.2 1737.25   1
   4   9  -6 36904.3 2774.17   1
   4   9  -5 871.728 422.236   1
   4   9  -4 11997.3 1504.30   1
   4   9  -3 20730.8 1963.35   1
   4   9  -2 940.271 475.210   1
   4  -9   2 1238.22 390.996   1
   4   9  -1 29328.6 2428.48   1
  -4   9   1 29243.2 1762.11   2
   4  -9   1 30712.3 1799.51   1
  -4   9   0 79815.4 3202.44   2
   4   9   0 83845.6 4439.09   1
   4  -9   0 79458.3 3060.46   1
  -4   9  -1 29032.8 1833.16   2
   4  -9  -1 29282.9 1629.75   1
   4  -9  -2 1733.75 364.873   1
  -4   9  -2 2234.88 511.338   2
   4   9   2 1496.58 591.299   1
   4   9   3 19376.3 1880.19   1
  -4   9  -3 23373.8 1735.65   2
   4  -9  -3 22975.2 1240.53   1
   4  -9  -4 9531.96 663.474   1
   4   9   4 7587.48 1126.92   1
  -4   9  -4 10897.1 1212.77   2
  -4   9  -5 910.454 398.833   2
   4   9   5 8.63405 249.651   1
   4   9   6 26396.0 2120.06   1
   4   9   7 12861.8 1509.43   1
   4   9   8 5851.00 1030.49   1
   4   9   9 12537.4 1536.93   1
   4   9  10 5048.54 987.263   1
   4   9  10 6159.29 1102.91   2
   4   9  11 17602.9 1891.12   1
   4   9  11 22275.3 2360.29   2
   4   9  12 32980.2 2896.53   2
   4   9  12 23911.6 2305.89   1
   4   9  13 6901.25 1208.81   1
   4   9  13 11046.8 1652.01   2
   4   9  14 6041.18 1223.22   2
   4   9  14 5788.03 1120.62   1
   4   9  15 9064.18 1542.47   2
   4   9  15 7258.51 1271.11   1
   4   9  16 8560.77 1402.93   1
   4   9  16 11010.5 1727.38   2
   4   9  17 615.449 410.315   2
   4   9  17 466.288 238.475   1
   4   9  18 1083.20 558.568   2
   4   9  19 1854.56 540.940   2
   4   9  20 945.315 525.861   2
  -4  10  13 23746.9 1489.72   2
  -4  10  12 3795.52 571.185   2
  -4  10  11 3630.07 576.498   2
   4  10 -10 2961.88 805.436   1
   4  10  -9 6209.92 1175.52   1
   4  10  -8 100.192 393.375   1
   4  10  -7 29695.7 2632.11   1
   4  10  -6 1605.27 588.790   1
   4  10  -5 14646.0 1762.60   1
   4  10  -4 30074.0 2482.82   1
   4 -10   4 31532.0 2069.82   1
   4  10  -3 1842.61 605.333   1
   4 -10   3 2062.41 490.097   1
   4 -10   2 3278.04 598.067   1
   4  10  -2 2372.71 662.392   1
   4 -10   1 8974.06 974.833   1
   4  10  -1 7178.97 1251.69   1
   4  10   0 23497.0 2311.72   1
  -4  10   0 21547.3 1627.08   2
   4 -10   0 24107.6 1581.27   1
   4 -10  -1 6606.56 796.732   1
   4  10   1 6179.93 1265.16   1
  -4  10  -1 6173.47 856.070   2
   4 -10  -2 3858.28 563.328   1
   4  10   2 3891.03 938.381   1
  -4  10  -2 3844.44 691.923   2
  -4  10  -3 3909.30 703.577   2
   4 -10  -3 3631.15 516.650   1
   4  10   3 2704.46 691.565   1
   4 -10  -4 28390.2 1352.32   1
  -4  10  -4 30367.0 2108.82   2
   4  10   5 11323.4 1438.62   1
   4 -10  -5 9463.04 589.430   1
   4  10   6 1371.66 448.627   1
   4  10   7 22296.7 2034.54   1
   4  10   8 484.611 302.790   1
   4  10   9 5897.70 1053.17   1
   4  10  10 2435.31 697.336   2
   4  10  10 3080.87 793.827   1
   4  10  11 4021.05 864.451   1
   4  10  11 3684.96 809.720   2
   4  10  12 2138.84 596.119   1
   4  10  12 2190.00 693.144   2
   4  10  13 18310.9 1946.38   1
   4  10  13 20875.1 2202.07   2
   4  10  14 402.768 309.253   2
   4  10  14 358.502 280.821   1
   4  10  15 12186.4 1572.50   1
   4  10  15 14684.7 1936.72   2
   4  10  16 7913.19 1378.31   1
   4  10  16 10973.5 1682.19   2
   4  10  17 11221.1 1573.50   1
   4  10  17 12837.2 1903.41   2
   4  10  18 9112.07 1442.72   1
   4  10  18 11244.8 1793.93   2
   4  10  19 1287.12 688.000   2
   4  10  19 575.875 414.095   1
   4  10  20 319.059 379.278   1
  -4  11  13 3354.69 565.311   2
  -4  11  12 11455.5 1075.28   2
  -4  11  11 20805.0 1508.05   2
   4  11 -10 16314.0 2016.10   1
   4  11  -9 7904.03 1371.04   1
   4  11  -8 43937.7 3361.46   1
   4  11  -7 2222.41 777.958   1
   4  11  -6 15435.9 1885.49   1
   4  11  -5 8649.14 1349.19   1
   4  11  -4 24351.5 2272.13   1
   4  11  -3 14721.2 1771.61   1
   4 -11   3 16441.3 1436.39   1
   4  11  -2 6842.21 1172.29   1
   4 -11   2 7568.78 953.132   1
   4 -11   1 50913.7 2544.81   1
   4  11  -1 48620.3 3313.77   1
   4 -11   0 2819.34 559.584   1
   4  11   0 2496.16 738.831   1
   4 -11  -1 48645.8 2384.96   1
  -4  11  -1 49371.1 2698.41   2
   4  11   2 6214.29 1214.03   1
   4 -11  -2 5774.04 730.200   1
  -4  11  -2 5011.16 822.793   2
   4 -11  -3 16070.9 1154.35   1
   4  11   3 14746.5 1739.62   1
   4  11   4 19173.0 1918.80   1
   4 -11  -4 26042.0 1381.94   1
   4  11   5 7317.34 1195.16   1
   4 -11  -5 8272.76 636.371   1
   4  11   6 11499.1 1472.44   1
   4  11   7 964.096 252.446   1
   4  11   8 31261.1 2496.33   1
   4  11   9 6210.48 1097.85   1
   4  11  10 10768.2 1483.70   1
   4  11  11 16470.7 1787.19   2
   4  11  11 17282.1 1843.09   1
   4  11  12 11105.6 1546.02   1
   4  11  12 7697.02 1237.43   2
   4  11  13 3356.91 829.440   1
   4  11  13 4150.09 942.166   2
   4  11  14 2420.13 655.845   1
   4  11  14 1863.48 573.936   2
   4  11  15 6257.93 1183.78   2
   4  11  15 4956.67 1018.61   1
   4  11  16 5036.80 1043.53   2
   4  11  16 4881.94 1092.12   1
   4  11  17 1289.82 585.309   2
   4  11  17 820.142 425.061   1
   4  11  18-728.520 466.398   2
   4  11  18-636.458 399.194   1
   4  11  19-953.953 495.008   1
  -4  12  12 9883.86 1093.86   2
   4  12 -10 15172.1 1985.66   1
   4  12  -9 1763.06 658.187   1
   4  12  -8 4171.01 1076.46   1
   4  12  -7 438.640 293.289   1
   4  12  -6 1193.99 494.628   1
   4  12  -5 4487.39 998.372   1
   4  12  -4 368.425 224.932   1
   4  12  -3 7891.86 1296.78   1
   4  12  -2 7829.06 1294.49   1
   4 -12   2 11104.8 1179.63   1
   4 -12   1 6519.51 896.105   1
   4  12  -1 5357.11 1070.51   1
   4 -12   0 49368.5 2548.28   1
   4  12   0 46102.9 3442.88   1
   4 -12  -1 6730.34 841.084   1
   4  12   1 5486.00 1230.05   1
   4 -12  -2 8750.33 939.046   1
   4  12   2 8414.95 1448.53   1
   4  12   3 7701.07 1258.83   1
   4 -12  -3 8968.13 895.487   1
   4 -12  -4 600.456 240.646   1
   4  12   4 283.509 185.501   1
   4 -12  -5 5382.73 552.693   1
   4  12   5 4983.57 959.306   1
   4  12   6 823.534 364.935   1
   4  12   7 371.453 257.196   1
   4  12   8 2924.67 752.854   1
   4  12   9 183.985 376.023   1
   4  12  10 9949.62 1458.28   1
   4  12  11 32383.7 2657.93   1
   4  12  12 7652.77 1269.02   1
   4  12  12 7091.13 1172.81   2
   4  12  13 14939.1 1724.35   2
   4  12  13 14788.1 1767.10   1
   4  12  14 4973.14 1019.89   2
   4  12  14 5880.91 1132.20   1
   4  12  15 4319.54 982.204   1
   4  12  15 5573.89 1094.81   2
   4  12  16 2981.44 817.351   2
   4  12  16 3252.78 891.563   1
   4  12  17 7202.55 1258.48   2
   4  12  17 7986.09 1367.36   1
   4  12  18-195.714 256.991   1
   4  12  18 66.4360 199.057   2
   4  12  19 489.190 233.004   1
  -4  13  12 13483.7 1195.42   2
   4  13 -10 1622.66 661.288   1
   4  13  -9 16681.8 2128.43   1
   4  13  -8 9990.28 1650.62   1
   4  13  -7 2439.19 783.134   1
   4  13  -6 7483.39 1356.81   1
   4  13  -5 21002.4 2260.27   1
   4  13  -4 26251.6 2504.02   1
   4  13  -3 3466.45 907.925   1
   4  13  -2 1196.87 539.408   1
   4 -13   1 5005.80 779.161   1
   4  13  -1 5161.00 1140.95   1
   4 -13   0 33513.9 2079.16   1
   4  13   0 33147.7 2946.87   1
   4 -13  -1 5748.89 813.234   1
   4  13   1 5894.35 1345.40   1
   4  13   2 740.429 352.916   1
   4 -13  -2 677.540 275.345   1
   4  13   3 2402.17 775.351   1
   4 -13  -3 3217.00 547.446   1
   4 -13  -4 26215.4 1505.77   1
   4  13   4 22890.3 2211.57   1
   4 -13  -5 19707.2 1155.59   1
   4  13   5 18928.9 1987.81   1
   4  13   6 7250.40 1214.41   1
   4  13   7 2025.91 660.736   1
   4  13   8 6634.85 1207.90   1
   4  13   9 16105.6 1884.89   1
   4  13  10 1539.64 600.582   1
   4  13  11 2044.37 720.315   1
   4  13  12 12238.7 1618.64   1
   4  13  12 7163.87 1209.79   2
   4  13  13 6212.28 1157.88   1
   4  13  13 3320.53 810.691   2
   4  13  14 272.727 271.302   1
   4  13  14 936.483 500.807   2
   4  13  15 10516.1 1534.98   1
   4  13  15 9556.73 1421.83   2
   4  13  16 12467.6 1757.72   1
   4  13  16 14832.2 1809.16   2
   4  13  17 722.785 428.287   2
   4  13  17-8.71161 361.272   1
   4  13  18 8430.79 1454.37   1
   4  14 -10 16771.1 2186.73   1
   4  14  -9 14025.2 1953.21   1
   4  14  -8 9090.87 1578.11   1
   4  14  -7 4609.03 1107.84   1
   4  14  -6 17268.7 2123.22   1
   4  14  -5 2784.42 812.644   1
   4  14  -4 1488.09 634.683   1
   4  14  -3 14121.4 1843.21   1
   4  14  -2 1983.43 722.872   1
   4  14  -1 4686.24 1069.48   1
   4  14   0 30507.2 2877.49   1
   4 -14   0 31449.2 2045.03   1
   4  14   1 3748.00 1001.66   1
   4 -14  -1 3961.33 690.358   1
   4 -14  -2 2157.48 467.295   1
   4  14   2 2231.52 779.335   1
   4 -14  -3 16470.4 1283.04   1
   4  14   3 12322.4 1699.44   1
   4  14   4 945.606 547.419   1
   4 -14  -4 1499.08 335.939   1
   4  14   5 5328.49 1067.45   1
   4  14   6 18946.0 1983.70   1
   4  14   7 4965.53 1013.17   1
   4  14   8 5631.73 1116.94   1
   4  14   9 11494.8 1572.83   1
   4  14  10 14952.0 1913.91   1
   4  14  11 632.807 352.768   1
   4  14  12 24625.3 2424.44   1
   4  14  13-510.769 407.817   1
   4  14  13 53.3089 226.365   2
   4  14  14-922.271 504.544   1
   4  14  14 39.2515 197.422   2
   4  14  15 646.592 323.523   1
   4  14  15 1220.40 492.098   2
   4  14  16 9835.74 1556.88   1
   4  14  16 8971.48 1398.18   2
   4  14  17 1096.58 331.383   1
   4  15  -9 11222.5 1850.59   1
   4  15  -8 2722.26 914.672   1
   4  15  -7 5504.69 1291.04   1
   4  15  -6 1094.62 622.609   1
   4  15  -5 13549.7 1875.64   1
   4  15  -4 3880.24 971.948   1
   4  15  -3 3062.54 867.457   1
   4  15  -2 2305.74 757.657   1
   4  15  -1 1144.80 579.222   1
   4  15   0 21343.4 2470.25   1
   4  15   1 1190.60 577.469   1
   4  15   2 4027.47 976.392   1
   4  15   3 2999.82 866.283   1
   4  15   4 4327.06 987.251   1
   4  15   5 10552.9 1516.03   1
   4  15   6 1919.02 642.803   1
   4  15   7 3307.98 872.174   1
   4  15   8 2257.30 756.375   1
   4  15   9 8326.44 1369.22   1
   4  15  10 1374.51 585.860   1
   4  15  11 22071.8 2309.03   1
   4  15  12 4078.02 1072.13   1
   4  15  13 2141.36 643.840   2
   4  15  13 2363.80 823.512   1
   4  15  14 1371.22 514.539   2
   4  15  14 1271.37 497.038   1
   4  15  15 740.978 505.977   1
   4  15  15 1403.75 564.008   2
   4  15  16 7191.44 1375.03   1
   4  16  -9 5542.23 1341.53   1
   4  16  -8 1590.86 729.309   1
   4  16  -7 11987.4 1829.93   1
   4  16  -6 1875.07 721.956   1
   4  16  -5 15224.0 2027.42   1
   4  16  -4 20830.9 2352.57   1
   4  16  -3 400.617 560.839   1
   4  16  -2 13132.4 1887.72   1
   4  16  -1 8121.50 1516.87   1
   4  16   0 7970.80 1521.07   1
   4  16   1 7348.72 1508.52   1
   4  16   2 11830.1 1742.89   1
   4  16   3 358.979 262.471   1
   4  16   4 16361.1 1946.52   1
   4  16   5 10770.6 1544.23   1
   4  16   6 2778.99 785.757   1
   4  16   7 10228.1 1537.56   1
   4  16   8 2008.97 728.830   1
   4  16   9 3376.42 937.657   1
   4  16  10 7974.91 1387.64   1
   4  16  11 13164.3 1856.66   1
   4  16  12 406.663 359.495   1
   4  16  13 3477.96 963.589   1
   4  16  13 3129.11 928.578   2
   4  16  14 8805.16 1550.59   1
   4  16  14 6479.46 1184.57   2
   4  16  15 3019.79 944.037   1
   4  17  -9 3978.75 1166.01   1
   4  17  -8 1788.24 704.945   1
   4  17  -7 1392.05 691.502   1
   4  17  -6-111.617 404.497   1
   4  17  -5 13330.0 1951.78   1
   4  17  -4 4282.44 1076.99   1
   4  17  -3 5500.24 1242.29   1
   4  17  -2 5678.13 1331.51   1
   4  17  -1 39498.2 3452.96   1
   4  17   0 3739.33 1116.52   1
   4  17   1 35593.3 3300.79   1
   4  17   2 4186.54 983.549   1
   4  17   3 6953.06 1308.59   1
   4  17   4 3233.18 894.630   1
   4  17   5 10665.6 1568.64   1
   4  17   6 137.296 276.341   1
   4  17   7 1533.88 528.768   1
   4  17   8 1538.26 558.857   1
   4  17   9 2472.43 813.289   1
   4  17  10 9446.26 1583.60   1
   4  17  11 9801.00 1606.06   1
   4  17  12 2199.18 768.993   1
   4  17  13 3780.85 1035.79   1
   4  18  -9 498.090 332.314   1
   4  18  -8 1520.01 812.050   1
   4  18  -7 1668.74 687.445   1
   4  18  -6 23208.4 2575.41   1
   4  18  -5 2802.08 937.593   1
   4  18  -4 7603.71 1471.67   1
   4  18  -3 1550.38 762.818   1
   4  18  -2 16607.8 2219.51   1
   4  18  -1 163.421 295.940   1
   4  18   0 17638.4 2386.17   1
   4  18   1-676.505 505.371   1
   4  18   2 16573.4 2104.42   1
   4  18   3 2859.52 832.702   1
   4  18   4 6337.81 1228.77   1
   4  18   5 2546.74 795.284   1
   4  18   6 21574.8 2296.10   1
   4  18   7 3365.79 1003.69   1
   4  18   8 432.685 400.335   1
   4  18   9 1563.57 683.375   1
   4  18  10 5234.49 1236.60   1
   4  18  11-43.4363 273.753   1
   4  18  12 624.933 407.756   1
   4  19  -8 529.842 594.650   1
   4  19  -7 7029.32 1465.94   1
   4  19  -6 26415.1 2820.88   1
   4  19  -5 1083.57 638.244   1
   4  19  -4 2399.60 876.133   1
   4  19  -3 9040.57 1653.65   1
   4  19  -2 6008.15 1334.38   1
   4  19  -1 6814.89 1493.18   1
   4  19   0 415.124 418.672   1
   4  19   1 6733.47 1415.87   1
   4  19   2 3878.57 1036.73   1
   4  19   3 6067.56 1259.65   1
   4  19   4 3821.79 998.432   1
   4  19   5 1744.50 661.890   1
   4  19   6 24313.0 2477.53   1
   4  19   7 4401.71 1047.48   1
   4  19   8 1214.55 647.490   1
   4  19   9 2731.10 968.333   1
   4  19  10 3711.04 1056.15   1
   4  20  -5 4340.45 1085.28   1
   4  20  -4 770.106 731.777   1
   4  20  -3 305.213 352.546   1
   4  20  -2 8358.81 1698.87   1
   4  20  -1 22771.6 2842.68   1
   4  20   0 3275.07 1045.91   1
   4  20   1 17232.6 2304.21   1
   4  20   2 8633.85 1550.85   1
   4  20   3 526.897 318.991   1
   4  20   4 1459.77 622.209   1
   4  20   5 4690.20 1097.39   1
   4  20   6 5351.32 1195.02   1
   4  20   7 784.433 455.273   1
   5   0   0-226.219 269.141   1
   5   0   0-29.5289 160.019   2
   5   0  -1 2697.20 384.505   2
   5   0   1 2332.12 448.749   2
   5   0  -1 3043.48 622.490   1
   5   0   2 567.964 224.242   2
   5   0  -2 437.068 109.049   2
   5   0  -2 212.502 145.207   1
   5   0  -3 2973.55 309.003   2
   5   0   3 3228.15 603.663   2
   5   0  -3 3207.54 538.793   1
   5   0   4 45078.7 2529.93   2
   5   0  -4 46212.5 2176.99   1
   5   0   5 28051.4 2031.64   2
   5   0  -5 22748.0 1417.81   1
   5   0   6 106524. 4498.27   2
   5   0  -6 102916. 3350.03   1
   5   0   7 77311.0 3861.73   2
   5   0  -7 71364.9 2593.66   1
   5   0   8 4930.59 976.967   2
   5   0   9 58481.3 3564.64   2
   5   0  10 32232.2 2688.41   2
  -5   0  10 30256.2 1590.10   1
   5   0  11 472.430 381.655   2
  -5   0  11 976.394 309.295   1
   5   0  12 5008.35 1107.97   2
  -5   0  12 5847.30 760.464   1
   5   0  13 23923.7 2492.87   2
   5   0  14 1047.94 577.162   2
   5   0  15-182.458 510.660   2
   5   0  16 31368.3 3085.18   2
   5   0  17 32207.6 3204.36   2
   5   0  18 3239.23 991.881   2
   5   0  19 10410.4 1880.27   2
   5   0  20 2032.07 846.802   2
   5  -1  20 3852.36 1153.06   2
   5  -1  19 12561.9 2064.75   2
   5  -1  18 4359.37 1145.91   2
   5  -1  17 2326.05 846.548   2
   5  -1  16 8358.27 1564.45   2
   5  -1  15 2843.24 883.029   2
   5  -1  14 25144.3 2626.06   2
   5  -1  13 2450.40 793.569   2
   5  -1  12 17569.2 2025.92   2
  -5   1  12 11802.6 777.383   1
   5  -1  11 35607.2 2858.68   2
   5   1 -11 31794.4 1186.66   2
   5  -1  10 14594.0 1766.21   2
   5   1 -10 13150.7 605.273   2
   5  -1   9 1925.84 609.410   2
   5  -1   8 11962.6 1461.55   2
   5   1  -8 12683.7 1046.86   1
   5  -1   7 14709.8 1544.58   2
   5   1  -7 13316.1 1093.25   1
   5   1  -6 43271.5 2131.66   1
   5  -1   6 42233.3 2637.11   2
   5  -1   5 18446.2 1603.73   2
   5   1  -5 19882.7 1407.47   1
   5   1  -5 17245.6 727.577   2
   5  -1   4 14152.4 1336.25   2
   5   1  -4 15915.5 1278.72   1
   5   1  -4 14775.7 767.951   2
   5   1  -3 52928.5 1825.32   2
   5  -1   3 50419.7 2514.88   2
   5   1  -3 46137.2 2321.55   1
   5  -1   2 107703. 3794.58   2
   5   1  -2 105672. 3933.43   1
   5   1  -2 111003. 3231.83   2
   5  -1   1 6833.94 753.110   2
   5   1  -1 7775.59 1018.92   1
   5   1  -1 7450.96 732.044   2
   5  -1   0 27859.1 1471.94   2
   5   1   0 26742.6 1566.17   2
   5   1   1 8017.02 1089.77   1
   5  -1  -1 8388.83 678.918   2
   5  -1  -1 10059.5 1204.33   1
   5   1   1 8818.20 919.214   2
   5   1   2 106407. 3943.94   2
   5  -1  -2 109608. 2893.58   2
   5  -1  -2 110737. 3779.75   1
   5   1   3 55013.7 2740.49   2
   5  -1  -3 48940.7 2136.19   1
   5   1   4 19420.6 1634.57   2
   5  -1  -4 16526.0 1133.50   1
   5   1   5 19852.9 1732.81   2
   5  -1  -5 17844.1 1118.00   1
   5   1   6 45557.8 2808.99   2
   5  -1  -6 44269.0 1762.16   1
   5   1   7 14471.5 1596.65   2
   5  -1  -7 15414.3 911.774   1
   5   1   8 16875.1 1805.38   2
  -5  -1   8 23124.8 1835.16   1
   5   1   9 1573.49 516.874   2
  -5  -1   9 1852.80 490.101   1
   5   1  10 13041.6 1678.42   2
  -5  -1  10 16726.0 1432.81   1
   5   1  11 35204.1 2933.81   2
  -5  -1  11 38089.1 2127.20   1
   5   1  12 14282.4 1899.34   2
  -5  -1  12 15086.9 1270.23   1
   5   1  13 2796.69 830.660   2
  -5  -1  13 2439.52 487.962   1
   5   1  14 27662.6 2766.57   2
   5   1  15 2500.94 828.463   2
   5   1  16 7006.12 1420.22   2
   5   1  17 3256.89 932.464   2
   5   1  18 5205.97 1286.36   2
   5   1  19 10119.7 1857.33   2
   5   1  20 3074.71 1137.33   2
   5  -2  20 960.868 499.052   2
   5  -2  19 12925.8 2079.37   2
   5  -2  18 8859.35 1692.24   2
   5  -2  17 17106.5 2272.23   2
   5  -2  16 15320.9 2119.62   2
   5  -2  15 54510.5 3972.87   2
   5  -2  14-122.960 375.307   2
   5  -2  13 42198.4 3282.47   2
   5  -2  12 25538.3 2437.65   2
   5   2 -12 23396.6 1190.24   2
   5  -2  11 63128.2 3835.30   2
   5   2 -11 59300.4 2013.73   2
   5   2 -10 9449.02 661.386   2
   5  -2  10 11288.1 1492.83   2
   5   2  -9 17972.9 906.169   2
   5  -2   9 18010.1 1836.24   2
   5   2  -8 7231.69 542.344   2
   5  -2   8 7891.96 1174.24   2
   5   2  -8 7684.55 888.223   1
   5  -2   7 6625.99 1031.88   2
   5   2  -7 4757.77 421.505   2
   5   2  -7 5770.79 757.720   1
   5   2  -6 43638.4 2347.20   1
   5  -2   6 47803.5 2762.92   2
   5   2  -5 21514.2 1595.59   1
   5  -2   5 23237.4 1790.07   2
   5  -2   4 26529.8 1830.48   2
   5   2  -4 22279.2 1623.25   1
   5  -2   3 4801.63 720.520   2
   5   2  -3 4983.16 728.199   1
   5   2  -3 5173.55 591.720   2
   5   2  -2 20929.2 1591.89   1
   5  -2   2 22821.9 1525.09   2
   5   2  -2 24800.4 1438.84   2
   5   2  -1 41326.4 2051.83   2
   5  -2   1 42529.9 2003.10   2
   5   2  -1 41811.9 2493.15   1
   5   2   0 113.732 351.411   1
   5  -2   0 377.785 160.283   2
   5   2   0 842.047 279.392   2
   5   2   1 44273.0 2609.17   1
   5  -2  -1 44245.5 1698.07   2
   5   2   1 44761.9 2352.68   2
   5  -2  -2 23268.6 1472.64   1
   5   2   2 24115.3 1961.97   1
   5   2   2 23986.1 1716.34   2
   5   2   3 3680.50 692.293   2
   5  -2  -3 4981.35 573.733   1
   5  -2  -4 24421.3 1278.45   1
  -5   2  -4 25641.6 1776.71   2
   5   2   4 24777.6 1931.62   2
   5  -2  -5 21360.9 1073.11   1
  -5   2  -5 20671.2 1633.84   2
   5   2   5 21682.2 1857.45   2
   5   2   6 36984.0 2586.33   2
   5  -2  -6 40464.2 1425.85   1
  -5   2  -6 42097.7 2451.85   2
   5   2   7 6932.67 1117.87   2
  -5   2  -7 7288.28 1045.32   2
   5   2   8 6710.89 1145.26   2
  -5  -2   8 8848.13 1125.27   1
  -5  -2   9 26996.6 1894.97   1
   5   2   9 21864.7 2149.68   2
   5   2  10 10942.9 1540.06   2
  -5  -2  10 11738.4 1201.91   1
   5   2  11 67340.7 4070.18   2
  -5  -2  11 59490.8 2909.58   1
   5   2  12 26010.7 2545.05   2
  -5  -2  12 26374.5 1833.35   1
  -5  -2  13 38540.8 2190.34   1
   5   2  13 37160.0 3156.98   2
   5   2  14-431.523 592.393   2
   5   2  15 50713.3 3860.63   2
   5   2  16 15249.0 2122.81   2
   5   2  17 14661.6 2086.05   2
   5   2  18 6749.62 1426.39   2
   5   2  19 9173.33 1712.97   2
   5   2  20 1224.41 664.288   2
   5  -3  20-573.046 495.366   2
   5  -3  19 150.719 546.950   2
   5  -3  18 1660.80 747.263   2
   5  -3  17 15432.7 2165.57   2
   5  -3  16 1364.59 591.714   2
   5  -3  15 13074.2 1889.92   2
   5  -3  14 4782.58 1048.74   2
   5  -3  13 12343.6 1720.92   2
   5   3 -12 7712.14 731.170   2
   5  -3  12 6601.32 1187.45   2
   5   3 -11 5919.93 633.810   2
   5  -3  11 5868.21 1103.00   2
   5   3 -10 2824.15 429.053   2
   5  -3  10 3123.55 734.882   2
   5   3  -9 9045.93 752.851   2
   5  -3   9 9378.02 1299.54   2
   5   3  -9 10347.8 1101.66   1
   5  -3   8 10699.9 1372.39   2
   5   3  -8 9018.32 718.413   2
   5   3  -8 9181.74 1060.33   1
   5  -3   7 54021.0 3080.58   2
   5   3  -7 56438.2 2789.36   1
   5   3  -6 89506.1 3702.48   1
   5  -3   6 87775.7 3907.24   2
   5   3  -5 99286.7 3968.10   1
   5  -3   5 99774.3 4105.74   2
   5  -3   4 837.419 375.635   2
   5   3  -4 773.417 306.776   1
   5  -3   3 11092.0 1112.26   2
   5   3  -3 9793.85 1092.99   1
   5  -3   2 26755.2 1665.47   2
   5   3  -2 23636.8 1744.79   1
   5   3  -1 15301.7 1512.66   1
   5  -3   1 16768.9 1203.92   2
   5   3   0 94.7074 261.906   1
   5   3   0 125.345 171.402   2
   5   3   1 18064.2 1680.63   1
  -5   3  -1 18728.8 1242.03   2
   5   3   1 20341.5 1569.77   2
   5   3   2 22883.4 1823.94   1
  -5   3  -2 28447.1 1665.91   2
   5   3   2 28230.9 1960.05   2
   5   3   3 11433.2 1272.11   2
   5   3   3 11379.7 1378.25   1
  -5   3  -3 12785.1 1135.39   2
   5  -3  -3 11529.5 822.065   1
   5   3   4 818.619 327.260   2
   5  -3  -4 1267.93 246.342   1
  -5   3  -4 1159.65 395.166   2
   5  -3  -5 92480.7 2429.96   1
  -5   3  -5 95946.1 3862.34   2
   5   3   5 100867. 4318.03   2
   5   3   6 87245.4 4271.16   2
  -5   3  -6 90319.3 3919.55   2
  -5  -3   7 57012.1 2991.26   1
  -5   3  -7 54482.6 3021.66   2
   5   3   7 56101.4 3354.37   2
  -5  -3   8 8424.04 1121.91   1
   5   3   8 11802.9 1492.10   2
   5   3   9 12037.4 1540.32   2
  -5  -3   9 13316.2 1331.88   1
   5   3  10 1341.82 540.329   2
  -5  -3  10 1206.66 451.681   1
   5   3  11 5187.44 1066.04   2
  -5  -3  11 6871.84 957.037   1
  -5  -3  12 7545.61 961.902   1
   5   3  12 7032.34 1272.43   2
  -5  -3  13 12699.7 1302.30   1
   5   3  13 12121.6 1739.65   2
   5   3  14 4022.74 993.221   2
   5   3  15 13481.8 1921.50   2
   5   3  16 363.714 352.945   2
   5   3  17 21865.2 2527.06   2
   5   3  18 1004.64 433.666   2
   5   3  19 494.303 378.527   2
   5   3  20-2245.91 872.630   2
   5  -4  20 20450.9 2689.08   2
   5  -4  19 5305.27 1371.98   2
   5  -4  18 6104.87 1365.70   2
   5  -4  17 2445.75 832.065   2
   5  -4  16 30041.7 2928.66   2
   5  -4  15 18510.6 2232.42   2
   5  -4  14 3542.28 944.545   2
   5  -4  13 17850.9 2069.73   2
   5   4 -12 21797.1 1412.13   2
   5  -4  12 18668.4 2046.94   2
   5   4 -11 4391.84 590.363   2
   5  -4  11 3774.13 867.287   2
   5   4 -10 31268.6 1644.63   2
   5  -4  10 34773.6 2669.62   2
   5   4  -9 9532.74 843.072   2
   5  -4   9 10429.0 1384.76   2
   5   4  -9 9137.72 1102.81   1
   5  -4   8 57887.4 3326.49   2
   5   4  -8 51866.8 2822.14   1
   5   4  -7 1310.61 430.991   1
   5  -4   7 1406.06 488.254   2
   5   4  -6 10426.8 1227.42   1
   5  -4   6 9187.47 1204.53   2
   5   4  -5 22425.1 1816.24   1
   5  -4   5 25538.9 1930.25   2
   5   4  -4 28323.6 2032.28   1
   5  -4   4 35684.9 2215.08   2
   5   4  -3 294.560 174.527   1
   5  -4   3-27.9951 166.993   2
   5   4  -2 13513.0 1365.83   1
   5   4  -1 36953.7 2431.43   1
  -5   4   1 38341.0 1579.30   2
   5   4   0 8222.28 1246.91   1
  -5   4   0 6352.64 647.814   2
   5   4   1 36804.3 2498.43   1
  -5   4  -1 31272.0 1625.77   2
   5   4   2 12358.8 1372.91   1
   5   4   2 15352.9 1434.23   2
  -5   4  -2 13774.8 1097.35   2
  -5   4  -3 699.006 276.170   2
   5   4   3 444.818 248.729   1
   5  -4  -3 566.603 173.767   1
   5   4   3 990.350 362.423   2
   5   4   4 33636.6 2399.15   1
   5  -4  -4 33661.3 1250.28   1
   5   4   4 34327.8 2349.82   2
  -5   4  -4 35956.1 2050.58   2
   5   4   5 20703.4 2051.25   1
   5   4   5 22663.9 1936.80   2
  -5   4  -5 23470.6 1726.62   2
  -5  -4   6 9677.92 1200.07   1
   5   4   6 8444.55 1200.21   2
  -5   4  -6 9732.59 1128.21   2
  -5   4  -7 1477.08 447.922   2
   5   4   7 1470.39 494.019   2
  -5  -4   7 1018.39 411.614   1
  -5  -4   8 55306.7 2933.16   1
   5   4   8 45567.4 3098.46   2
  -5  -4   9 9085.83 1155.28   1
   5   4   9 10643.1 1481.05   2
  -5  -4  10 28458.7 2085.67   1
   5   4  10 31053.1 2570.30   2
   5   4  11 3185.76 816.367   2
  -5  -4  11 4642.39 818.092   1
   5   4  12 19291.0 2108.63   2
  -5  -4  12 20392.1 1748.37   1
   5   4  13 16208.9 1954.12   2
  -5  -4  13 17286.1 1508.65   1
   5   4  14 2527.70 755.675   2
   5   4  15 16221.5 2047.36   2
   5   4  16 29595.2 2862.65   2
   5   4  17 1292.29 521.799   2
   5   4  18 4139.07 1087.32   2
   5   4  19 6651.80 1424.77   2
   5   4  20 15087.3 2154.60   2
   5  -5  20 502.076 493.189   2
   5  -5  19 540.429 560.359   2
   5  -5  18 2831.77 977.212   2
   5  -5  17 28635.0 2972.23   2
   5  -5  16 4900.31 1219.55   2
   5  -5  15 4422.12 1092.86   2
   5  -5  14 4316.69 1102.76   2
   5  -5  13 15958.0 1972.29   2
   5   5 -12 14708.0 1202.64   2
   5  -5  12 17210.1 1983.32   2
   5   5 -11 5159.76 678.467   2
   5  -5  11 6392.60 1173.95   2
   5   5 -10 13573.2 1099.62   2
   5  -5  10 14273.6 1691.79   2
   5  -5   9 17338.4 1863.37   2
   5   5  -9 17139.3 1238.94   2
   5   5  -9 17854.8 1681.95   1
   5   5  -8 857.646 396.790   1
   5  -5   8 609.581 353.270   2
   5   5  -7 2158.80 572.983   1
   5  -5   7 3337.56 761.649   2
   5   5  -6 1590.21 508.287   1
   5  -5   6 1351.07 357.297   2
   5   5  -5 56086.8 3100.98   1
   5   5  -4 12117.4 1327.97   1
   5   5  -3 18232.0 1637.04   1
  -5   5   3 16986.9 749.270   2
   5   5  -2 33749.6 2317.83   1
  -5   5   2 37661.5 1400.20   2
  -5   5   1 55196.3 1975.60   2
   5   5  -1 54011.9 3058.31   1
   5   5   0 35511.4 2632.76   1
  -5   5   0 29441.2 1477.72   2
   5   5   1 55948.4 3352.36   1
  -5   5  -1 51820.3 2206.09   2
   5   5   2 33736.1 2351.43   1
  -5   5  -2 35446.7 1888.15   2
   5   5   3 14673.6 1524.12   1
  -5   5  -3 16279.8 1306.46   2
   5   5   4 9236.99 1219.35   1
  -5  -5   4 9571.78 1273.17   1
   5  -5  -4 9058.81 456.563   1
   5   5   4 8399.17 1122.54   2
   5  -5  -4 8777.88 480.682   1
  -5   5  -4 8383.89 947.640   2
   5   5   5 51436.0 3062.00   2
   5   5   5 47064.0 2978.33   1
  -5  -5   5 57822.9 3147.98   1
  -5   5  -5 56026.4 2780.31   2
  -5   5  -6 1031.34 375.930   2
  -5  -5   6 1124.75 443.278   1
   5   5   6 634.587 384.030   1
   5   5   6 610.460 361.938   2
   5   5   7 2905.44 717.138   2
  -5  -5   7 3981.30 802.810   1
   5   5   8 1134.99 415.048   2
  -5  -5   8 720.352 330.921   1
  -5  -5   9 17206.3 1659.84   1
   5   5   9 17046.1 1848.19   2
  -5  -5  10 14137.0 1521.03   1
   5   5  10 13169.0 1689.23   2
   5   5  11 5339.23 1054.28   2
  -5  -5  11 6918.35 1064.71   1
   5   5  12 13530.1 1757.72   2
   5   5  13 12425.5 1698.34   2
   5   5  14 3656.66 940.487   2
   5   5  15 3852.29 984.119   2
   5   5  16 2948.65 888.619   2
   5   5  17 21530.7 2465.81   2
   5   5  18 1708.18 657.432   2
   5   5  19-899.013 575.687   2
   5   5  20 1512.00 635.783   2
   5   6 -12 35142.1 1979.43   2
   5   6 -11 2037.02 446.295   2
   5   6 -10 18528.6 1368.61   2
   5   6 -10 18472.8 1795.07   1
   5   6  -9 7806.50 1161.72   1
   5   6  -8 18739.4 1824.74   1
   5   6  -7 4576.31 889.962   1
   5   6  -6 60898.2 3406.28   1
   5   6  -5 8395.23 1172.49   1
   5   6  -4 21139.5 1842.35   1
  -5   6   4 18545.4 716.042   2
   5   6  -3 22289.7 1895.29   1
  -5   6   3 22555.0 994.299   2
  -5   6   2 6429.44 561.466   2
   5   6  -2 5937.74 954.661   1
  -5   6   1 1499.41 293.200   2
   5   6  -1 1748.50 524.119   1
  -5   6   0 11794.2 937.198   2
   5   6   0 13656.2 1623.25   1
   5   6   1 1578.26 542.478   1
  -5   6  -1 1530.26 359.712   2
  -5   6  -2 5888.97 744.785   2
   5   6   2 4012.56 819.359   1
  -5   6  -3 26360.0 1705.01   2
   5  -6  -3 26799.1 1116.32   1
   5   6   4 19016.5 1776.24   1
  -5   6  -4 23558.9 1677.85   2
  -5   6  -5 5660.65 836.183   2
   5   6   5 4705.48 875.109   1
  -5  -6   5 6666.08 970.896   1
   5   6   5 5277.02 943.709   2
  -5   6  -6 58586.8 2979.80   2
  -5  -6   6 64367.3 3260.03   1
   5   6   6 55075.2 3300.83   2
  -5  -6   7 5004.70 908.871   1
   5   6   7 4317.77 910.612   1
   5   6   7 4428.56 893.163   2
   5   6   8 21906.0 2221.94   1
  -5  -6   8 23279.4 1936.92   1
   5   6   8 20916.8 2038.65   2
   5   6   9 7169.70 1213.27   2
   5   6  10 16859.5 1880.83   2
   5   6  11 1183.01 487.241   2
   5   6  12 33680.8 2796.73   2
   5   6  13 1651.44 525.355   2
   5   6  14 7834.09 1389.81   2
   5   6  15 2460.65 825.589   2
   5   6  16 51349.5 3736.86   2
   5   6  17 1156.41 411.518   2
   5   6  18 226.198 308.981   2
   5   6  19 1182.99 678.672   2
   5   7 -12 23209.3 1572.15   2
   5   7 -11 2272.88 493.691   2
   5   7 -10 35636.9 2655.25   1
   5   7  -9 66778.0 3737.44   1
   5   7  -8 3018.31 712.042   1
   5   7  -7 35833.7 2649.54   1
   5   7  -6 1408.68 490.046   1
  -5   7   5 41089.9 1296.21   2
   5   7  -5 41861.8 2811.42   1
  -5   7   4 7425.62 552.831   2
   5   7  -4 5978.55 1014.55   1
  -5   7   3 56245.8 1940.15   2
   5   7  -3 51341.9 3103.46   1
  -5   7   2 7722.48 685.846   2
   5   7  -2 7347.23 1106.15   1
  -5   7   1 23760.8 1362.85   2
   5   7  -1 23354.2 2078.09   1
  -5   7   0 39033.9 1940.11   2
   5   7   0 48648.2 3188.69   1
  -5   7  -1 22913.5 1513.68   2
   5   7   1 24943.8 2358.08   1
  -5   7  -2 7630.98 895.332   2
   5   7   2 6044.05 1050.46   1
   5  -7  -2 7688.29 670.369   1
  -5   7  -3 59023.5 2718.69   2
   5  -7  -3 58704.1 1884.19   1
  -5   7  -4 8693.70 1023.49   2
   5   7   4 6685.87 1018.01   1
   5   7   5 39187.9 2690.30   1
  -5   7  -5 46082.7 2523.66   2
   5   7   6 1251.36 470.487   1
   5   7   6 590.775 202.727   2
   5   7   7 30221.4 2473.48   2
   5   7   7 26857.1 2289.82   1
   5   7   8 3794.38 839.666   1
   5   7   8 3984.67 881.594   2
   5   7   9 50532.5 3422.88   1
   5   7   9 53155.7 3484.70   2
   5   7  10 33470.9 2821.45   1
   5   7  10 31009.3 2629.17   2
   5   7  11 2125.52 713.798   1
   5   7  11 1016.40 506.233   2
   5   7  12 19865.6 2119.78   2
   5   7  13 2535.87 745.690   2
   5   7  14 5613.83 1132.14   2
   5   7  15-184.134 533.414   2
   5   7  16 5131.04 1169.72   2
   5   7  17 1668.53 733.693   2
   5   7  18 647.943 479.165   2
   5   7  19 6842.15 1404.50   2
   5   8 -10 9357.75 1386.34   1
   5   8  -9 3174.46 858.234   1
   5   8  -8 474.306 421.817   1
  -5   8   8 243.319 66.7714   2
  -5   8   7 5949.57 410.404   2
   5   8  -7 6284.57 1096.52   1
  -5   8   7 6455.32 432.987   2
   5   8  -6 1610.74 583.327   1
  -5   8   6 2709.02 312.317   2
   5   8  -5 24085.4 2148.48   1
  -5   8   5 25235.7 1156.58   2
   5   8  -4 21374.7 1967.84   1
  -5   8   4 23219.8 1191.11   2
  -5   8   3 2492.05 387.206   2
   5   8  -3 1785.24 540.921   1
  -5   8   2 4174.78 552.310   2
   5   8  -2 4069.75 822.697   1
   5   8  -1 3384.92 806.339   1
  -5   8   1 4134.68 571.237   2
  -5   8   0 3649.43 579.862   2
   5   8   0 2629.69 729.089   1
  -5   8  -1 2807.91 517.293   2
   5   8   1 4231.41 977.986   1
   5  -8  -1 3533.96 500.723   1
  -5   8  -2 2575.63 516.396   2
   5  -8  -2 3517.34 471.575   1
   5   8   2 2559.35 683.243   1
   5  -8  -3 2880.46 369.842   1
   5   8   3 2190.13 618.444   1
  -5   8  -3 3256.65 618.367   2
  -5   8  -4 19501.8 1584.36   2
   5   8   4 15657.4 1634.75   1
  -5   8  -5 26900.0 1927.38   2
   5   8   5 19314.4 1860.09   1
   5   8   6 495.439 437.283   1
   5   8   7 7307.37 1164.77   1
   5   8   7 7956.03 1352.22   2
   5   8   8 513.510 443.978   1
   5   8   8 314.583 395.720   2
   5   8   9 2161.00 667.971   1
   5   8   9 2932.00 848.272   2
   5   8  10 9117.95 1363.94   1
   5   8  10 8071.54 1373.34   2
   5   8  11 16570.1 1898.35   1
   5   8  11 15967.7 1950.13   2
   5   8  12 39495.3 3090.22   1
   5   8  12 38712.1 3093.81   2
   5   8  13 1288.47 507.905   1
   5   8  13 1248.00 542.849   2
   5   8  14 1163.54 562.194   2
   5   8  14 795.522 259.225   1
   5   8  15-290.549 497.756   2
   5   8  16 35260.3 3128.37   2
   5   8  17 6076.66 1381.03   2
   5   8  18 2418.84 774.505   2
   5   9 -10 16646.1 1943.55   1
  -5   9   9 4167.34 382.320   2
   5   9  -9 6251.42 1192.99   1
   5   9  -8 2249.52 720.191   1
  -5   9   8 1680.87 255.834   2
  -5   9   7 12048.5 784.968   2
   5   9  -7 12621.1 1665.33   1
   5   9  -6 7026.40 1183.78   1
  -5   9   6 6291.05 582.033   2
   5   9  -5 48936.3 3216.60   1
  -5   9   5 46383.3 1849.35   2
   5   9  -4 18482.1 1914.39   1
  -5   9   4 18406.1 1133.14   2
   5   9  -3 24074.4 2172.79   1
  -5   9   3 26541.6 1438.39   2
  -5   9   2 17471.1 1234.28   2
   5   9  -2 18049.6 1869.09   1
  -5   9   1 40196.6 2020.11   2
   5   9  -1 38616.3 2868.58   1
   5  -9   1 40992.5 2132.98   1
   5   9   0 6924.58 1239.70   1
  -5   9   0 5997.96 780.212   2
   5  -9   0 6199.54 759.214   1
  -5   9  -1 41261.9 2185.01   2
   5  -9  -1 40636.5 1946.42   1
   5   9   1 44245.3 3347.71   1
   5   9   2 18530.1 1956.17   1
  -5   9  -2 20693.4 1588.17   2
   5  -9  -2 22052.0 1286.57   1
  -5   9  -3 25770.0 1839.36   2
   5  -9  -3 26294.3 1235.73   1
   5  -9  -4 15652.1 696.583   1
  -5   9  -4 16686.0 1504.68   2
   5   9   4 13537.2 1577.38   1
   5   9   5 36149.2 2639.02   1
   5   9   6 4702.11 955.030   1
   5   9   7 7262.48 1213.73   1
   5   9   8 769.218 406.487   1
   5   9   8 1274.17 442.867   2
   5   9   9 4809.34 968.335   1
   5   9   9 4217.68 940.755   2
   5   9  10 12185.8 1660.25   1
   5   9  10 14631.9 1937.55   2
   5   9  11 574.121 476.732   1
   5   9  11 1145.74 528.609   2
   5   9  12 7881.31 1423.73   2
   5   9  12 6217.72 1141.31   1
   5   9  13 4293.59 1032.05   2
   5   9  13 2849.05 781.882   1
   5   9  14 16118.6 1893.52   1
   5   9  14 21760.9 2406.98   2
   5   9  15 6697.98 1397.14   2
   5   9  15 6712.92 1286.72   1
   5   9  16-664.281 437.477   1
   5   9  16-107.723 537.334   2
   5   9  17 9142.19 1651.38   2
   5   9  17 6854.44 1366.34   1
   5   9  18 1002.03 515.778   2
   5   9  18 1154.49 446.543   1
   5  10 -10 136.535 486.651   1
   5  10  -9 21589.6 2325.99   1
  -5  10   9 19382.0 1058.33   2
   5  10  -8 53277.0 3681.03   1
   5  10  -7 16479.6 1922.73   1
   5  10  -6 3781.54 856.927   1
   5  10  -5 5998.69 1130.24   1
  -5  10   5 6778.55 696.354   2
   5  10  -4 813.412 346.490   1
  -5  10   4 896.708 266.574   2
  -5  10   3 3128.88 507.738   2
   5  10  -3 4441.52 949.137   1
   5 -10   3 4367.69 731.268   1
   5  10  -2 7802.60 1260.12   1
  -5  10   2 8790.73 905.738   2
   5 -10   2 8447.30 981.621   1
  -5  10   1 40218.2 2114.65   2
   5  10  -1 41394.7 3031.71   1
   5 -10   1 42795.0 2228.16   1
  -5  10   0 27503.6 1767.81   2
   5  10   0 28422.5 2604.53   1
   5 -10   0 27949.3 1703.99   1
  -5  10  -1 40223.3 2259.03   2
   5  10   1 39466.5 3234.82   1
   5 -10  -1 44670.1 2113.82   1
   5 -10  -2 7598.94 772.712   1
  -5  10  -2 7610.20 970.856   2
   5  10   2 6211.11 1142.06   1
  -5  10  -3 3139.63 646.222   2
   5 -10  -3 2590.27 382.539   1
   5  10   3 1768.82 569.449   1
   5  10   4 192.415 272.216   1
   5 -10  -4 915.305 189.449   1
   5  10   5 3471.67 821.701   1
   5  10   6 1262.35 524.974   1
   5  10   7 9900.75 1417.42   1
   5  10   8 43783.8 3052.03   1
   5  10   9 16348.6 1861.05   2
   5  10   9 18145.8 1963.41   1
   5  10  10 285.462 334.779   2
   5  10  10 406.000 375.308   1
   5  10  11 29981.8 2574.44   1
   5  10  11 31107.2 2764.96   2
   5  10  12 8245.00 1358.05   1
   5  10  12 7880.90 1409.37   2
   5  10  13 7545.41 1370.03   2
   5  10  13 6718.19 1188.00   1
   5  10  14 3797.26 1053.97   2
   5  10  14 5475.58 1080.17   1
   5  10  15 6032.23 1291.32   2
   5  10  15 4881.38 1089.82   1
   5  10  16 4657.56 1143.77   2
   5  10  16 2826.69 782.692   1
   5  10  17 3015.95 943.025   2
   5  10  17 2797.32 804.269   1
   5  10  18 1275.68 621.477   1
   5  11 -10 15550.6 2022.73   1
   5  11  -9 1788.98 782.143   1
   5  11  -8 1470.39 662.514   1
   5  11  -7 14047.8 1844.09   1
   5  11  -6 23582.7 2327.62   1
   5  11  -5 11887.2 1636.16   1
   5  11  -4 20184.2 2104.25   1
  -5  11   4 23412.3 1502.56   2
   5  11  -3 182.602 236.498   1
  -5  11   3 115.987 163.705   2
   5 -11   3 9.55907 114.150   1
   5  11  -2 18674.3 2016.13   1
  -5  11   2 22417.4 1536.90   2
   5 -11   2 23136.0 1664.80   1
  -5  11   1 19676.7 1461.99   2
   5  11  -1 19178.8 2097.32   1
   5 -11   1 20496.7 1507.98   1
   5 -11   0 302.946 170.301   1
  -5  11   0 233.025 139.594   2
   5  11   0 310.909 415.422   1
   5 -11  -1 20065.6 1406.57   1
  -5  11  -1 17176.0 1447.82   2
   5  11   1 19243.8 2268.41   1
   5 -11  -2 25150.7 1473.88   1
  -5  11  -2 21450.7 1680.99   2
   5  11   2 18348.1 2058.30   1
   5 -11  -3 292.344 119.106   1
   5  11   3-49.4810 241.087   1
   5  11   4 15664.1 1759.29   1
   5 -11  -4 17754.4 935.695   1
   5  11   5 10169.9 1405.91   1
   5  11   6 20499.4 2041.17   1
   5  11   7 11657.0 1522.28   1
   5  11   8 245.538 284.163   1
   5  11   9 806.767 377.275   1
   5  11  10 8618.91 1361.71   1
   5  11  10 8973.44 1351.89   2
   5  11  11 3275.04 829.241   1
   5  11  11 3250.32 787.786   2
   5  11  12 14695.0 1810.35   2
   5  11  12 12875.7 1695.83   1
   5  11  13 2668.30 720.335   1
   5  11  13 2374.07 737.543   2
   5  11  14 2369.28 740.580   1
   5  11  14 2070.54 683.119   2
   5  11  15 5518.71 1164.93   2
   5  11  15 6822.29 1258.04   1
   5  11  16 1122.95 441.090   2
   5  11  16 625.853 360.872   1
   5  11  17 3085.27 884.540   2
   5  11  17 2888.46 838.874   1
   5  12 -10 8391.22 1547.42   1
   5  12  -9 25849.2 2626.15   1
   5  12  -8 4405.50 1110.78   1
   5  12  -7 2434.08 775.028   1
   5  12  -6 21114.7 2242.52   1
   5  12  -5 864.969 413.569   1
   5  12  -4 20483.8 2149.84   1
   5  12  -3 23088.0 2299.37   1
  -5  12   3 24898.1 1680.45   2
   5 -12   2 2540.32 553.460   1
   5  12  -2 1974.92 710.327   1
  -5  12   2 2302.07 515.923   2
   5  12  -1 22585.5 2322.44   1
  -5  12   1 23074.0 1667.84   2
   5 -12   1 24101.8 1675.38   1
   5 -12   0 1571.75 363.516   1
  -5  12   0 1794.88 427.415   2
   5  12   0 2329.95 771.494   1
   5 -12  -1 23977.8 1576.54   1
   5  12   1 23898.8 2568.65   1
   5  12   2 1929.31 685.074   1
   5 -12  -2 2045.35 428.001   1
   5 -12  -3 26328.6 1424.56   1
   5  12   3 21529.8 2170.54   1
   5  12   4 18266.6 1930.24   1
   5  12   5 867.118 525.620   1
   5  12   6 17052.6 1898.64   1
   5  12   7 2448.65 714.659   1
   5  12   8 4382.70 965.718   1
   5  12   9 20762.8 2171.35   1
   5  12  10 6703.44 1213.62   1
   5  12  10 5689.11 1041.58   2
   5  12  11 8748.08 1381.55   1
   5  12  11 5579.23 1031.91   2
   5  12  12 1385.62 537.988   2
   5  12  12 1006.07 446.272   1
   5  12  13 17648.8 2044.37   1
   5  12  13 17371.9 1950.20   2
   5  12  14 1550.90 575.814   2
   5  12  14 1620.38 587.812   1
   5  12  15 10962.7 1616.60   2
   5  12  15 12331.7 1724.34   1
   5  12  16 4572.07 1042.12   2
   5  12  16 3734.45 1005.57   1
   5  13 -10 26381.9 2781.99   1
   5  13  -9 12262.6 1884.96   1
   5  13  -8 2873.39 956.758   1
   5  13  -7 3828.32 1001.85   1
   5  13  -6 24876.6 2506.36   1
   5  13  -5 1062.87 568.858   1
   5  13  -4 611.761 426.776   1
   5  13  -3 2893.81 856.577   1
   5  13  -2 26891.3 2587.67   1
   5 -13   1 4682.23 718.748   1
   5  13  -1 7606.78 1387.28   1
   5 -13   0 5231.13 762.967   1
   5  13   0 4337.82 1122.53   1
   5  13   1 5959.70 1307.34   1
   5  13   2 24778.6 2445.97   1
   5  13   3 2663.58 731.452   1
   5  13   4 777.094 440.687   1
   5  13   5 517.676 439.133   1
   5  13   6 17523.6 1949.08   1
   5  13   7 3546.85 874.623   1
   5  13   8 1496.29 588.300   1
   5  13   9 11758.9 1695.11   1
   5  13  10 21440.9 2276.95   1
   5  13  11 8114.45 1384.12   1
   5  13  11 6967.06 1182.43   2
   5  13  12 4007.01 991.724   1
   5  13  12 3614.09 854.491   2
   5  13  13 2174.74 734.216   1
   5  13  13 3251.18 837.770   2
   5  13  14 1958.09 686.380   1
   5  13  14 2767.40 805.213   2
   5  13  15 4495.07 1020.27   2
   5  13  15 5933.27 1222.79   1
   5  14 -10 5590.40 1323.11   1
   5  14  -9 11356.0 1797.31   1
   5  14  -8 17014.1 2179.82   1
   5  14  -7 4203.35 1041.97   1
   5  14  -6 16381.0 2026.32   1
   5  14  -5 13055.4 1793.13   1
   5  14  -4 14505.6 1890.83   1
   5  14  -3 8695.34 1492.08   1
   5  14  -2 245.064 392.559   1
   5  14  -1 531.284 443.967   1
   5  14   0 6649.57 1415.75   1
   5  14   1 425.280 482.620   1
   5  14   2 287.933 295.917   1
   5  14   3 7321.53 1339.20   1
   5  14   4 11805.6 1595.24   1
   5  14   5 12492.2 1665.59   1
   5  14   6 13295.8 1676.58   1
   5  14   7 3202.51 846.422   1
   5  14   8 11168.4 1589.35   1
   5  14   9 8845.81 1445.77   1
   5  14  10 4816.26 1103.01   1
   5  14  11 8746.28 1525.76   1
   5  14  11 8223.85 1302.57   2
   5  14  12 162.722 320.759   1
   5  14  12 12.5802 298.988   2
   5  14  13 3746.98 940.485   1
   5  14  13 3107.86 816.636   2
   5  14  14 214.810 406.444   1
   5  14  14 358.634 287.318   2
   5  15 -10 13873.4 2113.63   1
   5  15  -9 8818.60 1622.40   1
   5  15  -8 1665.73 725.741   1
   5  15  -7 11992.2 1862.40   1
   5  15  -6 2261.37 762.410   1
   5  15  -5 18301.6 2228.71   1
   5  15  -4 15665.2 2011.93   1
   5  15  -3 10288.5 1657.04   1
   5  15  -2 46926.1 3647.83   1
   5  15  -1 267.181 306.889   1
   5  15   0 31073.3 3115.14   1
   5  15   1 211.870 410.831   1
   5  15   2 42964.7 3376.41   1
   5  15   3 8002.75 1347.68   1
   5  15   4 12235.3 1641.02   1
   5  15   5 14891.3 1842.12   1
   5  15   6 3234.67 882.639   1
   5  15   7 13380.9 1777.70   1
   5  15   8 999.596 469.942   1
   5  15   9 6496.34 1266.05   1
   5  15  10 8080.14 1445.86   1
   5  15  11 6593.69 1291.66   1
   5  15  12 6560.56 1373.90   1
   5  15  12 4718.56 1052.90   2
   5  15  13 820.960 370.993   2
   5  15  13 1053.06 499.917   1
   5  16 -10 2418.10 942.815   1
   5  16  -9 8752.30 1648.21   1
   5  16  -8 928.950 619.427   1
   5  16  -7 2189.50 807.189   1
   5  16  -6 2608.83 913.453   1
   5  16  -5 2371.13 792.189   1
   5  16  -4 5505.92 1225.11   1
   5  16  -3 677.833 490.691   1
   5  16  -2 3113.31 1005.47   1
   5  16  -1 3764.54 1115.67   1
   5  16   0 71575.3 4971.46   1
   5  16   1 4754.93 1167.85   1
   5  16   2 2385.35 773.992   1
   5  16   3 771.630 493.099   1
   5  16   4 5928.92 1187.29   1
   5  16   5 2096.83 730.068   1
   5  16   6 1797.12 620.016   1
   5  16   7 2298.19 806.129   1
   5  16   8 1617.84 703.275   1
   5  16   9 8566.95 1475.05   1
   5  16  10 1853.08 673.427   1
   5  16  11 1074.94 532.101   1
   5  16  12 7109.81 1396.38   1
   5  17 -10 458.956 486.235   1
   5  17  -9 10178.7 1792.62   1
   5  17  -8 10187.4 1789.17   1
   5  17  -7 11748.6 1885.53   1
   5  17  -6 3677.45 1049.84   1
   5  17  -5 15993.7 2161.55   1
   5  17  -4 1350.86 632.989   1
   5  17  -3 6671.23 1487.05   1
   5  17  -2 1985.69 752.858   1
   5  17  -1 3228.50 1014.71   1
   5  17   0 95.6538 470.895   1
   5  17   1 4998.17 1221.00   1
   5  17   2 1771.51 685.091   1
   5  17   3 3980.59 990.056   1
   5  17   4 1131.82 613.016   1
   5  17   5 16829.6 2037.57   1
   5  17   6 2986.21 878.334   1
   5  17   7 12358.6 1789.77   1
   5  17   8 8573.23 1519.66   1
   5  17   9 8732.92 1578.68   1
   5  17  10 61.8137 201.901   1
   5  18  -9 6013.09 1484.76   1
   5  18  -8 15465.6 2214.19   1
   5  18  -7 3585.53 1094.65   1
   5  18  -6 9869.85 1771.85   1
   5  18  -5 2731.34 952.155   1
   5  18  -4 15682.8 2181.93   1
   5  18  -3 468.032 367.904   1
   5  18  -2 72.8838 448.217   1
   5  18  -1 11683.1 2001.68   1
   5  18   0 8718.74 1737.75   1
   5  18   1 10344.2 1734.49   1
   5  18   2 905.804 522.187   1
   5  18   3 813.593 453.598   1
   5  18   4 13455.9 1827.38   1
   5  18   5 2307.12 778.182   1
   5  18   6 8633.09 1514.29   1
   5  18   7 2789.14 929.210   1
   5  18   8 12636.1 1899.55   1
   5  19  -5 4116.14 1140.42   1
   5  19  -4 1294.70 708.358   1
   5  19  -3 289.188 444.563   1
   5  19  -2 2770.10 1002.78   1
   5  19  -1 15338.8 2412.71   1
   5  19   0 16824.6 2363.80   1
   5  19   1 12601.5 1873.08   1
   5  19   2 2606.45 810.922   1
   5  19   3 458.185 306.596   1
   5  19   4 1589.86 617.283   1
   6   0   0 5114.32 638.898   2
   6   0   0 6560.76 1100.42   1
   6   0   1 9464.44 1224.31   1
   6   0   1 9595.95 949.074   2
   6   0  -1 9050.03 784.601   2
   6   0  -1 10261.5 1192.75   1
   6   0  -2 1455.03 402.112   1
   6   0   2 1838.73 459.153   2
   6   0  -2 1370.94 256.945   2
   6   0   3 2028.50 491.162   2
   6   0  -3 1490.60 397.098   1
   6   0  -3 1428.84 226.026   2
   6   0   4 23887.5 1855.36   2
   6   0  -4 18984.9 1422.77   1
   6   0   5 797.090 287.583   2
   6   0  -5 1104.54 338.140   1
   6   0  -6 236.225 211.965   1
   6   0   6-59.5245 345.310   2
   6   0  -7 432.262 229.092   1
   6   0   7 531.967 308.309   2
   6   0   8 50.5726 283.515   2
   6   0  -8 426.825 163.837   1
   6   0   9 3414.66 884.956   2
   6   0  10 61.3281 261.971   2
   6   0  11 15082.1 1949.41   2
   6   0  12 2128.30 792.145   2
   6   0  13 42876.3 3558.89   2
   6   0  14-368.258 577.756   2
   6   0  15 17793.2 2373.86   2
   6   0  16 8286.84 1674.48   2
   6   0  17 37726.2 3684.17   2
   6   0  18 8778.36 1795.08   2
   6   0  19 1053.58 535.748   2
   6  -1  19 6177.23 1555.51   2
   6  -1  18 5046.77 1411.15   2
   6  -1  17 3294.33 1089.09   2
   6  -1  16 2480.57 862.141   2
   6  -1  15 21848.4 2619.74   2
   6  -1  14 10017.4 1727.85   2
   6  -1  13 7003.51 1427.63   2
   6  -1  12 359.925 310.561   2
   6  -1  11 4082.46 1014.23   2
   6  -1  10 9321.41 1491.50   2
   6  -1   9 31489.2 2625.07   2
   6  -1   8 8969.33 1362.37   2
   6   1  -8 7531.19 836.435   1
   6   1  -7 2668.80 514.064   1
   6  -1   7 3033.65 644.026   2
   6   1  -6 2029.92 449.228   1
   6  -1   6 1771.04 537.020   2
   6  -1   5 47433.0 2766.34   2
   6   1  -5 44147.4 2346.31   1
   6   1  -4 40510.5 1388.17   2
   6  -1   4 44175.9 2530.37   2
   6   1  -4 43230.3 2351.16   1
   6   1  -3 30628.6 1328.62   2
   6  -1   3 34465.1 2094.69   2
   6   1  -3 31894.3 1979.56   1
   6   1  -2 35597.5 1595.55   2
   6   1  -2 36087.4 2192.48   1
   6  -1   2 35817.4 2011.46   2
   6   1  -1 5838.62 655.251   2
   6  -1   1 6072.16 760.410   2
   6   1  -1 6951.67 1017.25   1
   6   1   0 6695.75 769.520   2
   6  -1   0 6657.33 712.369   2
   6  -1   0 7981.65 1133.36   1
   6   1   0 8177.08 1226.23   1
   6  -1  -1 7726.67 1040.29   1
   6   1   1 6759.34 825.590   2
   6  -1  -1 6623.17 632.402   2
   6   1   1 6457.69 987.024   1
   6   1   2 32254.1 2011.18   2
   6   1   2 35083.1 2464.67   1
   6  -1  -2 33478.3 1971.20   1
   6  -1  -2 34584.8 1364.63   2
   6  -1  -3 27063.8 1637.81   1
   6   1   3 30647.6 2061.32   2
   6   1   4 48737.0 2804.35   2
   6  -1  -4 45614.1 2176.48   1
   6   1   5 46164.8 2844.37   2
   6  -1  -5 43764.4 1998.79   1
   6  -1  -6 1854.19 367.558   1
   6   1   6 2069.49 598.956   2
   6   1   7 3674.38 783.005   2
   6  -1  -7 4153.77 497.914   1
   6   1   8 10982.2 1495.14   2
   6   1   9 25696.8 2459.70   2
   6   1  10 9845.14 1525.97   2
   6   1  11 2063.09 687.831   2
   6   1  12 188.525 283.842   2
   6   1  13 9083.77 1593.92   2
   6   1  14 8606.61 1606.81   2
   6   1  15 21059.9 2549.87   2
   6   1  16 1852.67 855.881   2
   6   1  17 5372.39 1424.35   2
   6   1  18 4644.83 1345.63   2
   6   1  19 4830.60 1352.28   2
   6  -2  19 10738.4 1990.71   2
   6  -2  18 9904.94 1878.84   2
   6  -2  17-451.049 505.811   2
   6  -2  16 11843.0 1928.80   2
   6  -2  15 19187.6 2458.76   2
   6  -2  14 2363.83 769.428   2
   6  -2  13 2593.20 791.578   2
   6  -2  12 9606.93 1545.79   2
   6  -2  11 8288.31 1399.07   2
   6  -2  10 5723.61 1073.38   2
   6  -2   9 12129.4 1560.11   2
   6   2  -9 11628.5 1122.65   1
   6  -2   8 4285.26 893.423   2
   6   2  -8 4372.13 674.634   1
   6  -2   7 10649.2 1344.34   2
   6   2  -7 11891.3 1188.10   1
   6   2  -6 26943.9 1846.30   1
   6  -2   6 28868.4 2164.09   2
   6   2  -6 22711.6 925.650   2
   6   2  -5 6554.95 876.972   1
   6  -2   5 5169.50 862.979   2
   6   2  -5 5714.21 485.299   2
   6  -2   4 19805.0 1619.00   2
   6   2  -4 16509.2 1467.99   1
   6   2  -4 18397.9 1017.05   2
   6  -2   3 9008.44 1013.08   2
   6   2  -3 7937.26 1018.35   1
   6   2  -3 9190.13 763.802   2
   6   2  -2 6405.49 915.092   1
   6  -2   2 6732.38 820.830   2
   6   2  -2 6095.97 684.142   2
   6   2  -1 8644.15 1154.82   1
   6  -2   1 6813.20 774.197   2
   6   2  -1 6521.73 779.272   2
   6   2   0-105.577 211.886   2
   6  -2   0-58.3599 111.686   2
   6   2   0-144.153 340.217   1
   6   2   1 7570.03 1135.74   1
   6  -2  -1 9836.19 1167.26   1
   6   2   1 7433.42 923.274   2
   6   2   2 6198.33 995.766   1
   6  -2  -2 6947.88 830.075   1
   6   2   2 6707.28 917.987   2
   6   2   3 11576.7 1292.84   2
   6   2   3 11636.5 1432.64   1
   6  -2  -3 11203.1 978.132   1
   6   2   4 18431.1 1700.23   2
   6  -2  -4 16804.5 1145.99   1
   6   2   5 4847.53 912.419   2
   6  -2  -5 4682.46 534.780   1
   6   2   6 25901.4 2178.20   2
   6  -2  -6 23688.6 1158.36   1
   6   2   7 15558.7 1770.52   2
   6   2   8 5996.04 1099.47   2
   6   2   9 12411.5 1647.17   2
   6   2  10 4586.63 1072.43   2
   6   2  11 8537.51 1451.41   2
   6   2  12 9386.22 1582.36   2
   6   2  13 3571.19 846.808   2
   6   2  14 2021.53 777.734   2
   6   2  15 20194.1 2511.04   2
   6   2  16 11588.8 1980.81   2
   6   2  17-2274.63 900.643   2
   6   2  18 7650.20 1578.70   2
   6   2  19 11214.6 1945.87   2
   6  -3  19 8413.73 1788.45   2
   6  -3  18 4465.50 1236.97   2
   6  -3  17 3792.32 1162.70   2
   6  -3  16 8864.80 1686.43   2
   6  -3  15 4721.83 1227.83   2
   6  -3  14 8251.58 1530.46   2
   6  -3  13 63.8365 251.586   2
   6  -3  12 11095.8 1652.22   2
   6  -3  11 3057.77 849.091   2
   6  -3  10 5863.69 1113.09   2
   6   3  -9 3000.87 346.679   2
   6  -3   9 2948.80 761.245   2
   6   3  -9 2991.82 603.131   1
   6   3  -8 2442.20 536.893   1
   6   3  -8 2113.95 298.918   2
   6  -3   8 3501.91 787.691   2
   6  -3   7 11596.4 1403.83   2
   6   3  -7 10290.6 1171.32   1
   6   3  -6 29696.2 2072.35   1
   6  -3   6 30027.7 2204.48   2
   6   3  -5 13124.7 1333.29   1
   6  -3   5 13392.1 1383.60   2
   6  -3   4 2461.69 549.963   2
   6   3  -4 2611.85 421.278   2
   6   3  -4 2625.59 575.775   1
   6  -3   3 12736.8 1230.14   2
   6   3  -3 11646.7 1275.92   1
   6   3  -3 13177.2 1058.53   2
   6   3  -2 4208.15 766.325   1
   6  -3   2 4813.56 707.452   2
   6   3  -2 4539.44 645.043   2
   6   3  -1 4971.08 716.283   2
   6   3  -1 4526.25 848.695   1
   6   3   0 68618.4 3821.21   1
   6   3   0 55681.8 2736.30   2
   6   3   1 3515.36 661.096   2
   6   3   1 4440.54 901.412   1
   6  -3  -1 4835.10 850.229   1
   6  -3  -2 5594.81 727.279   1
   6   3   2 5880.36 883.279   2
   6   3   2 4616.12 845.329   1
   6  -3  -3 12454.9 959.717   1
   6   3   3 10632.0 1339.04   1
   6   3   3 13705.2 1427.18   2
   6   3   4 2498.15 626.525   2
   6  -3  -4 2150.40 359.592   1
   6   3   4 2443.63 646.964   1
   6  -3  -5 13096.1 812.002   1
   6   3   5 11606.1 1551.33   1
  -6   3  -5 13802.6 1341.20   2
   6   3   5 13591.6 1533.96   2
   6  -3  -6 28265.6 990.238   1
   6   3   6 30167.9 2404.66   2
   6   3   7 13823.2 1660.99   2
   6   3   8 2848.47 794.854   2
   6   3   9 3121.39 790.135   2
   6   3  10 8353.61 1376.22   2
  -6  -3  10 12897.1 1581.06   1
   6   3  11 5906.80 1163.68   2
   6   3  12 8848.16 1508.10   2
   6   3  13 179.679 450.931   2
   6   3  14 6679.33 1363.90   2
   6   3  15 5286.03 1276.90   2
   6   3  16 8831.32 1625.51   2
   6   3  17 2761.13 941.170   2
   6   3  18 4852.61 1235.20   2
   6   3  19 8835.20 1678.57   2
   6  -4  18 7288.45 1666.44   2
   6  -4  17 25230.4 2946.23   2
   6  -4  16 13512.7 2068.70   2
   6  -4  15 13406.1 1965.03   2
   6  -4  14 72754.4 4719.87   2
   6  -4  13 30916.3 2899.67   2
   6  -4  12 15818.0 1988.04   2
   6  -4  11 1081.32 527.633   2
   6  -4  10 24208.4 2298.61   2
   6   4  -9 12420.0 884.257   2
   6  -4   9 11001.2 1478.86   2
   6   4  -9 11325.7 1280.24   1
   6  -4   8 29843.8 2414.44   2
   6   4  -8 26707.1 1362.27   2
   6   4  -8 27579.8 2040.35   1
   6   4  -7 697.943 329.599   1
   6  -4   7 347.950 277.363   2
   6   4  -6 4595.09 861.702   1
   6  -4   6 3592.37 766.551   2
   6   4  -5 3827.44 747.577   1
   6  -4   5 3701.07 719.584   2
   6   4  -4 9062.53 1155.80   1
   6  -4   4 9473.43 1117.06   2
   6   4  -3 8534.84 1125.45   1
   6   4  -2 25046.5 1989.00   1
   6   4  -1 11230.9 1379.83   1
   6   4  -1 10259.5 1078.45   2
   6   4   0-102.494 300.843   1
   6   4   0 354.022 212.382   2
   6   4   1 11779.1 1500.55   1
   6   4   1 12317.8 1296.47   2
   6  -4  -2 25130.9 1522.80   1
  -6   4  -2 21696.0 1526.71   2
   6   4   2 21650.0 1936.74   1
   6   4   2 22492.8 1828.35   2
   6   4   3 8271.11 1193.00   1
   6  -4  -3 9622.83 781.471   1
  -6   4  -3 9308.93 1001.10   2
   6   4   3 10221.3 1258.30   2
   6   4   4 7639.42 1147.16   1
   6  -4  -4 9019.32 678.043   1
  -6   4  -4 9484.54 1061.91   2
   6   4   4 8734.55 1184.43   2
   6  -4  -5 4472.54 332.972   1
   6   4   5 4820.46 859.740   2
   6   4   5 3741.35 856.464   1
  -6   4  -5 4540.74 753.834   2
   6   4   6 3144.17 746.113   2
   6   4   6 2300.97 629.898   1
   6   4   7 1378.78 437.584   2
   6   4   8 32678.2 2646.08   2
   6   4   9 11298.0 1589.93   2
  -6  -4   9 16588.7 1702.26   1
   6   4  10 20896.1 2256.21   2
  -6  -4  10 28399.6 2098.35   1
   6   4  11 820.714 404.161   2
   6   4  12 19071.0 2190.81   2
   6   4  13 25734.9 2593.12   2
   6   4  14 67117.1 4432.64   2
   6   4  15 13714.5 1989.24   2
   6   4  16 10098.9 1704.26   2
   6   4  17 23132.6 2698.15   2
   6   4  18 1665.06 587.904   2
   6  -5  18-7.94003 406.876   2
   6  -5  17 7129.19 1534.50   2
   6  -5  16 3629.81 1073.63   2
   6  -5  15 274.723 356.311   2
   6  -5  14 5300.17 1273.78   2
   6  -5  13 2305.99 798.431   2
   6  -5  12 6968.79 1341.81   2
   6  -5  11 18105.2 2080.57   2
   6  -5  10 19361.3 2069.70   2
   6   5 -10 17705.1 1672.04   1
   6  -5   9 23838.0 2253.73   2
   6   5  -9 21389.2 1900.94   1
   6  -5   8 20671.5 2032.02   2
   6   5  -8 21095.2 1882.00   1
   6  -5   7 33265.9 2528.26   2
   6   5  -7 34391.2 2429.61   1
   6   5  -6 6834.66 1082.35   1
   6   5  -5 40557.2 2657.79   1
   6   5  -4 21780.4 1886.57   1
   6   5  -3 8015.99 1128.43   1
   6   5  -2 5867.77 951.600   1
   6   5  -1 8180.12 1197.12   1
  -6   5   0 1166.44 285.992   2
   6   5   0 1926.00 635.665   1
   6   5   1 10413.3 1502.13   1
   6   5   1 10234.2 1181.19   2
  -6   5  -1 9366.69 903.021   2
   6  -5  -2 6342.05 753.830   1
   6   5   2 4054.46 843.283   1
  -6   5  -2 5019.69 701.753   2
   6   5   2 4529.30 824.959   2
   6  -5  -3 8418.76 688.940   1
   6   5   3 9716.98 1233.99   2
  -6   5  -3 10119.7 1013.66   2
   6   5   3 8378.18 1213.22   1
   6   5   4 17878.9 1776.76   1
   6  -5  -4 21379.7 950.420   1
   6   5   4 19990.0 1847.32   2
  -6   5  -4 20584.2 1591.73   2
   6   5   5 36636.8 2656.83   1
  -6   5  -5 42137.3 2397.16   2
   6   5   5 40445.3 2721.83   2
   6   5   6 3786.72 805.602   2
   6   5   6 3749.45 830.517   1
   6   5   7 28288.0 2464.23   1
   6   5   7 32516.4 2546.18   2
  -6  -5   8 25712.2 2170.63   1
   6   5   8 20615.9 2199.06   1
   6   5   8 18401.3 1964.96   2
   6   5   9 19991.2 2059.73   2
   6   5  10 17809.5 1996.31   2
   6   5  11 15660.2 1936.82   2
   6   5  12 5202.07 1095.15   2
   6   5  13 1384.61 515.290   2
   6   5  14 4930.48 1071.39   2
   6   5  15 26.1154 339.199   2
   6   5  16 2433.34 827.264   2
   6   5  17 3066.44 974.725   2
   6   5  18 253.441 458.225   2
   6   6 -10 9770.77 1345.88   1
   6   6  -9 7441.70 1175.42   1
   6   6  -8 15981.3 1706.27   1
   6   6  -7 10459.3 1364.12   1
   6   6  -6 17621.1 1768.02   1
   6   6  -5 430.399 284.806   1
   6   6  -4 20439.7 1880.17   1
   6   6  -3 13438.4 1521.25   1
   6   6  -2 98.2912 209.899   1
   6   6  -1 4950.64 963.866   1
  -6   6   1 5083.69 555.633   2
   6   6   0 16435.6 1877.96   1
  -6   6   0 16004.1 1119.74   2
  -6   6  -1 3117.17 507.916   2
   6   6   1 4393.07 985.723   1
  -6   6  -2 800.279 242.691   2
   6   6   2 705.019 318.265   1
   6  -6  -3 12646.4 801.803   1
   6   6   3 11758.8 1445.37   1
   6   6   3 11916.1 1389.01   2
  -6   6  -3 13304.0 1197.52   2
   6  -6  -4 21161.1 775.954   1
   6  -6  -4 20468.4 746.970   1
   6   6   4 22682.5 1984.73   2
   6   6   4 20201.0 1932.92   1
  -6   6  -4 22734.6 1661.07   2
   6   6   5 268.101 250.490   1
   6   6   5-98.9139 403.517   2
   6   6   6 12254.8 1512.92   1
   6   6   6 14787.4 1685.48   2
   6   6   7 6392.12 1084.19   2
   6   6   7 7016.84 1198.66   1
   6   6   8 12291.4 1614.96   1
   6   6   8 15072.7 1762.64   2
   6   6   9 7019.24 1213.93   2
   6   6   9 7261.60 1323.79   1
   6   6  10 10441.2 1580.37   1
   6   6  10 11139.6 1588.67   2
   6   6  11 2235.51 735.012   2
   6   6  12-122.229 484.540   2
   6   6  13 5507.57 1178.52   2
   6   6  14 16921.8 2100.97   2
   6   6  15 956.979 528.553   2
   6   6  16 4365.27 1051.30   2
   6   6  17 3560.27 996.272   2
   6   6  18 17820.8 2325.77   2
   6   7 -10 7829.95 1254.12   1
   6   7  -9 9044.05 1339.26   1
   6   7  -8 6863.15 1164.99   1
   6   7  -7 5541.42 1052.13   1
   6   7  -6 10506.3 1420.86   1
   6   7  -5-67.1678 247.878   1
   6   7  -4 2864.50 746.402   1
   6   7  -3 77949.0 3985.68   1
  -6   7   3 80826.2 2292.20   2
   6   7  -2 27780.6 2316.85   1
  -6   7   2 27442.3 1283.77   2
   6   7  -1 37245.4 2754.12   1
  -6   7   1 37714.9 1709.43   2
  -6   7   0 993.073 306.933   2
   6   7   0 1035.37 581.794   1
   6   7   1 47644.7 3349.51   1
  -6   7  -1 39369.5 2031.84   2
   6   7   2 25686.1 2323.29   1
  -6   7  -2 31731.8 1832.83   2
   6  -7  -3 82420.2 2426.90   1
   6  -7  -3 78912.9 2412.16   1
  -6   7  -3 84577.0 3369.23   2
  -6   7  -4 3417.16 621.670   2
   6   7   4 3262.40 783.189   1
   6   7   4 3533.75 785.775   2
   6   7   5 581.094 397.162   1
   6   7   5 234.246 214.846   2
   6   7   6 9165.05 1329.02   1
   6   7   6 8447.59 1288.43   2
   6   7   7 3841.09 822.005   1
   6   7   7 4224.13 901.161   2
   6   7   8 6255.26 1151.84   1
   6   7   8 6875.10 1217.03   2
   6   7   9 8620.49 1353.14   1
   6   7   9 8383.90 1370.28   2
   6   7  10 4196.41 1000.71   1
   6   7  10 7225.27 1278.64   2
   6   7  11 2754.77 800.139   2
   6   7  11 1906.33 660.702   1
   6   7  12 4817.94 1086.55   2
   6   7  12 3521.50 925.733   1
   6   7  13 19294.1 2276.37   1
   6   7  13 22869.3 2427.60   2
   6   7  14 7080.27 1367.61   2
   6   7  15 30854.5 2933.85   2
   6   7  16 1870.12 630.081   2
   6   7  17 789.880 432.660   2
   6   8 -10 28896.1 2519.45   1
   6   8  -9 14118.7 1731.61   1
   6   8  -8 6160.83 1141.04   1
   6   8  -7 402.039 348.048   1
   6   8  -6 44878.0 3108.76   1
   6   8  -5 2636.12 655.809   1
   6   8  -4 8731.16 1294.90   1
  -6   8   4 8939.17 542.552   2
   6   8  -3 2239.14 664.886   1
  -6   8   3 2942.04 372.078   2
   6   8  -2 4347.92 907.489   1
  -6   8   2 4127.05 514.509   2
   6   8  -1 28385.8 2441.87   1
  -6   8   1 25272.3 1443.83   2
  -6   8   0 2981.54 509.045   2
   6   8   0 3881.38 958.277   1
  -6   8  -1 28101.8 1698.54   2
   6   8   1 29895.1 2722.79   1
  -6   8  -2 3281.08 583.073   2
   6  -8  -2 3222.98 445.226   1
   6   8   2 3342.28 816.607   1
   6   8   3 1857.12 640.331   1
  -6   8  -3 2427.64 511.580   2
   6  -8  -3 2443.83 324.216   1
  -6   8  -4 9594.03 1078.77   2
   6   8   4 8039.47 1264.11   1
   6   8   5 926.964 425.234   1
   6   8   5 2052.25 609.948   2
   6   8   6 32897.9 2611.19   1
   6   8   6 39481.6 2956.29   2
   6   8   7 252.608 302.726   1
   6   8   7-279.658 468.802   2
   6   8   8 4211.81 962.251   1
   6   8   8 4174.57 969.373   2
   6   8   9 12112.5 1640.89   1
   6   8   9 11952.2 1665.48   2
   6   8  10 21886.7 2282.10   1
   6   8  10 24612.1 2421.91   2
   6   8  11 14697.1 1800.87   1
   6   8  11 15158.0 1943.80   2
   6   8  12-22.8309 378.728   1
   6   8  12-471.109 489.102   2
   6   8  13 3410.19 963.496   2
   6   8  13 3712.16 944.342   1
   6   8  14 2667.10 761.350   2
   6   8  14 1665.76 637.740   1
   6   8  15 998.854 673.004   2
   6   8  15 1262.01 577.725   1
   6   8  16 2014.20 769.547   2
   6   8  16-320.113 616.885   1
   6   8  17-87.1511 492.989   1
   6   8  17-333.465 505.558   2
   6   9 -11 10135.3 1523.54   1
   6   9 -10 11244.2 1631.46   1
   6   9  -9 6815.00 1216.19   1
   6   9  -8 35379.5 2858.47   1
   6   9  -7 69025.7 4024.15   1
   6   9  -6 12044.7 1593.52   1
   6   9  -5 14972.6 1773.27   1
   6   9  -4 39363.8 2861.76   1
   6   9  -3 3227.69 786.871   1
   6   9  -2 7787.43 1258.06   1
  -6   9   1 25757.9 1516.37   2
   6   9  -1 26357.9 2416.93   1
  -6   9   0 2392.02 452.495   2
   6   9   0 1652.51 645.672   1
   6  -9   0 2107.14 438.898   1
  -6   9  -1 24178.7 1610.21   2
   6  -9  -1 25447.6 1468.55   1
   6   9   1 25194.3 2520.43   1
  -6   9  -2 8406.69 940.859   2
   6  -9  -2 10864.7 836.950   1
   6   9   2 7831.65 1314.09   1
   6  -9  -3 4781.03 448.669   1
  -6   9  -3 4314.82 700.588   2
   6   9   3 3675.69 876.117   1
   6   9   4 37484.3 2797.09   1
   6   9   5 11200.5 1540.06   1
   6   9   6 9309.47 1409.31   1
   6   9   6 10752.7 1621.44   2
   6   9   7 49628.2 3399.12   1
   6   9   7 66662.5 4134.92   2
   6   9   8 26886.2 2432.02   1
   6   9   8 28916.4 2678.98   2
   6   9   9 5354.15 1142.47   1
   6   9   9 7749.62 1383.31   2
   6   9  10 11809.5 1734.29   2
   6   9  10 8292.89 1350.62   1
   6   9  11 9071.49 1537.93   2
   6   9  11 8366.92 1404.68   1
   6   9  12 6016.94 1221.05   2
   6   9  12 5448.37 1132.36   1
   6   9  13 771.837 437.285   2
   6   9  13 360.162 242.520   1
   6   9  14 2525.02 846.446   2
   6   9  14 2291.80 788.166   1
   6   9  15 5112.84 1182.91   2
   6   9  15 3595.43 976.179   1
   6   9  16 5516.03 1165.39   1
   6   9  16 5514.98 1314.12   2
   6  10 -11 4348.65 1047.54   1
   6  10 -10 3313.12 915.271   1
   6  10  -9 19766.6 2193.40   1
   6  10  -8 6436.32 1243.97   1
   6  10  -7 9322.32 1475.26   1
   6  10  -6 2974.13 834.597   1
   6  10  -5 11559.6 1583.67   1
   6  10  -4 4739.20 1016.31   1
   6  10  -3 10518.3 1469.08   1
   6  10  -2 24282.9 2318.18   1
   6 -10   2 30491.2 1880.21   1
   6 -10   1 7287.75 865.622   1
   6  10  -1 7352.95 1277.23   1
   6  10   0-72.9853 309.858   1
   6 -10   0-734.982 267.508   1
  -6  10  -1 6899.42 854.763   2
   6  10   1 7849.38 1393.26   1
  -6  10  -2 27893.2 1798.74   2
   6  10   2 22117.8 2223.32   1
   6  10   3 10567.7 1456.72   1
   6  10   4 4277.23 928.304   1
   6  10   5 9374.67 1422.84   1
   6  10   6 565.720 274.847   1
   6  10   7 8595.57 1345.85   1
   6  10   7 8871.92 1386.44   2
   6  10   8 3960.90 962.536   1
   6  10   8 5788.83 1123.94   2
   6  10   9 11925.5 1634.89   1
   6  10   9 13371.0 1807.37   2
   6  10  10 2620.62 752.018   1
   6  10  10 2217.69 695.425   2
   6  10  11 2468.74 765.160   2
   6  10  11 2954.44 833.906   1
   6  10  12 8913.41 1523.56   2
   6  10  12 7615.79 1370.30   1
   6  10  13 11741.9 1717.49   1
   6  10  13 12961.7 1956.94   2
   6  10  14 35632.2 2974.36   1
   6  10  14 35208.8 3304.10   2
   6  10  15 9177.40 1668.11   2
   6  10  15 7809.77 1436.62   1
   6  10  16 10352.9 1776.69   2
   6  11 -11 8421.36 1523.31   1
   6  11 -10 10232.3 1654.05   1
   6  11  -9 5747.55 1219.99   1
   6  11  -8 8756.77 1509.80   1
   6  11  -7 9715.02 1508.01   1
   6  11  -6 3599.77 936.828   1
   6  11  -5 19457.3 2085.13   1
   6  11  -4 15629.1 1821.29   1
   6  11  -3 84.4503 229.195   1
   6  11  -2 16561.8 1920.43   1
   6  11  -1 2265.66 720.525   1
   6  11   0 75635.2 4637.05   1
   6  11   1 1283.78 557.325   1
   6  11   2 15260.7 1858.51   1
   6  11   3 353.341 440.250   1
   6  11   4 13476.8 1665.97   1
   6  11   5 17961.7 1986.81   1
   6  11   6 3822.45 946.880   1
   6  11   7 8153.35 1341.04   1
   6  11   8 5239.92 1092.17   1
   6  11   8 6387.46 1145.35   2
   6  11   9 5163.96 1106.36   1
   6  11   9 3726.87 897.331   2
   6  11  10 7161.08 1289.97   1
   6  11  10 7449.22 1301.32   2
   6  11  11 3174.39 897.489   1
   6  11  11 5756.89 1208.11   2
   6  11  12 18234.7 2079.36   1
   6  11  12 17277.9 2090.49   2
   6  11  13 6877.33 1353.15   2
   6  11  13 6513.07 1264.43   1
   6  11  14 2767.29 819.744   2
   6  11  14 1825.24 756.269   1
   6  11  15 8502.41 1524.66   2
   6  11  15 7180.34 1366.15   1
   6  12 -11 2776.91 890.782   1
   6  12 -10 1993.45 693.134   1
   6  12  -9 32871.7 3015.85   1
   6  12  -8 20338.3 2290.82   1
   6  12  -7 43883.5 3361.87   1
   6  12  -6 8687.21 1455.17   1
   6  12  -5 7524.20 1334.40   1
   6  12  -4 13006.4 1731.89   1
   6  12  -3 22644.7 2299.51   1
   6  12  -2 10077.2 1559.65   1
   6  12  -1 3549.83 879.934   1
   6  12   0 1052.47 649.166   1
   6  12   1 3365.66 984.385   1
   6  12   2 10859.2 1589.18   1
   6  12   3 20997.7 2161.47   1
   6  12   4 9718.69 1445.47   1
   6  12   5 10300.7 1487.87   1
   6  12   6 6247.63 1197.09   1
   6  12   7 34282.3 2876.30   1
   6  12   8 19862.8 2187.28   1
   6  12   9 26834.9 2590.11   1
   6  12   9 20139.6 2091.94   2
   6  12  10 1666.39 570.869   1
   6  12  10 1244.66 541.939   2
   6  12  11 383.768 225.510   1
   6  12  11 2261.09 740.621   2
   6  12  12 2504.41 706.870   1
   6  12  12 1504.73 505.386   2
   6  12  13 4178.23 1033.00   2
   6  12  13 4267.11 1046.83   1
   6  12  14 673.984 414.766   2
   6  12  14 244.991 345.740   1
   6  13 -11 4038.23 1153.13   1
   6  13 -10 4103.93 1118.50   1
   6  13  -9 3241.85 974.525   1
   6  13  -8 13495.1 1889.04   1
   6  13  -7 781.936 412.779   1
   6  13  -6 2383.05 753.029   1
   6  13  -5 29012.3 2708.80   1
   6  13  -4 31049.2 2750.38   1
   6  13  -3 18619.3 2105.78   1
   6  13  -2 11609.4 1687.27   1
   6  13  -1 8204.61 1470.99   1
   6  13   0 34471.7 3165.31   1
   6  13   1 8260.37 1483.29   1
   6  13   2 12640.7 1706.43   1
   6  13   3 20415.1 2156.46   1
   6  13   4 25404.1 2403.08   1
   6  13   5 28724.6 2587.16   1
   6  13   6 2775.07 776.281   1
   6  13   7-143.500 421.578   1
   6  13   8 10695.0 1642.07   1
   6  13   9 1516.61 574.781   2
   6  13   9 2157.09 776.314   1
   6  13  10 3731.63 970.525   1
   6  13  10 1249.87 497.416   2
   6  13  11 2543.66 772.426   1
   6  13  11 2099.97 576.699   2
   6  13  12 2766.85 915.271   1
   6  13  12 2151.13 723.469   2
   6  13  13 2571.15 834.422   1
   6  13  13 2881.54 831.469   2
   6  14 -11 21911.6 2594.71   1
   6  14 -10 3982.37 1169.18   1
   6  14  -9 2905.29 901.492   1
   6  14  -8 315.610 421.589   1
   6  14  -7 937.556 565.973   1
   6  14  -6 2136.17 734.565   1
   6  14  -5 2609.05 834.889   1
   6  14  -4 10036.4 1602.94   1
   6  14  -3 9569.83 1560.05   1
   6  14  -2 23144.4 2490.90   1
   6  14  -1 29303.9 2866.68   1
   6  14   0 1164.44 821.192   1
   6  14   1 28913.8 2765.84   1
   6  14   2 20572.9 2233.08   1
   6  14   3 11003.2 1600.48   1
   6  14   4 9197.20 1456.95   1
   6  14   5 1774.23 671.893   1
   6  14   6 1944.88 776.766   1
   6  14   7 881.752 527.789   1
   6  14   8 1088.50 624.752   1
   6  14   9 3030.57 902.766   1
   6  14  10 4491.60 1116.16   1
   6  14  10 3038.99 815.389   2
   6  14  11 19225.4 2286.96   1
   6  14  11 15866.3 1895.41   2
   6  14  12-69.5744 282.683   2
   6  15 -11 2558.80 995.004   1
   6  15 -10 9161.49 1665.78   1
   6  15  -9 12983.6 1948.58   1
   6  15  -8 22059.6 2523.92   1
   6  15  -7 3067.84 940.151   1
   6  15  -6 19.1458 358.105   1
   6  15  -5 3609.57 1006.74   1
   6  15  -4 15779.1 2058.75   1
   6  15  -3 6266.05 1310.60   1
   6  15  -2 5629.93 1261.33   1
   6  15  -1 6082.99 1355.21   1
   6  15   0 13251.5 2023.32   1
   6  15   1 5851.37 1260.50   1
   6  15   2 4732.71 1069.11   1
   6  15   3 4335.27 1036.10   1
   6  15   4 15687.0 1960.23   1
   6  15   5 3094.12 897.104   1
   6  15   6-152.593 321.997   1
   6  15   7 2222.80 785.611   1
   6  15   8 21774.3 2398.56   1
   6  15   9 15169.3 2024.58   1
   6  15  10 10165.4 1673.88   1
   6  15  10 6606.86 1210.15   2
   6  16 -10 5483.91 1304.99   1
   6  16  -9 3067.46 1016.24   1
   6  16  -8 3924.28 1061.76   1
   6  16  -7 1670.62 740.082   1
   6  16  -6 35407.0 3149.09   1
   6  16  -5 661.538 533.586   1
   6  16  -4 7991.87 1461.22   1
   6  16  -3-105.911 312.807   1
   6  16  -2 628.398 470.886   1
   6  16  -1 428.056 450.448   1
   6  16   0 1612.11 762.516   1
   6  16   1 478.423 439.298   1
   6  16   2 343.008 323.102   1
   6  16   3 392.370 341.444   1
   6  16   4 8145.68 1406.78   1
   6  16   5 37.9845 205.431   1
   6  16   6 29125.0 2788.53   1
   6  16   7 2529.36 853.719   1
   6  16   8 3434.03 982.978   1
   6  17  -8 1518.67 752.172   1
   6  17  -7 2594.74 903.720   1
   6  17  -6 4523.81 1101.38   1
   6  17  -5 155.979 341.349   1
   6  17  -4 1335.57 652.010   1
   6  17  -3 10871.8 1775.47   1
   6  17  -2 10292.6 1760.78   1
   6  17  -1 8752.89 1771.16   1
   6  17   0 17877.7 2356.38   1
   6  17   1 7459.12 1415.33   1
   6  17   2 10080.3 1599.71   1
   6  17   3 8727.08 1454.48   1
   6  17   4 2276.54 793.168   1
   6  17   5 383.171 464.332   1
   6  18  -1 9818.38 1850.57   1
   7   0   0-73.5946 377.420   1
   7   0   0 167.305 151.440   2
   7   0   1 8949.05 1246.97   1
   7   0   1 8604.98 933.268   2
   7   0  -1 8796.49 780.892   2
   7   0  -1 9150.92 1163.30   1
   7   0  -2 14198.4 1350.49   1
   7   0   2 16643.1 1391.40   2
   7   0  -2 16301.4 974.276   2
   7   0   2 16214.5 1628.44   1
   7   0   3 28192.2 1971.96   2
   7   0   3 33260.8 2638.90   1
   7   0  -3 28171.5 1873.27   1
   7   0   4 61152.0 3156.17   2
   7   0  -4 60027.8 2832.35   1
   7   0   5 910.905 395.524   2
   7   0  -5 750.239 286.672   1
   7   0  -6 11174.6 1047.36   1
   7   0   6 10478.0 1350.02   2
   7   0   7 7171.55 1162.48   2
   7   0  -7 8161.77 822.953   1
   7   0   8 2346.63 685.935   2
   7   0  -8 2149.65 398.115   1
   7   0   9 459.651 268.242   2
   7   0  10-67.8630 392.276   2
   7   0  11 1991.99 692.681   2
   7   0  12 3740.97 1081.47   2
   7   0  13 4181.46 1153.64   2
   7   0  14 333.357 422.376   2
   7   0  15 15801.2 2358.41   2
   7   0  16 13062.9 2177.07   2
   7   0  17 3088.88 1049.97   2
   7  -1  17 2040.76 908.199   2
   7  -1  16 360.920 470.681   2
   7  -1  15 10509.1 1857.47   2
   7  -1  14 6763.89 1393.11   2
   7  -1  13 12512.4 1949.88   2
   7  -1  12 6791.11 1419.61   2
   7  -1  11 1156.51 630.885   2
   7  -1  10 13330.9 1832.24   2
   7  -1   9 3717.29 903.272   2
   7  -1   8 42983.5 3033.34   2
   7   1  -8 40717.7 2099.27   1
   7   1  -7 1850.84 464.024   1
   7  -1   7 1505.37 486.241   2
   7   1  -6 17207.4 1416.93   1
   7  -1   6 17367.1 1709.63   2
   7  -1   5 1334.08 466.854   2
   7   1  -5 1474.64 396.376   1
   7  -1   4 8371.83 1061.80   2
   7   1  -4 8184.64 485.914   2
   7   1  -4 8661.59 1036.87   1
   7   1  -3 58833.8 1977.63   2
   7  -1   3 55357.6 2812.79   2
   7   1  -3 54098.2 2826.52   1
   7   1  -2 21716.0 1747.57   1
   7   1  -2 21423.8 1229.23   2
   7  -1   2 23228.1 1621.67   2
   7  -1   2 25838.0 2271.07   1
   7   1  -1 35961.0 1792.75   2
   7   1  -1 37339.8 2489.96   1
   7  -1   1 36568.5 1954.25   2
   7  -1   1 39767.9 2611.55   1
   7   1   0 1449.46 370.021   2
   7  -1   0 760.543 250.838   2
   7   1   0 722.896 292.915   1
   7  -1   0 1325.30 475.623   1
   7   1   1 36620.7 2089.45   2
   7  -1  -1 39505.1 1762.97   2
   7  -1  -1 38425.6 2376.30   1
   7   1   1 42207.3 2920.36   1
   7   1   2 22380.5 1698.24   2
   7  -1  -2 19686.3 1548.97   1
   7   1   2 20534.5 1863.87   1
   7   1   3 55427.8 2916.15   2
   7   1   3 52213.8 3137.23   1
   7  -1  -3 53089.0 2538.45   1
   7   1   4 8811.64 1157.46   2
   7   1   4 8946.25 1371.56   1
   7  -1  -4 9298.81 968.647   1
   7   1   5 1300.56 399.647   2
   7  -1  -5 1214.98 310.011   1
   7   1   6 22898.2 2082.55   2
   7  -1  -6 18876.6 1260.69   1
   7   1   7 1708.88 535.988   2
   7  -1  -7 1970.46 361.962   1
   7   1   8 43992.4 3250.45   2
   7   1   9 3430.04 915.601   2
   7   1  10 16431.5 2085.81   2
   7   1  11 935.336 603.427   2
   7   1  12 5340.99 1266.64   2
   7   1  13 9935.64 1710.51   2
   7   1  14 8203.78 1638.08   2
   7   1  15 8737.82 1742.38   2
   7   1  16 848.205 671.145   2
   7   1  17 1960.38 850.810   2
   7  -2  17 22032.7 2832.84   2
   7  -2  16-399.522 479.632   2
   7  -2  15 12434.4 2047.41   2
   7  -2  14 68967.5 4807.54   2
   7  -2  13 32331.8 3120.35   2
   7  -2  12 27791.3 2764.12   2
   7  -2  11 14383.0 1901.29   2
   7  -2  10 9646.34 1513.16   2
   7  -2   9 8668.53 1356.72   2
   7   2  -9 9865.41 1032.12   1
   7  -2   8 25253.6 2255.31   2
   7   2  -8 25907.3 1747.84   1
   7  -2   7 13342.8 1543.02   2
   7   2  -7 14790.9 1351.42   1
   7   2  -6 5444.06 816.837   1
   7  -2   6 6129.62 982.294   2
   7   2  -5 9567.40 545.811   2
   7   2  -5 9128.97 1093.22   1
   7  -2   5 8805.88 1147.39   2
   7   2  -4 7941.20 608.344   2
   7  -2   4 9580.17 1117.71   2
   7   2  -4 8365.94 1068.72   1
   7   2  -3 5919.29 592.746   2
   7  -2   3 5271.79 784.277   2
   7   2  -3 6200.71 946.087   1
   7   2  -2 9772.98 854.080   2
   7  -2   2 9942.96 1050.62   2
   7   2  -2 8305.66 1099.66   1
   7   2  -1 10754.1 980.271   2
   7   2  -1 12556.4 1443.01   1
   7  -2   1 14267.5 1567.40   1
   7  -2   1 11179.9 1039.23   2
   7   2   0-67.8482 210.561   2
   7   2   0-215.452 400.281   1
   7  -2   0-1087.35 453.279   1
   7   2   1 12432.1 1205.50   2
   7   2   1 12457.3 1582.64   1
   7  -2  -1 13001.4 1321.46   1
   7   2   2 9769.04 1307.07   1
   7   2   2 9606.35 1119.48   2
   7  -2  -2 9927.72 1032.82   1
   7   2   3 6807.45 1010.10   2
   7   2   3 6120.08 1013.19   1
   7  -2  -3 6208.92 760.822   1
   7   2   4 7672.87 1095.09   2
   7  -2  -4 7781.67 825.698   1
   7   2   4 6330.27 1081.12   1
   7   2   5 9931.49 1299.35   2
   7  -2  -5 8991.43 814.316   1
   7   2   5 9175.09 1403.34   1
   7   2   6 5616.26 1028.31   2
   7  -2  -6 5366.56 556.432   1
   7   2   7 15735.4 1824.43   2
   7   2   8 23788.6 2345.55   2
   7   2   9 11711.4 1680.24   2
   7   2  10 9235.90 1531.45   2
   7   2  11 11768.5 1803.31   2
   7   2  12 27345.4 2876.63   2
   7   2  13 29359.7 3050.57   2
   7   2  14 66102.0 4776.45   2
   7   2  15 10640.4 1893.83   2
   7   2  16 99.0340 499.430   2
   7   2  17 18728.5 2551.57   2
   7  -3  17 3057.27 1069.83   2
   7  -3  16 4402.54 1247.75   2
   7  -3  15 16632.5 2342.99   2
   7  -3  14 16845.0 2297.80   2
   7  -3  13 37700.0 3383.70   2
   7  -3  12 2759.78 890.750   2
   7  -3  11 4907.82 1141.35   2
   7  -3  10-91.3124 254.171   2
   7  -3   9 19260.3 2031.16   2
   7   3  -9 21154.5 1664.93   1
   7   3  -8 246.087 169.767   1
   7  -3   8 414.968 215.474   2
   7  -3   7 42368.1 2797.00   2
   7   3  -7 41971.5 2513.24   1
   7   3  -6 2155.36 543.612   1
   7  -3   6 1303.05 456.197   2
   7   3  -6 1572.23 241.528   2
   7   3  -5 23561.8 1867.80   1
   7  -3   5 22024.9 1822.82   2
   7   3  -5 21669.8 1107.99   2
   7   3  -4 10955.2 1270.30   1
   7  -3   4 10867.9 1227.01   2
   7   3  -4 10221.0 821.985   2
   7  -3   3 11070.6 1173.46   2
   7   3  -3 10270.4 1271.83   1
   7   3  -3 10607.7 905.549   2
   7   3  -2 15944.0 1602.80   1
   7   3  -2 16269.5 1224.14   2
   7   3  -1 3052.58 563.456   2
   7   3  -1 3759.65 781.108   1
   7   3   0 6808.60 1157.52   1
   7  -3   0 8620.74 1239.89   1
   7   3   0 6271.79 840.973   2
   7   3   1 2881.37 584.122   2
   7   3   1 3564.60 864.428   1
   7  -3  -1 3733.48 671.781   1
   7   3   2 14377.6 1420.76   2
   7  -3  -2 15329.6 1238.03   1
   7   3   2 14673.0 1651.55   1
   7  -3  -3 8854.76 862.184   1
   7   3   3 8862.25 1144.78   2
   7   3   3 6957.01 1108.60   1
   7   3   4 11130.1 1364.93   2
   7   3   4 9311.29 1310.92   1
   7  -3  -4 10463.0 875.455   1
   7   3   5 24811.6 2131.79   2
   7  -3  -5 23217.9 1193.80   1
   7   3   6 2574.01 675.142   2
   7   3   6 1743.41 591.063   1
   7   3   7 41868.6 3032.10   2
   7   3   7 35217.6 2857.14   1
   7   3   8-35.1445 433.898   2
   7   3   9 24141.8 2400.25   2
   7   3  10-356.051 533.734   2
   7   3  11 5345.56 1174.57   2
   7   3  12 3118.15 929.818   2
   7   3  13 37403.9 3420.40   2
   7   3  14 17182.5 2326.32   2
   7   3  15 14218.0 2148.25   2
   7   3  16 4915.63 1324.50   2
   7   3  17 1512.75 556.687   2
   7  -4  17 2160.36 942.621   2
   7  -4  16 13543.1 2189.24   2
   7  -4  15 19442.2 2555.01   2
   7  -4  14 9256.70 1728.75   2
   7  -4  13 7720.59 1512.40   2
   7  -4  12 17645.1 2189.88   2
   7  -4  11 10707.6 1629.57   2
   7  -4  10 3865.02 972.132   2
   7   4 -10 2648.03 603.205   1
   7  -4   9 20025.7 2067.00   2
   7   4  -9 17814.4 1639.19   1
   7  -4   8 13902.3 1673.70   2
   7   4  -8 13592.2 1446.26   1
   7  -4   7 60449.6 3493.26   2
   7   4  -7 60606.2 3269.34   1
   7   4  -6 5088.72 913.766   1
   7  -4   6 5425.64 943.954   2
   7   4  -6 3793.36 485.062   2
   7   4  -5 7212.72 1062.79   1
   7  -4   5 7132.47 1050.72   2
   7   4  -5 7024.84 717.626   2
   7   4  -4 15554.6 1578.98   1
   7   4  -4 15604.4 1155.80   2
   7   4  -3 26644.7 2107.07   1
   7   4  -3 25908.7 1616.32   2
   7   4  -2 1589.70 399.981   2
   7   4  -2 2362.73 690.409   1
   7   4  -1 3124.55 584.251   2
   7   4  -1 3845.42 812.781   1
   7   4   0 6755.64 1200.77   1
   7   4   0 6493.43 895.145   2
   7   4   1 3167.86 626.808   2
   7   4   1 4247.65 924.768   1
   7  -4  -1 3751.31 638.040   1
   7   4   2 2658.78 609.160   2
   7   4   2 2220.42 635.724   1
   7  -4  -2 2012.47 415.284   1
   7  -4  -3 25356.9 1429.95   1
   7   4   3 24402.2 2144.53   1
   7   4   3 27703.7 2154.51   2
   7   4   4 13634.1 1574.60   1
   7  -4  -4 14570.6 953.418   1
   7   4   4 13263.9 1491.75   2
   7  -4  -5 7191.76 502.359   1
   7   4   5 5987.06 1064.33   1
   7   4   5 7283.74 1142.43   2
   7   4   6 4514.48 955.391   2
   7   4   6 3195.59 785.748   1
   7   4   7 59150.9 3608.46   2
   7   4   7 47576.1 3284.29   1
   7   4   8 12442.0 1652.92   2
   7   4   8 12803.4 1726.59   1
   7   4   9 17114.5 2010.90   2
   7   4  10 2190.69 689.514   2
   7   4  11 10540.6 1644.92   2
   7   4  12 15958.1 2099.87   2
   7   4  13 5043.59 1195.60   2
   7   4  14 9372.45 1668.98   2
   7   4  15 16315.9 2259.98   2
   7   4  16 11468.8 1910.22   2
   7  -5  17 5164.10 1303.80   2
   7  -5  16 811.355 478.139   2
   7  -5  15 941.789 593.272   2
   7  -5  14 13681.5 2047.87   2
   7  -5  13 14949.7 2085.77   2
   7  -5  12 10523.4 1670.05   2
   7  -5  11 2228.31 797.532   2
   7  -5  10 2981.86 796.680   2
   7   5 -10 3410.54 728.948   1
   7   5  -9 7273.74 1111.88   1
   7   5  -8 652.681 363.994   1
   7   5  -7 6183.64 1055.37   1
   7   5  -6 13319.4 1530.60   1
   7   5  -5 2983.51 720.173   1
   7   5  -4 1451.88 509.850   1
   7   5  -4 1679.27 385.050   2
   7   5  -3 34347.1 2504.39   1
   7   5  -3 34643.7 1994.22   2
   7   5  -2 14993.9 1647.62   1
   7   5  -2 16417.2 1392.71   2
   7   5  -1 11023.7 1454.79   1
   7   5  -1 11134.0 1182.41   2
   7   5   0 32072.2 2670.24   1
   7   5   0 28377.1 2003.02   2
   7   5   1 12028.7 1675.31   1
   7   5   1 10192.9 1206.44   2
   7  -5  -1 12770.0 1230.38   1
   7   5   2 14777.9 1741.84   1
   7   5   2 14538.4 1494.18   2
   7  -5  -2 14474.8 1110.17   1
   7  -5  -3 36206.6 1636.11   1
   7   5   3 34109.0 2594.83   1
   7   5   3 35073.3 2439.59   2
   7   5   4 1899.29 560.894   2
   7   5   4 2134.50 587.806   1
   7  -5  -4 2372.39 318.280   1
   7   5   5 3186.41 733.839   2
   7   5   5 2589.71 652.419   1
   7   5   6 10091.5 1420.12   1
   7   5   6 13228.4 1599.30   2
   7   5   7 5296.49 1038.21   2
   7   5   7 5572.46 1062.68   1
   7   5   8 293.930 255.945   1
   7   5   8-63.9246 445.649   2
   7   5   9 5793.93 1143.20   2
   7   5   9 5009.38 1086.12   1
   7   5  10 1852.71 581.020   2
   7   5  10 885.875 336.671   1
   7   5  11 410.660 371.820   1
   7   5  11 261.644 319.865   2
   7   5  12 10153.2 1624.60   2
   7   5  13 13820.2 1945.82   2
   7   5  14 13441.4 1993.06   2
   7   5  15-211.469 578.302   2
   7   5  16-1875.27 785.364   2
   7   6 -10 3146.76 744.164   1
   7   6  -9 4541.09 908.749   1
   7   6  -8 25472.4 2214.56   1
   7   6  -7 5316.55 970.308   1
   7   6  -6 6604.20 1095.83   1
   7   6  -5 6814.18 1103.80   1
   7   6  -4 36100.1 2592.21   1
   7   6  -3 3074.19 736.298   1
   7   6  -2 28722.7 2381.41   1
   7   6  -1 1053.09 435.970   1
   7   6  -1 748.840 359.579   2
   7   6   0 2937.46 803.367   1
   7   6   0 1360.69 447.051   2
   7   6   1 1749.96 736.277   1
   7   6   1 955.279 417.518   2
   7  -6  -2 26026.6 1451.56   1
   7   6   2 25909.7 2390.14   1
   7   6   2 24916.5 2014.10   2
   7  -6  -3 3634.72 444.139   1
   7   6   3 2927.38 751.840   1
   7   6   3 3096.53 756.017   2
   7   6   4 28323.2 2381.75   1
   7   6   4 30086.2 2343.01   2
   7   6   5 4638.33 914.260   2
   7   6   5 3841.56 837.716   1
   7   6   6 5679.99 1035.08   1
   7   6   6 7937.31 1242.94   2
   7   6   7 3743.07 887.358   2
   7   6   7 4055.75 918.824   1
   7   6   8 22353.9 2243.83   1
   7   6   8 25155.3 2369.21   2
   7   6   9 2801.45 751.956   2
   7   6   9 3289.14 902.132   1
   7   6  10 2071.01 675.110   2
   7   6  10 1316.50 564.002   1
   7   6  11 11285.6 1676.87   2
   7   6  11 10127.4 1583.76   1
   7   6  12 9689.31 1552.58   2
   7   6  12 10928.8 1698.91   1
   7   6  13 3645.34 987.759   2
   7   6  13 3783.62 981.864   1
   7   6  14 21988.7 2495.84   2
   7   6  14 21785.6 2500.80   1
   7   6  15 12661.0 1883.38   2
   7   6  16 11835.8 1838.57   2
   7   7 -10 21995.9 2095.43   1
   7   7  -9 7999.16 1282.32   1
   7   7  -8 54187.8 3421.80   1
   7   7  -7 10483.2 1439.71   1
   7   7  -6 780.771 284.235   1
   7   7  -5 13470.6 1604.60   1
   7   7  -4 72910.2 3869.83   1
   7   7  -3 8488.37 1266.54   1
   7   7  -2 13665.9 1663.20   1
   7   7  -1 5111.90 1030.17   1
   7   7   0 1935.58 651.879   1
   7   7   1 4958.52 1065.48   1
   7   7   1 2984.70 655.329   2
   7   7   2 12064.5 1615.43   1
   7  -7  -2 13465.6 982.318   1
   7   7   2 11013.6 1373.58   2
   7   7   3 7950.15 1279.69   1
   7   7   3 7894.10 1183.48   2
   7   7   4 64653.6 3756.63   1
   7   7   4 67162.5 3710.41   2
   7   7   5 10727.7 1483.11   1
   7   7   5 11814.2 1502.77   2
   7   7   6 623.087 336.683   2
   7   7   6 453.551 264.033   1
   7   7   7 10060.4 1450.62   2
   7   7   7 8121.00 1337.90   1
   7   7   8 44899.5 3223.52   1
   7   7   8 50102.5 3370.44   2
   7   7   9 8141.60 1356.50   1
   7   7   9 9436.15 1493.85   2
   7   7  10 18140.6 2052.10   1
   7   7  10 18871.3 2154.36   2
   7   7  11 5909.24 1207.57   2
   7   7  11 7254.77 1302.54   1
   7   7  12 889.247 343.595   1
   7   7  12 743.488 463.724   2
   7   7  13 4597.47 1121.16   2
   7   7  13 4353.03 1008.99   1
   7   7  14 1498.49 711.504   2
   7   7  14 2334.54 821.343   1
   7   7  15 2243.24 812.157   1
   7   7  15 1055.94 523.668   2
   7   8 -11 12944.3 1660.27   1
   7   8 -10 1624.81 570.021   1
   7   8  -9 7774.04 1306.92   1
   7   8  -8 7329.86 1256.87   1
   7   8  -7 1455.09 626.470   1
   7   8  -6 7010.76 1202.45   1
   7   8  -5 3680.50 835.745   1
   7   8  -4 11887.0 1536.59   1
   7   8  -3 9775.56 1390.98   1
   7   8  -2 8652.76 1372.47   1
   7   8  -1 1267.06 583.280   1
   7   8   0 6322.60 1251.06   1
   7   8   1 2658.29 874.243   1
   7   8   2 8165.18 1335.42   1
   7   8   2 10820.1 1404.20   2
   7   8   3 8982.62 1369.02   1
   7   8   3 8594.09 1282.04   2
   7   8   4 7819.12 1265.93   1
   7   8   4 8394.41 1251.63   2
   7   8   5 1543.70 546.262   1
   7   8   5 2542.31 741.113   2
   7   8   6 7109.95 1211.36   1
   7   8   6 6918.20 1200.96   2
   7   8   7 599.609 368.898   2
   7   8   7 106.906 331.488   1
   7   8   8 5346.31 1103.35   2
   7   8   8 5206.61 1086.37   1
   7   8   9 5914.32 1178.85   2
   7   8   9 5453.74 1115.13   1
   7   8  10 1381.99 552.685   1
   7   8  10 1933.08 660.806   2
   7   8  11 9524.36 1565.37   1
   7   8  11 11385.9 1713.73   2
   7   8  12 8882.62 1478.04   1
   7   8  12 10400.2 1653.21   2
   7   8  13 998.441 543.643   2
   7   8  13 132.832 368.845   1
   7   8  14 1753.84 726.363   2
   7   8  14 2044.39 746.157   1
   7   8  15 868.465 533.425   2
   7   9 -11 2970.66 871.265   1
   7   9 -10 8159.62 1403.85   1
   7   9  -9 5580.34 1183.22   1
   7   9  -8-232.173 299.423   1
   7   9  -7 6824.23 1249.66   1
   7   9  -6 18722.7 2030.38   1
   7   9  -5 3800.99 881.782   1
   7   9  -4 1227.30 467.596   1
   7   9  -3 36485.8 2824.30   1
   7   9  -2 9914.74 1459.77   1
   7   9  -1 8016.47 1376.66   1
   7   9   0 28011.1 2707.02   1
   7   9   1 6402.91 1322.51   1
   7   9   2 9230.95 1476.94   1
   7   9   3 31977.6 2666.14   1
   7   9   3 40333.0 3004.25   2
   7   9   4 2455.46 752.454   1
   7   9   4 1871.16 622.708   2
   7   9   5 3280.03 817.118   1
   7   9   5 3203.88 861.733   2
   7   9   6 17151.5 1990.70   1
   7   9   6 18537.5 2062.47   2
   7   9   7 4332.29 988.150   1
   7   9   7 5330.38 1147.56   2
   7   9   8 53.4412 314.229   2
   7   9   8-383.522 552.579   1
   7   9   9 5151.40 1138.59   2
   7   9   9 5305.59 1096.40   1
   7   9  10 8555.44 1497.47   2
   7   9  10 6803.62 1298.34   1
   7   9  11 590.640 297.033   2
   7   9  11 2685.99 831.875   1
   7   9  12 203.066 243.787   2
   7   9  12-252.939 390.213   1
   7   9  13 22285.5 2400.28   1
   7   9  13 26011.7 2761.67   2
   7   9  14 5613.56 1335.40   2
   7  10 -11 4019.72 1022.87   1
   7  10 -10 4627.72 1059.64   1
   7  10  -9 19907.6 2268.00   1
   7  10  -8 3388.97 920.788   1
   7  10  -7 26597.8 2552.42   1
   7  10  -6 11138.7 1624.59   1
   7  10  -5-299.696 317.939   1
   7  10  -4 2642.68 802.932   1
   7  10  -3 38355.2 2969.98   1
   7  10  -2 2368.33 778.297   1
   7  10  -1 11247.2 1644.00   1
   7  10   0 2875.99 990.534   1
   7  10   1 12004.7 1776.98   1
   7  10   2 2412.42 713.498   1
   7  10   3 37755.3 2985.86   1
   7  10   4 2130.92 705.721   1
   7  10   5 231.164 258.801   1
   7  10   5-343.733 354.010   2
   7  10   6 10323.8 1569.16   1
   7  10   6 13288.2 1839.10   2
   7  10   7 18844.4 2138.04   1
   7  10   7 24927.1 2615.80   2
   7  10   8 1885.17 682.247   1
   7  10   8 3206.06 929.671   2
   7  10   9 13766.9 1801.90   1
   7  10   9 17882.8 2222.36   2
   7  10  10 4432.30 1105.62   2
   7  10  10 1205.97 448.277   1
   7  10  11 988.673 382.804   2
   7  10  11 1393.29 632.610   1
   7  10  12 6867.62 1450.29   2
   7  10  12 6105.27 1262.62   1
   7  10  13 2269.82 866.695   2
   7  10  13 1381.79 595.503   1
   7  11 -11 2322.68 801.040   1
   7  11 -10 643.319 458.511   1
   7  11  -9 2722.23 879.221   1
   7  11  -8 2299.16 811.494   1
   7  11  -7 11661.1 1711.68   1
   7  11  -6 9030.27 1457.45   1
   7  11  -5 1887.99 642.900   1
   7  11  -4 366.464 327.266   1
   7  11  -3 3600.91 914.090   1
   7  11  -2 9266.27 1479.50   1
   7  11  -1 1736.58 727.428   1
   7  11   0 2312.28 823.140   1
   7  11   1 696.121 482.510   1
   7  11   2 8569.31 1481.97   1
   7  11   3 2422.22 694.143   1
   7  11   4 1183.12 577.706   1
   7  11   5 1920.95 738.705   1
   7  11   5 1047.69 428.397   2
   7  11   6 6464.72 1289.73   1
   7  11   6 7994.20 1317.80   2
   7  11   7 13287.9 1843.64   1
   7  11   7 11348.1 1633.91   2
   7  11   8 2235.03 765.125   1
   7  11   8 1884.16 673.974   2
   7  11   9 541.311 387.176   1
   7  11   9 1718.62 701.017   2
   7  11  10 3259.46 920.949   2
   7  11  10 2222.22 764.909   1
   7  11  11 1280.39 364.009   2
   7  11  11 830.644 419.940   1
   7  11  12 65.1030 275.819   2
   7  11  12 388.057 402.564   1
   7  11  13 9695.20 1598.49   2
   7  12 -11 5653.79 1265.40   1
   7  12 -10 4046.06 996.942   1
   7  12  -9 9307.84 1612.32   1
   7  12  -8 5002.92 1142.09   1
   7  12  -7 3100.71 893.944   1
   7  12  -6 1514.20 606.139   1
   7  12  -5 10794.2 1621.14   1
   7  12  -4 4325.33 1048.14   1
   7  12  -3 7254.35 1369.09   1
   7  12  -2 32033.5 2853.69   1
   7  12  -1 16055.5 2047.71   1
   7  12   0-146.565 390.043   1
   7  12   1 16446.8 2088.46   1
   7  12   2 33456.5 2900.49   1
   7  12   3 6813.22 1314.89   1
   7  12   4 3514.04 849.659   1
   7  12   5 9284.35 1512.20   1
   7  12   6 1405.57 609.138   1
   7  12   6 1178.27 489.119   2
   7  12   7 4994.04 1144.56   1
   7  12   7 2387.01 723.625   2
   7  12   8 3358.10 959.435   1
   7  12   8 3047.62 869.097   2
   7  12   9 7134.17 1434.00   1
   7  12   9 6270.89 1187.55   2
   7  12  10 4265.71 1084.35   1
   7  12  10 2508.58 730.506   2
   7  12  11 3888.35 960.783   2
   7  12  12 2116.54 718.192   2
   7  13 -11 2794.85 918.590   1
   7  13 -10 6524.66 1335.78   1
   7  13  -9 255.694 378.539   1
   7  13  -8 15244.6 2051.46   1
   7  13  -7 5837.40 1243.44   1
   7  13  -6 2874.35 876.440   1
   7  13  -5 2511.86 833.821   1
   7  13  -4 8200.17 1436.44   1
   7  13  -3 3434.45 886.962   1
   7  13  -2 15155.7 2036.04   1
   7  13  -1 3487.97 995.971   1
   7  13   0 3143.59 968.086   1
   7  13   1 2231.26 829.426   1
   7  13   2 14465.2 1899.05   1
   7  13   3 4877.93 1092.19   1
   7  13   4 5790.99 1212.20   1
   7  13   5 2615.11 781.882   1
   7  13   6 4011.06 1038.83   1
   7  13   7 4975.05 1142.58   1
   7  13   7 5383.92 1072.55   2
   7  13   8 15445.7 2038.51   1
   7  13   8 12361.2 1647.93   2
   7  13   9 259.420 446.220   1
   7  13   9 1084.78 447.355   2
   7  13  10 3626.16 852.542   2
   7  14 -11 3244.81 940.714   1
   7  14 -10 1195.49 602.562   1
   7  14  -9 3650.67 1064.37   1
   7  14  -8 2961.81 897.902   1
   7  14  -7 2949.54 792.185   1
   7  14  -6 4853.18 1122.64   1
   7  14  -5 1770.83 749.857   1
   7  14  -4 7155.53 1334.94   1
   7  14  -3 4381.08 1070.19   1
   7  14  -2 13433.9 1920.51   1
   7  14  -1 1554.56 707.447   1
   7  14   0 3901.74 1105.01   1
   7  14   1 1123.76 635.874   1
   7  14   2 13310.6 1847.92   1
   7  14   3 5322.87 1221.05   1
   7  14   4 7979.25 1438.52   1
   7  14   5 846.565 393.592   1
   7  14   6 3530.73 964.844   1
   7  14   7 2323.40 884.608   1
   7  14   8 2424.43 716.516   2
   7  14   9 2431.21 697.120   2
   7  15 -10 2298.31 839.469   1
   7  15  -9 2845.27 917.177   1
   7  15  -8 5939.39 1284.19   1
   7  15  -7 2010.97 771.605   1
   7  15  -6 5287.31 1163.99   1
   7  15  -5 415.091 413.884   1
   7  15  -4 315.142 442.758   1
   7  15  -3 42473.9 3507.87   1
   7  15  -2 8250.65 1539.65   1
   7  15  -1 18650.4 2387.83   1
   7  15   0 1196.80 656.857   1
   7  15   1 14266.0 1975.49   1
   7  15   2 7843.94 1428.49   1
   7  15   3 32262.8 2929.72   1
   7  15   4 993.901 573.016   1
   7  15   5-142.270 330.260   1
   7  15   8 4727.13 1012.49   2
   7  16  -6 340.963 393.419   1
   7  16  -5 1516.78 489.250   1
   7  16  -4 971.582 434.775   1
   7  16  -3 1652.30 703.017   1
   7  16  -2 495.113 545.134   1
   7  16  -1 4841.17 1268.82   1
   7  16   0 4329.09 1164.79   1
   7  16   1 4164.74 1033.01   1
   8   0   0 12227.3 1053.18   2
   8   0   0 9533.50 1286.80   1
   8   0   1 1079.26 456.645   1
   8   0   1 1443.49 379.670   2
   8   0  -1 1511.36 466.155   1
   8   0  -2 1164.92 383.779   1
   8   0   2 940.301 291.414   2
   8   0   2 818.404 416.192   1
   8   0   3 10357.0 1170.76   2
   8   0   3 9989.36 1303.10   1
   8   0  -3 10233.0 1137.67   1
   8   0   4 3042.30 747.968   1
   8   0   4 3208.78 685.629   2
   8   0  -4 3447.28 620.730   1
   8   0   5 124.649 227.001   2
   8   0   5 94.7872 364.106   1
   8   0   6 130.767 242.697   2
   8   0   7 14818.2 1734.84   2
   8   0   8 2739.93 790.991   2
   8   0   9 30441.8 2733.11   2
   8   0  10 616.839 574.636   2
   8   0  11 24768.7 2628.95   2
   8   0  12 3911.36 1080.95   2
   8   0  13-831.499 561.189   2
   8   0  14 4615.05 1172.52   2
   8   0  15-2362.29 906.690   2
   8  -1  15 16117.1 2313.51   2
   8  -1  14 4931.55 1226.79   2
   8  -1  13 7317.65 1514.98   2
   8  -1  12 18996.9 2326.90   2
   8  -1  11 13042.1 1882.29   2
   8  -1  10 17924.0 2107.47   2
   8  -1   9 5655.34 1077.65   2
   8  -1   8-116.183 398.531   2
   8  -1   7 14008.0 1631.72   2
   8  -1   6 12377.3 1457.88   2
   8   1  -5 58300.3 2837.14   1
   8  -1   5 63530.9 3317.57   2
   8  -1   4 10117.7 1201.93   2
   8   1  -4 10497.4 1160.36   1
   8  -1   4 10892.4 1523.17   1
   8  -1   3 26501.3 1865.36   2
   8   1  -3 24280.6 1876.05   1
   8  -1   3 26248.4 2195.12   1
   8  -1   2 6197.47 1053.03   1
   8  -1   2 6828.84 873.021   2
   8   1  -2 7059.22 1014.96   1
   8   1  -1 18367.8 1728.11   1
   8  -1   1 18196.3 1385.35   2
   8  -1   1 21650.3 2153.12   1
   8   1   0 20290.1 1421.63   2
   8   1   0 21068.4 2013.24   1
   8  -1   0 21739.6 1921.34   1
   8   1   1 18399.1 1437.11   2
   8  -1  -1 16898.3 1576.00   1
   8   1   1 21074.2 2206.20   1
   8   1   2 8072.31 998.879   2
   8   1   2 7489.57 1161.64   1
   8  -1  -2 7698.93 975.872   1
   8   1   3 23110.5 2067.55   1
   8   1   3 26237.5 1937.31   2
   8  -1  -3 24897.3 1717.94   1
   8   1   4 9617.32 1215.40   2
   8  -1  -4 9470.10 985.614   1
   8   1   4 8786.91 1262.12   1
   8   1   5 48273.7 3148.71   1
   8   1   5 60230.7 3355.38   2
   8   1   6 13398.7 1591.35   2
   8   1   6 13067.7 1710.49   1
   8   1   7 16096.7 1831.43   2
   8   1   8-816.348 464.043   2
   8   1   9 5752.25 1169.28   2
   8   1  10 16263.3 2098.80   2
   8   1  11 13003.9 1939.51   2
   8   1  12 19024.3 2411.41   2
   8   1  13 7156.43 1497.58   2
   8   1  14 3581.18 1050.28   2
   8   1  15 14234.7 2155.13   2
   8  -2  15 9775.68 1750.67   2
   8  -2  14 15996.8 2235.60   2
   8  -2  13 3510.56 1062.19   2
   8  -2  12 14134.5 2019.34   2
   8  -2  11 6820.09 1320.47   2
   8  -2  10 1508.08 642.310   2
   8  -2   9 2894.02 810.518   2
   8  -2   8 13745.6 1657.54   2
   8  -2   7 1443.37 574.094   2
   8   2  -6 10426.7 1156.02   1
   8  -2   6 9268.92 1232.47   2
   8   2  -5 12217.6 1293.69   1
   8  -2   5 12663.0 1399.45   2
   8   2  -4 47184.2 2703.78   1
   8  -2   4 46730.6 2710.27   2
   8   2  -3 2537.37 629.603   1
   8  -2   3 2693.77 804.898   1
   8  -2   3 3283.66 637.587   2
   8  -2   2 13443.3 1273.55   2
   8  -2   2 11164.9 1393.04   1
   8   2  -2 10575.9 1286.37   1
   8  -2   1 33865.3 2693.95   1
   8   2  -1 27006.7 2196.16   1
   8   2   0 8880.44 957.159   2
   8   2   0 10612.2 1459.13   1
   8  -2   0 9775.04 1253.50   1
   8   2   1 26465.6 1808.17   2
   8  -2  -1 24753.1 1864.24   1
   8   2   1 30849.6 2701.94   1
   8  -2  -2 9032.74 1010.44   1
   8   2   2 11884.8 1239.95   2
   8   2   2 8684.16 1286.43   1
   8  -2  -3 2894.35 520.559   1
   8   2   3 3260.25 697.454   2
   8   2   3 2562.85 672.415   1
   8   2   4 61070.9 3273.54   2
   8   2   4 39691.9 2799.47   1
   8   2   5 11188.0 1440.09   2
   8   2   5 9042.02 1322.30   1
   8   2   6 10760.7 1467.82   2
   8   2   6 9086.93 1340.99   1
   8   2   7 758.715 451.005   1
   8   2   7 1071.93 485.044   2
   8   2   8 15386.8 1885.46   2
   8   2   8 11789.0 1691.07   1
   8   2   9 2186.22 715.807   2
   8   2  10 1646.28 572.008   2
   8   2  11 8734.31 1647.13   2
   8   2  12 12242.6 1910.00   2
   8   2  13 2784.61 935.839   2
   8   2  14 12492.2 1973.52   2
   8   2  15 11516.9 1960.66   2
   8  -3  15 6687.79 1455.57   2
   8  -3  14 5151.94 1229.45   2
   8  -3  13 984.706 604.678   2
   8  -3  12 260.129 323.473   2
   8  -3  11 1046.86 615.990   2
   8  -3  10 4605.67 1024.75   2
   8  -3   9 6902.96 1195.33   2
   8  -3   8 23726.9 2209.71   2
   8   3  -7 419.594 264.048   1
   8  -3   7 479.372 454.279   2
   8   3  -6 15301.5 1496.21   1
   8  -3   6 16773.6 1726.97   2
   8   3  -5 11340.6 1290.85   1
   8  -3   5 13021.7 1424.25   2
   8   3  -4 140.771 248.787   1
   8   3  -3 1489.48 463.802   1
   8  -3   2 24658.9 2206.84   1
   8   3  -2 20282.3 1879.63   1
   8   3  -1 8353.59 910.122   2
   8   3  -1 7617.48 1198.87   1
   8  -3   0 25931.1 2027.85   1
   8   3   0 24206.2 1656.73   2
   8   3   0 23638.0 2224.24   1
   8   3   1 8683.66 1047.55   2
   8   3   1 7712.95 1356.41   1
   8  -3  -1 6729.15 892.569   1
   8   3   2 19515.2 1665.86   2
   8  -3  -2 17988.2 1380.07   1
   8   3   2 20289.3 2070.37   1
   8   3   3 1949.93 550.862   2
   8   3   3 1077.94 329.961   1
   8   3   4 96.4521 276.373   2
   8   3   4 195.691 283.848   1
   8   3   5 11317.6 1450.03   2
   8   3   5 9759.47 1330.21   1
   8   3   6 19011.3 1977.38   2
   8   3   6 13460.7 1636.50   1
   8   3   7 19.0619 575.722   2
   8   3   7 212.140 300.927   1
   8   3   8 17706.2 2012.61   1
   8   3   8 20678.0 2218.18   2
   8   3   9 5988.64 1203.16   2
   8   3   9 6945.47 1297.54   1
   8   3  10 9443.83 1585.76   2
   8   3  10 7186.54 1315.76   1
   8   3  11 1370.61 567.084   2
   8   3  12 789.430 311.769   2
   8   3  13 450.113 415.564   2
   8   3  14 5327.49 1285.68   2
   8   3  15 3031.76 939.132   2
   8  -4  15 7142.37 1473.46   2
   8  -4  14 6616.36 1400.52   2
   8  -4  13 19067.3 2336.37   2
   8  -4  12 26102.5 2691.39   2
   8  -4  11 8145.66 1484.61   2
   8  -4  10 8054.27 1326.68   2
   8  -4   9 15152.6 1803.00   2
   8  -4   8 13008.3 1611.39   2
   8   4  -7 5450.23 907.858   1
   8   4  -6 41522.7 2674.68   1
   8   4  -5 25502.7 2095.00   1
   8   4  -4 17523.8 1732.54   1
   8   4  -3 4562.73 881.070   1
   8   4  -2 1537.04 533.137   1
   8   4  -1 19096.9 1439.96   2
   8   4  -1 19257.5 1940.15   1
   8  -4   0-134.257 199.165   1
   8   4   0 179.358 144.205   2
   8   4   0 400.118 263.934   1
   8   4   1 19033.8 1621.28   2
   8   4   1 22998.4 2425.68   1
   8  -4  -1 19478.3 1498.36   1
   8   4   2 2065.63 549.355   2
   8   4   2 1094.20 477.244   1
   8   4   3 5551.85 928.546   2
   8   4   3 2957.75 755.978   1
   8   4   4 15936.4 1667.46   2
   8   4   4 12338.9 1539.59   1
   8   4   5 21416.8 2081.41   1
   8   4   5 23810.7 2152.66   2
   8   4   6 38252.2 2830.00   2
   8   4   6 31222.3 2572.58   1
   8   4   7 4886.36 987.944   2
   8   4   7 4047.93 897.846   1
   8   4   8 12819.8 1716.80   2
   8   4   8 9961.36 1455.19   1
   8   4   9 14562.3 1901.84   2
   8   4   9 11225.0 1612.24   1
   8   4  10 5644.67 1174.00   2
   8   4  10 5290.80 1126.32   1
   8   4  11 6637.14 1352.16   2
   8   4  11 7102.62 1361.08   1
   8   4  12 18456.7 2289.77   2
   8   4  12 18938.7 2254.08   1
   8   4  13 19610.4 2396.73   2
   8   4  14 5172.99 1267.80   2
   8   5  -8 2388.27 629.230   1
   8   5  -7 9892.82 1295.93   1
   8   5  -6 3544.30 793.390   1
   8   5  -5 8351.51 1229.92   1
   8   5  -4 4429.65 903.173   1
   8   5  -3 23703.5 2107.02   1
   8   5  -2 9439.34 1355.50   1
   8   5  -2 8654.38 948.590   2
   8   5  -1 4105.58 674.796   2
   8   5  -1 4194.42 936.680   1
   8  -5   1 5162.78 1016.10   1
   8  -5   0 19190.1 1625.96   1
   8   5   0 17561.8 2003.39   1
   8   5   0 16638.3 1498.78   2
   8   5   1 4681.16 825.754   2
   8   5   1 5163.34 1156.60   1
   8   5   2 12377.0 1715.53   1
   8   5   2 11422.5 1329.87   2
   8   5   3 20370.2 2091.56   1
   8   5   3 21078.0 1894.31   2
   8   5   4 3577.66 837.560   2
   8   5   4 3196.84 752.512   1
   8   5   5 7543.80 1189.72   2
   8   5   5 6342.98 1120.61   1
   8   5   6 4054.64 916.240   2
   8   5   6 2679.48 720.758   1
   8   5   7 9770.70 1425.10   2
   8   5   7 7452.18 1246.73   1
   8   5   8 1468.69 518.089   2
   8   5   8 1404.04 571.203   1
   8   5   9 6941.58 1278.96   2
   8   5   9 5535.60 1123.83   1
   8   5  10 10325.4 1596.72   2
   8   5  10 9250.73 1464.42   1
   8   5  11 253.042 251.697   1
   8   5  11-136.648 577.729   2
   8   5  12 10503.1 1680.58   2
   8   5  12 7703.22 1432.34   1
   8   5  13 14417.5 1983.62   2
   8   5  13 12605.0 1893.16   1
   8   5  14 7162.05 1431.46   2
   8   6  -8 4227.66 869.751   1
   8   6  -7 3091.68 793.501   1
   8   6  -6 7803.95 1210.68   1
   8   6  -5 3782.15 835.281   1
   8   6  -4 10195.8 1383.25   1
   8   6  -3 8423.23 1290.25   1
   8   6  -2 19506.1 2028.74   1
   8   6  -2 18757.5 1514.38   2
   8   6  -1 6337.65 1178.88   1
   8   6  -1 6690.26 921.019   2
   8   6   0 8526.12 1431.29   1
   8   6   0 7070.56 981.601   2
   8   6   1 7727.89 1083.35   2
   8   6   1 9762.00 1642.05   1
   8   6   2 17073.1 2005.78   1
   8   6   2 17585.7 1690.18   2
   8   6   3 6077.63 1162.98   1
   8   6   3 7932.13 1178.34   2
   8   6   4 6116.03 1139.59   1
   8   6   4 8969.76 1278.66   2
   8   6   5 2238.35 677.180   2
   8   6   5 1491.61 526.126   1
   8   6   6 7290.20 1240.36   1
   8   6   6 7234.30 1238.27   2
   8   6   7 2987.83 895.434   2
   8   6   7 1364.18 562.512   1
   8   6   8 3744.20 941.596   2
   8   6   8 3238.28 870.448   1
   8   6   9 15359.8 1927.32   2
   8   6   9 11003.6 1583.83   1
   8   6  10 1557.99 615.185   2
   8   6  10 1183.08 483.448   1
   8   6  11 6802.53 1306.09   2
   8   6  11 6311.83 1232.82   1
   8   6  12 879.014 528.648   2
   8   6  12 1750.63 687.014   1
   8   6  13 7822.55 1448.22   2
   8   6  14 2303.03 656.687   2
   8   7  -9 3105.36 733.574   1
   8   7  -8 5662.80 1053.78   1
   8   7  -7 7452.37 1210.70   1
   8   7  -6 23719.9 2240.03   1
   8   7  -5 24165.3 2257.96   1
   8   7  -4 3080.52 750.928   1
   8   7  -3 6265.70 1119.58   1
   8   7  -2 18962.5 2041.22   1
   8   7  -2 18610.5 1603.78   2
   8   7  -1 1138.14 491.968   1
   8   7  -1 783.812 376.822   2
   8   7   0 401.729 329.821   1
   8   7   0 50.6818 204.706   2
   8   7   1 1359.67 641.835   1
   8   7   1 1100.84 360.490   2
   8   7   2 21915.1 2307.88   1
   8   7   2 20181.6 1880.54   2
   8   7   3 5644.53 997.617   2
   8   7   3 6400.74 1169.80   1
   8   7   4 2607.42 680.767   2
   8   7   4 2319.75 692.246   1
   8   7   5 19164.2 2079.98   1
   8   7   5 20216.0 1995.66   2
   8   7   6 20680.7 2170.63   1
   8   7   6 23463.8 2220.24   2
   8   7   7 6526.02 1169.83   2
   8   7   7 5536.74 1114.95   1
   8   7   8 4017.68 936.810   2
   8   7   8 2836.92 852.427   1
   8   7   9 2407.30 721.159   2
   8   7   9 3378.04 906.518   1
   8   7  10 10654.4 1626.74   2
   8   7  10 9168.85 1512.18   1
   8   7  11 1293.88 588.211   1
   8   7  11 1796.19 635.871   2
   8   7  12 287.490 332.718   2
   8   7  12 1553.53 593.426   1
   8   7  13 1206.60 602.603   2
   8   8  -9 5246.13 1051.79   1
   8   8  -8 633.792 375.836   1
   8   8  -7 1595.76 594.060   1
   8   8  -6 4391.32 967.000   1
   8   8  -5 2539.80 739.847   1
   8   8  -4 16544.3 1897.17   1
   8   8  -3 3828.82 916.720   1
   8   8  -2 5184.96 864.136   2
   8   8  -2 6745.68 1232.39   1
   8   8  -1 9731.90 1520.00   1
   8   8  -1 9150.17 1203.49   2
   8   8   0 3342.94 914.207   1
   8   8   0 2468.57 645.877   2
   8   8   1 8549.57 1589.93   1
   8   8   1 8302.27 1198.78   2
   8   8   2 7335.92 1361.18   1
   8   8   2 5015.05 956.168   2
   8   8   3 1646.40 589.494   1
   8   8   3 1538.56 499.310   2
   8   8   4 11610.3 1621.86   1
   8   8   4 14764.4 1725.70   2
   8   8   5 2665.81 744.030   2
   8   8   5 2383.00 728.367   1
   8   8   6 4287.21 944.886   2
   8   8   6 2766.85 806.441   1
   8   8   7 1366.65 509.399   2
   8   8   7 354.475 338.158   1
   8   8   8 626.419 466.295   2
   8   8   8-442.022 497.331   1
   8   8   9 5127.66 1100.38   2
   8   8   9 6857.68 1292.49   1
   8   8  10 265.725 328.598   2
   8   8  10 82.7085 344.570   1
   8   8  11 903.996 435.688   2
   8   8  11 1157.46 520.984   1
   8   8  12 492.696 346.501   2
   8   8  13 3040.04 927.515   2
   8   9 -10 5140.78 1053.12   1
   8   9  -9 6884.59 1233.42   1
   8   9  -8 1988.73 702.772   1
   8   9  -7 9101.25 1413.50   1
   8   9  -6 2904.18 843.462   1
   8   9  -5 4224.64 968.101   1
   8   9  -4 1002.98 541.409   1
   8   9  -3 1820.96 635.218   1
   8   9  -2 10304.4 1570.73   1
   8   9  -1 12485.2 1769.74   1
   8   9  -1 13383.4 1555.50   2
   8   9   0 6938.95 1404.01   1
   8   9   0 4451.82 914.943   2
   8   9   1 16360.3 2152.17   1
   8   9   1 13241.4 1588.00   2
   8   9   2 10548.7 1653.92   1
   8   9   2 11352.0 1490.40   2
   8   9   3 2303.80 733.216   1
   8   9   3 2136.52 659.360   2
   8   9   4 620.767 235.420   1
   8   9   4 307.477 218.098   2
   8   9   5 4856.66 1021.48   2
   8   9   5 3039.97 808.725   1
   8   9   6 2556.39 775.610   2
   8   9   6 2301.88 748.578   1
   8   9   7 7486.77 1314.81   2
   8   9   7 6693.32 1268.24   1
   8   9   8 861.006 478.100   2
   8   9   8 565.612 395.464   1
   8   9   9 4445.22 1037.96   2
   8   9   9 7126.12 1303.10   1
   8   9  10 6005.33 1253.84   2
   8   9  10 5173.25 1190.04   1
   8   9  11 1302.42 634.750   2
   8   9  12 3669.54 979.343   2
   8  10 -10-1096.16 515.240   1
   8  10  -9 7606.57 1324.53   1
   8  10  -8 5935.80 1218.38   1
   8  10  -7 2566.13 806.537   1
   8  10  -6 14795.8 1852.37   1
   8  10  -5 10553.8 1573.43   1
   8  10  -4 2257.23 756.482   1
   8  10  -3 829.038 324.166   1
   8  10  -2 1416.56 616.326   1
   8  10  -1 6370.78 1300.54   1
   8  10   0 7065.21 1418.38   1
   8  10   1 4683.67 1109.12   1
   8  10   1 5288.14 1067.65   2
   8  10   2 840.199 459.651   1
   8  10   2-641.297 395.334   2
   8  10   3 137.898 443.868   1
   8  10   3 776.960 490.239   2
   8  10   4 3731.85 923.927   1
   8  10   4 4219.33 1027.18   2
   8  10   5 9621.80 1523.06   1
   8  10   5 9853.93 1549.60   2
   8  10   6 13794.3 1831.53   1
   8  10   6 14964.2 1914.60   2
   8  10   7 2351.55 762.195   1
   8  10   7 2308.97 814.923   2
   8  10   8 3195.46 868.300   2
   8  10   8 1692.31 629.922   1
   8  10   9 5950.82 1250.52   2
   8  10   9 3512.96 974.623   1
   8  10  10 295.154 400.204   2
   8  10  11 348.717 343.377   2
   8  11 -10 4557.91 1018.98   1
   8  11  -9 3135.34 857.990   1
   8  11  -8 1872.67 699.129   1
   8  11  -7 7596.72 1349.06   1
   8  11  -6 940.280 496.814   1
   8  11  -5 4445.14 1035.51   1
   8  11  -4 2196.47 773.114   1
   8  11  -3 496.622 280.470   1
   8  11  -2 1782.94 674.265   1
   8  11  -1 1470.49 671.025   1
   8  11   0 8586.68 1627.53   1
   8  11   1 3884.35 1069.95   1
   8  11   2 1820.54 684.191   1
   8  11   2 2602.15 732.255   2
   8  11   3 1688.73 609.611   1
   8  11   3 741.303 423.042   2
   8  11   4 1638.94 627.066   1
   8  11   4 1646.70 673.863   2
   8  11   5 5118.14 1129.81   1
   8  11   5 4194.20 1064.10   2
   8  11   6 278.486 289.212   1
   8  11   6 973.194 531.600   2
   8  11   7 8320.36 1451.33   1
   8  11   7 9032.33 1558.91   2
   8  11   8 2969.99 907.278   2
   8  11   8 1985.63 735.594   1
   8  11   9 3751.85 1073.25   2
   8  11  10 7647.49 1447.27   2
   8  12 -10 798.900 483.563   1
   8  12  -9 249.260 296.982   1
   8  12  -8 8559.74 1487.52   1
   8  12  -7-130.867 240.603   1
   8  12  -6 342.694 294.424   1
   8  12  -5 4339.23 1024.52   1
   8  12  -4 7012.47 1342.72   1
   8  12  -3 5435.98 1200.89   1
   8  12  -2 528.901 255.809   1
   8  12  -1 6556.85 1354.93   1
   8  12   0 6070.07 1349.08   1
   8  12   1 9247.63 1611.15   1
   8  12   2 1272.16 597.077   1
   8  12   3 5311.36 1144.77   1
   8  12   3 5360.11 1072.10   2
   8  12   4 6832.42 1316.89   1
   8  12   4 5715.59 1114.19   2
   8  12   5 3701.35 956.563   1
   8  12   5 2998.86 811.790   2
   8  12   6 429.423 417.418   1
   8  12   6 888.844 460.986   2
   8  12   7 462.619 416.164   2
   8  12   8 5290.98 1129.48   2
   8  12   9-89.5111 161.911   2
   8  13 -10 2289.11 665.456   1
   8  13  -9 1456.36 628.373   1
   8  13  -8 136.371 233.359   1
   8  13  -7 1207.24 497.780   1
   8  13  -6 3640.85 1007.40   1
   8  13  -5 10437.3 1624.95   1
   8  13  -4-858.763 465.067   1
   8  13  -3 2284.43 818.845   1
   8  13  -2 4438.76 1088.37   1
   8  13  -1 11250.4 1804.67   1
   8  13   0 1208.20 572.469   1
   8  13   1 10504.2 1720.39   1
   8  13   2 3725.19 985.950   1
   8  13   3 4324.56 1068.03   1
   8  13   4 468.193 404.181   1
   8  13   4-29.2258 154.209   2
   8  13   5 7831.62 1265.61   2
   8  13   6 4054.76 907.089   2
   8  13   7 1826.80 623.923   2
   8  13   8 19.8505 166.297   2
   8  14  -8 989.016 586.745   1
   8  14  -7 4895.71 1117.71   1
   8  14  -6 675.712 441.898   1
   8  14  -5 2657.44 832.459   1
   8  14  -4 4896.36 1115.23   1
   8  14  -3 2302.78 809.758   1
   8  14  -2 434.741 359.726   1
   8  14  -1 2724.72 927.936   1
   8  14   0 786.837 643.490   1
   8  14   1 1021.29 543.852   1
   8  14   5 1987.42 619.756   2
   8  14   6 126.148 211.033   2
   9   0   0 95.8542 211.596   1
   9   0   1 263.495 265.408   1
   9   0   2 2268.47 775.480   1
   9   0   3 2988.68 760.471   1
   9   0   4 17390.6 1854.92   1
   9   0   5-138.133 270.405   1
   9   0   6 992.583 464.481   1
   9   0   7 1307.31 486.041   2
   9   0   7 1493.16 573.175   1
   9   0   8-1481.30 638.768   1
   9   0   8-318.912 301.794   2
   9   0   9 1857.39 617.789   2
   9   0  10 1946.19 591.265   2
   9   0  11 886.275 289.601   2
   9   0  12 2603.00 872.211   2
   9   0  13 1327.92 660.474   2
   9  -1  13 1135.27 581.010   2
   9  -1  12 9420.35 1512.64   2
   9  -1  11 3781.48 943.280   2
   9  -1  10 6381.09 1182.05   2
   9  -1   9 6559.20 1151.56   2
   9  -1   8 9422.89 1326.68   2
   9  -1   7 11469.9 1659.75   1
   9  -1   6 649.740 392.215   1
   9  -1   5 15346.5 1724.68   1
   9  -1   4 12228.9 1531.59   1
   9  -1   3 1765.38 581.975   1
   9  -1   2 3397.91 895.738   1
   9  -1   1 13316.6 1581.75   1
   9   1  -1 10731.5 1306.52   1
   9   1   0 13804.0 1566.22   1
   9   1   1 13363.1 1682.38   1
   9   1   2 2366.43 703.348   1
   9   1   3 1085.31 440.750   1
   9   1   4 11204.0 1492.15   1
   9   1   5 12954.1 1562.38   1
   9   1   6 131.943 236.834   1
   9   1   7 8046.08 1212.82   2
   9   1   7 7044.78 1198.22   1
   9   1   8 7456.35 1325.22   1
   9   1   8 8340.83 1283.31   2
   9   1   9 6329.30 1210.10   2
   9   1   9 4590.59 1067.35   1
   9   1  10 2993.67 887.611   1
   9   1  10 5132.09 1091.27   2
   9   1  11 3322.74 938.002   2
   9   1  12 12780.1 1788.36   2
   9   1  13 1157.18 610.098   2
   9  -2  13 955.875 525.228   2
   9  -2  12 1347.05 527.500   2
   9  -2  11 2542.19 763.239   2
   9  -2  10 4457.84 978.294   2
   9  -2   9 6035.29 1052.82   2
   9  -2   5-84.4995 216.139   1
   9  -2   4 4150.85 874.110   1
   9  -2   3 1897.20 569.284   1
   9  -2   2 14037.3 1807.27   1
   9   2  -1 3241.57 754.972   1
   9   2   0 6102.74 1077.28   1
   9   2   1 2925.89 797.760   1
   9   2   2 11143.1 1669.12   1
   9   2   3 1376.84 506.043   1
   9   2   4 3156.81 726.365   1
   9   2   5 774.993 416.079   1
   9   2   6 15451.0 1767.39   1
   9   2   6 21603.5 1960.77   2
   9   2   7 1283.53 481.477   1
   9   2   7 1701.99 551.169   2
   9   2   8 2245.48 709.415   2
   9   2   8 1051.60 491.370   1
   9   2   9 3828.04 929.537   1
   9   2   9 4870.34 1023.56   2
   9   2  10 6585.44 1253.98   2
   9   2  10 4139.76 974.835   1
   9   2  11 4413.45 1038.91   2
   9   2  11 1969.68 661.881   1
   9   2  12 3457.70 963.398   2
   9   2  13 1133.35 562.561   2
   9  -3  13 7105.95 1334.12   2
   9  -3  12 1501.44 603.464   2
   9  -3  11 391.049 322.737   2
   9  -3  10-95.1461 365.238   2
   9  -3   4 2734.82 770.505   1
   9  -3   3 7887.04 1206.74   1
   9   3  -2 1349.23 466.261   1
   9   3  -1 267.450 260.624   1
   9   3   0-62.3474 293.493   1
   9   3   1 233.232 250.952   1
   9   3   2 1118.69 470.095   1
   9   3   3 4088.60 929.100   1
   9   3   4 2019.03 573.728   1
   9   3   5 5019.59 991.087   1
   9   3   6 2980.59 707.378   2
   9   3   6 1860.72 642.666   1
   9   3   7 3275.59 783.016   1
   9   3   7 4832.71 964.700   2
   9   3   8 5504.72 1077.46   1
   9   3   8 8048.89 1309.49   2
   9   3   9-1548.06 610.363   2
   9   3   9-164.215 336.336   1
   9   3  10-130.076 220.728   1
   9   3  10-867.186 466.629   2
   9   3  11-1254.56 587.260   1
   9   3  11-2631.04 811.396   2
   9   3  12 1447.66 642.841   2
   9   3  13 6558.65 1300.25   2
   9  -4   4 5599.27 1153.90   1
   9   4  -3 4807.80 883.326   1
   9   4  -2 8878.12 1262.47   1
   9   4  -1 25947.3 2270.09   1
   9   4   0 3326.30 822.395   1
   9   4   1 30548.0 2740.09   1
   9   4   2 11497.9 1726.33   1
   9   4   3 4576.94 1030.04   1
   9   4   4 3447.95 871.215   1
   9   4   5 6018.25 999.656   2
   9   4   5 4964.38 996.456   1
   9   4   6 14169.3 1634.48   2
   9   4   6 7912.94 1293.00   1
   9   4   7 2642.23 735.145   2
   9   4   7 1872.40 564.828   1
   9   4   8-773.344 420.863   2
   9   4   8-149.704 311.180   1
   9   4   9-112.784 358.868   1
   9   4   9-42.0600 209.767   2
   9   4  10 401.901 346.037   2
   9   4  10 464.793 329.278   1
   9   4  11 19791.1 2199.74   2
   9   4  12 816.389 457.841   2
   9   5  -3 790.784 342.976   1
   9   5  -2 450.962 320.706   1
   9   5  -1 1846.71 596.332   1
   9   5   0 1819.60 656.164   1
   9   5   1 1987.80 754.196   1
   9   5   2 1364.97 660.814   1
   9   5   3 1214.26 517.949   1
   9   5   4 2471.22 741.286   1
   9   5   5 7970.49 1179.70   2
   9   5   5 5106.93 1047.73   1
   9   5   6 995.769 437.584   2
   9   5   6 356.408 243.340   1
   9   5   7 4915.26 1057.07   1
   9   5   7 6199.85 1121.81   2
   9   5   8 6894.33 1210.29   2
   9   5   8 6745.12 1218.21   1
   9   5   9-740.042 426.486   2
   9   5   9 1391.45 554.713   1
   9   5  10 1954.86 665.818   1
   9   5  10 2520.95 770.946   2
   9   5  11 1362.24 599.669   2
   9   5  12-51.4202 176.682   2
   9   6  -4 12227.4 1485.30   1
   9   6  -3 3296.98 788.417   1
   9   6  -2 735.103 405.668   1
   9   6  -1 1607.64 591.650   1
   9   6   0 6154.48 1257.92   1
   9   6   1 1270.82 559.425   1
   9   6   2 1818.76 709.210   1
   9   6   3 4920.95 1028.26   1
   9   6   4 12259.1 1681.07   1
   9   6   5 4881.88 925.924   2
   9   6   5 5265.52 1076.51   1
   9   6   6 9178.07 1318.60   2
   9   6   6 7592.07 1275.74   1
   9   6   7 72.4430 198.663   2
   9   6   7 1129.67 437.241   1
   9   6   8 947.479 455.721   2
   9   6   8 282.444 223.442   1
   9   6   9 4201.26 950.416   2
   9   6   9 3105.20 848.638   1
   9   6  10 6225.04 1225.19   2
   9   6  11-1271.12 562.526   2
   9   7  -4 8348.23 1275.77   1
   9   7  -3 1730.02 616.537   1
   9   7  -2 3261.69 836.245   1
   9   7  -1 868.868 407.853   1
   9   7   0 36900.0 3099.37   1
   9   7   1 1619.91 727.510   1
   9   7   2 5634.22 1227.01   1
   9   7   3 871.641 440.298   1
   9   7   4 6707.82 1225.82   1
   9   7   5 546.843 267.032   2
   9   7   5 63.1238 262.962   1
   9   7   6 1408.80 552.109   2
   9   7   6 1060.65 481.063   1
   9   7   7 220.955 256.042   2
   9   7   7-93.3177 367.437   1
   9   7   8 3433.35 876.379   2
   9   7   8 1289.35 621.832   1
   9   7   9 1355.56 545.638   2
   9   7  10 7098.67 1229.91   2
   9   7  11 5321.79 1131.74   2
   9   8  -5 1752.35 573.008   1
   9   8  -4 3560.83 847.782   1
   9   8  -3 3349.44 828.434   1
   9   8  -2 4857.51 1060.85   1
   9   8  -1 1099.77 506.980   1
   9   8   0 7698.21 1453.93   1
   9   8   1 1321.01 687.939   1
   9   8   2 4396.97 1058.18   1
   9   8   3 3116.88 858.542   1
   9   8   4 4749.40 901.041   2
   9   8   4 3686.50 974.795   1
   9   8   5 1796.00 571.941   2
   9   8   5 1732.97 712.863   1
   9   8   6 5430.41 1016.65   2
   9   8   6 3932.62 960.531   1
   9   8   7 3229.84 860.079   2
   9   8   7 1241.14 497.061   1
   9   8   8 1428.82 523.496   2
   9   8   9 5164.73 1064.97   2
   9   8  10 1221.17 448.659   2
   9   9  -5 20597.5 2095.90   1
   9   9  -4 865.615 494.220   1
   9   9  -3-370.263 335.435   1
   9   9  -2 1615.13 591.131   1
   9   9  -1 3054.78 863.706   1
   9   9   0-353.965 405.096   1
   9   9   1 3644.18 1092.21   1
   9   9   2 2643.91 826.028   1
   9   9   3 318.726 248.178   1
   9   9   4 1321.21 469.021   2
   9   9   4 1301.40 580.979   1
   9   9   5 15469.1 1929.54   1
   9   9   5 20501.0 2013.93   2
   9   9   6 1066.42 470.959   2
   9   9   6 1573.79 601.919   1
   9   9   7 9460.46 1401.24   2
   9   9   8 932.737 469.503   2
   9   9   9 7427.08 1309.07   2
   9  10  -6 4158.22 935.517   1
   9  10  -5 7193.12 1245.99   1
   9  10  -4 2833.50 812.386   1
   9  10  -3 666.943 412.186   1
   9  10  -2 3236.77 876.404   1
   9  10  -1 12317.1 1803.39   1
   9  10   0 4003.25 1046.75   1
   9  10   1 16325.4 2197.50   1
   9  10   2 2056.43 758.877   1
   9  10   3-329.454 402.940   1
   9  10   4 2884.21 744.722   2
   9  10   4 1507.69 620.273   1
   9  10   5 6320.09 1111.48   2
   9  10   6 3818.24 898.146   2
   9  10   7 1872.75 645.604   2
   9  10   8 95.5685 239.159   2
   9  11  -6 545.386 371.634   1
   9  11  -5 268.886 278.726   1
   9  11  -4 1061.21 498.815   1
   9  11  -3 5427.83 1123.85   1
   9  11  -2 2800.16 845.310   1
   9  11  -1 5794.28 1248.46   1
   9  11   0 617.072 514.618   1
   9  11   1 6740.72 1385.83   1
   9  11   2 2281.58 822.352   1
   9  11   4-1080.96 481.013   2
   9  11   5 1175.27 538.364   2
   9  11   6 97.0263 207.133   2
   9  11   7 3465.83 872.875   2
   9  12  -5 500.572 361.441   1
   9  12  -4 4337.76 999.378   1
   9  12  -3 593.982 480.276   1
   9  12  -2 3680.51 1000.64   1
   9  12  -1 5828.36 1224.60   1
   9  12   5 988.359 473.101   2
  10   0   6-210.386 241.113   1
  10   0   7-116.369 207.170   1
  10   0   8 386.320 212.978   1
  10   0   9 2257.34 742.146   1
  10  -1   9 2557.02 768.663   1
  10  -1   8-991.421 469.688   1
  10   1   5 3129.24 730.600   1
  10   1   6 6971.58 1174.16   1
  10   1   7 3198.29 791.258   1
  10   1   8-603.707 357.827   1
  10   2   5 1032.85 359.733   1
  10   2   6 2454.46 682.315   1
  10   2   7-19.6846 151.565   1
  10   2   8 6210.79 1132.03   1
  10   3   4 4591.90 946.076   1
  10   3   5 1150.14 462.885   1
  10   3   6 431.042 367.284   1
  10   3   7 19.7834 346.570   1
  10   4   3 5655.99 1092.67   1
  10   4   4 7007.66 1216.06   1
  10   4   5 9026.27 1374.39   1
  10   4   6 633.533 375.689   1
  10   4   7 4392.45 907.077   1
  10   5   2 2660.95 805.342   1
  10   5   3 2460.74 726.390   1
  10   5   4-924.225 458.901   1
  10   5   5 1509.01 564.987   1
  10   5   6 1393.34 532.876   1
  10   6   2 760.466 473.980   1
  10   6   3 10980.2 1591.64   1
  10   6   4 669.676 409.887   1
  10   6   5-121.702 261.261   1
  10   7   1 928.068 497.307   1
  10   7   2 5669.52 1252.65   1
  10   7   3 5236.21 1068.52   1
  10   7   4 3929.35 915.575   1
  10   8   0-198.950 252.374   1
  10   8   1 2030.73 683.106   1
  10   8   2 1146.99 534.446   1
   0   0   0    0.00    0.00   0
TITL KE1022-767 in P2(1)2(1)2(1)
REM P2(1)2(1)2(1) (#19 in standard setting)
CELL 0.71073   7.542536  17.683846  18.891983  90.0000  90.0000  90.0000
ZERR    4.00   0.000321   0.000923   0.001059   0.0000   0.0000   0.0000
LATT -1
SYMM -x+1/2,-y, z+1/2
SYMM -x, y+1/2,-z+1/2
SYMM  x+1/2,-y+1/2,-z
SFAC C H N Fe Os
UNIT 116.00 108.00 4.00 8.00 8.00
TREF
HKLF 4
END
;
_shelx_hkl_checksum     2300
_shelx_res_file
;
TITL cristal_a.res in P2(1)2(1)2(1)
    shelx.res
    created by SHELXL-2017/1 at 07:15:09 on 29-Feb-2024
CELL  0.71073   7.5425  17.6838  18.8920   90.000   90.000   90.000
ZERR     4.00   0.0003   0.0009   0.0011    0.000    0.000    0.000
LATT  -1
SYMM  1/2 - X, - Y, 1/2 + Z
SYMM  1/2 + X, 1/2 - Y, - Z
SYMM  - X, 1/2 + Y, 1/2 - Z
SFAC  C    H    FE   N    O    S
UNIT  116 124 8 4 4 8
MERG   2
EADP C4P C4
MORE -1
FMAP   2
PLAN    6
SIZE     0.120   0.440   0.540
ACTA
BOND
BOND   $H
CONF
LIST   4
WPDB  -2
L.S.  50
TEMP  -143.00
WGHT    0.071200    0.147100
FVAR       3.73212   0.78173
C1    1    0.646152    0.326176    0.285609    11.00000    0.02078    0.02047 =
         0.01408    0.00195   -0.00422   -0.00178
AFIX  43
H1    2    0.606180    0.278710    0.302928    11.00000   -1.20000
AFIX   0
C2    1    0.577813    0.385722    0.320006    11.00000    0.01629    0.02043 =
         0.01251    0.00238   -0.00397   -0.00201
C3    1    0.455626    0.375256    0.384655    11.00000    0.01633    0.01127 =
         0.02533    0.00235   -0.00088    0.00113
PART  1
C4    1    0.103416    0.343107    0.351951    21.00000    0.01727    0.03633 =
         0.04968   -0.01174   -0.00603   -0.00494
AFIX  23
H4A   2    0.026843    0.334821    0.393800    21.00000   -1.20000
H4B   2    0.026165    0.351702    0.310356    21.00000   -1.20000
PART  2
AFIX   0
C4P   1    0.176832    0.348036    0.307530   -21.00000    0.01727    0.03633 =
         0.04968   -0.01174   -0.00603   -0.00494
AFIX  23
H4PA  2    0.047803    0.351224    0.298393   -21.00000   -1.20000
H4PB  2    0.239322    0.353020    0.261684   -21.00000   -1.20000
PART  0
AFIX   0
C5    1    0.219147    0.273953    0.339543    11.00000    0.02828    0.03410 =
         0.03907   -0.01141   -0.00772   -0.00247
AFIX  23
H5A   2    0.268795    0.274712    0.291039    11.00000   -1.20000
H5B   2    0.148982    0.227075    0.345535    11.00000   -1.20000
AFIX   0
C6    1    0.529281    0.497885    0.243399    11.00000    0.02392    0.02823 =
         0.02102    0.00003   -0.00280    0.00101
AFIX  23
H6A   2    0.404142    0.481627    0.239108    11.00000   -1.20000
H6B   2    0.593904    0.481116    0.200573    11.00000   -1.20000
AFIX   0
C7    1    0.539087    0.582801    0.250107    11.00000    0.03085    0.02556 =
         0.02403    0.00301    0.00202    0.00408
AFIX  23
H7A   2    0.490242    0.606267    0.206710    11.00000   -1.20000
H7B   2    0.465229    0.599228    0.290606    11.00000   -1.20000
AFIX   0
C8    1    0.791446    0.575809    0.322740    11.00000    0.02730    0.02700 =
         0.02502    0.00013    0.00007   -0.00480
AFIX  23
H8A   2    0.722502    0.592520    0.364499    11.00000   -1.20000
H8B   2    0.914846    0.593825    0.328617    11.00000   -1.20000
AFIX   0
C9    1    0.790527    0.490463    0.319236    11.00000    0.02086    0.02267 =
         0.01880   -0.00041   -0.00137   -0.00510
AFIX  23
H9A   2    0.868833    0.473088    0.280452    11.00000   -1.20000
H9B   2    0.835530    0.469225    0.364270    11.00000   -1.20000
AFIX   0
C10   1    0.770911    0.320396    0.226317    11.00000    0.01863    0.02127 =
         0.01812   -0.00261   -0.00273    0.00096
C11   1    0.841581    0.247345    0.206809    11.00000    0.02128    0.02369 =
         0.02179    0.00175    0.00099    0.00297
AFIX  43
H11   2    0.817860    0.200934    0.230297    11.00000   -1.20000
AFIX   0
C12   1    0.952379    0.256544    0.146675    11.00000    0.02042    0.02745 =
         0.02258   -0.00552   -0.00115    0.00582
AFIX  43
H12   2    1.015044    0.217531    0.122817    11.00000   -1.20000
AFIX   0
C13   1    0.952802    0.334294    0.128599    11.00000    0.01905    0.02748 =
         0.01936   -0.00204    0.00103   -0.00091
AFIX  43
H13   2    1.017439    0.356530    0.090791    11.00000   -1.20000
AFIX   0
C14   1    0.840257    0.373433    0.176545    11.00000    0.02026    0.01993 =
         0.01616   -0.00153   -0.00333   -0.00430
AFIX  43
H14   2    0.815352    0.426084    0.175621    11.00000   -1.20000
AFIX   0
C15   1    0.445470    0.325240    0.103146    11.00000    0.02074    0.04016 =
         0.03825   -0.01059   -0.01181    0.00366
AFIX  43
H15   2    0.382220    0.364764    0.125998    11.00000   -1.20000
AFIX   0
C16   1    0.553485    0.332804    0.042293    11.00000    0.03881    0.04147 =
         0.03750    0.01992   -0.02245   -0.02003
AFIX  43
H16   2    0.575569    0.378270    0.017001    11.00000   -1.20000
AFIX   0
C17   1    0.623539    0.259648    0.025666    11.00000    0.02324    0.08012 =
         0.01554   -0.01440   -0.00043   -0.00911
AFIX  43
H17   2    0.701159    0.247630   -0.012305    11.00000   -1.20000
AFIX   0
C18   1    0.555933    0.209246    0.075974    11.00000    0.03037    0.03099 =
         0.04420   -0.01056   -0.00910   -0.00282
AFIX  43
H18   2    0.579266    0.156479    0.077488    11.00000   -1.20000
AFIX   0
C19   1    0.448380    0.248848    0.123781    11.00000    0.02037    0.04635 =
         0.02695    0.00206   -0.00469   -0.01112
AFIX  43
H19   2    0.387975    0.227760    0.163245    11.00000   -1.20000
AFIX   0
C20   1    0.546936    0.407979    0.448347    11.00000    0.01432    0.02322 =
         0.01819    0.00123    0.00452   -0.00420
C21   1    0.553062    0.486017    0.467934    11.00000    0.02743    0.02570 =
         0.01692    0.00024    0.01128   -0.00797
AFIX  43
H21   2    0.488755    0.525816    0.445987    11.00000   -1.20000
AFIX   0
C22   1    0.671250    0.493816    0.525575    11.00000    0.02756    0.04611 =
         0.02539   -0.00804    0.00865   -0.01462
AFIX  43
H22   2    0.700553    0.539908    0.548606    11.00000   -1.20000
AFIX   0
C23   1    0.738746    0.421434    0.543285    11.00000    0.01762    0.05053 =
         0.01907   -0.00598   -0.00053   -0.00542
AFIX  43
H23   2    0.819272    0.410200    0.580494    11.00000   -1.20000
AFIX   0
C24   1    0.663415    0.368719    0.494942    11.00000    0.01512    0.03286 =
         0.02036   -0.00390   -0.00052    0.00056
AFIX  43
H24   2    0.686980    0.315958    0.493921    11.00000   -1.20000
AFIX   0
C25   1    0.214132    0.384132    0.560433    11.00000    0.01417    0.03552 =
         0.02218   -0.00365    0.00502   -0.00623
AFIX  43
H25   2    0.145269    0.362048    0.523752    11.00000   -1.20000
AFIX   0
C26   1    0.326559    0.344488    0.607573    11.00000    0.02713    0.02947 =
         0.02598    0.00260    0.00584   -0.00634
AFIX  43
H26   2    0.345859    0.291407    0.608294    11.00000   -1.20000
AFIX   0
C27   1    0.405293    0.398372    0.653591    11.00000    0.02688    0.03961 =
         0.01887   -0.00020    0.00833   -0.00061
AFIX  43
H27   2    0.487580    0.387627    0.690309    11.00000   -1.20000
AFIX   0
C28   1    0.339700    0.471258    0.635234    11.00000    0.02754    0.02863 =
         0.02649   -0.00699    0.01163   -0.00663
AFIX  43
H28   2    0.369460    0.517597    0.657731    11.00000   -1.20000
AFIX   0
C29   1    0.221324    0.462211    0.577024    11.00000    0.02256    0.03231 =
         0.03245    0.00366    0.00897    0.00424
AFIX  43
H29   2    0.158548    0.501472    0.553572    11.00000   -1.20000
AFIX   0
FE1   3    0.699185    0.291943    0.125068    11.00000    0.01820    0.02013 =
         0.01563   -0.00117   -0.00101   -0.00065
FE2   3    0.468211    0.423101    0.551039    11.00000    0.01635    0.02520 =
         0.01550   -0.00131    0.00210   -0.00258
N1    4    0.609445    0.464348    0.306713    11.00000    0.01741    0.02175 =
         0.01917    0.00332   -0.00279   -0.00078
O1    5    0.717347    0.608509    0.260468    11.00000    0.03580    0.02144 =
         0.03167    0.00492    0.00286   -0.00227
S1    6    0.243521    0.425007    0.366286    11.00000    0.01617    0.02818 =
         0.02758   -0.00027   -0.00203    0.00281
S2    6    0.394731    0.278077    0.404233    11.00000    0.02171    0.01981 =
         0.02614   -0.00029    0.00268   -0.00399
HKLF 4
REM  cristal_a.res in P2(1)2(1)2(1)
REM R1 =  0.0555 for    5231 Fo > 4sig(Fo)  and  0.0631 for all    5847 data
REM    320 parameters refined using      0 restraints
END
WGHT      0.0712      0.1471
REM Highest difference peak  1.225,  deepest hole -1.234,  1-sigma level  0.120
Q1    1   0.7073  0.2422  0.1251  11.00000  0.05    1.22
Q2    1   0.6971  0.3419  0.1245  11.00000  0.05    1.21
Q3    1   0.4640  0.4764  0.5508  11.00000  0.05    1.01
Q4    1   0.4673  0.3728  0.5503  11.00000  0.05    0.86
Q5    1   0.4047  0.4205  0.5109  11.00000  0.05    0.66
Q6    1   0.2453  0.4795  0.3650  11.00000  0.05    0.61
;
_shelx_res_checksum     64139
data_global
_journal_data_validation_number     ?
_journal_date_recd_electronic     2024-02-28
_journal_date_accepted     2024-03-11
_journal_name_full     'IUCrData'
_journal_year     2024
_journal_volume     9
_journal_issue      1
_journal_page_first     0
_journal_page_last     0
_journal_paper_category     HM
_journal_paper_doi     10.1107/S2414314624002347
_journal_coeditor_code     TK4101
_publ_contact_author_name     'Elena I. Klimova'
_publ_contact_author_address
;
Facultad de Qu\'imica,
Universidad Nacional Aut\'onoma de M\'exico,
Ciudad Universitaria,
Ciudad de M\'exico, 04510, M\'exico
;
_publ_contact_author_email     'eiklimova@quimica.unam.mx'
_publ_contact_author_fax     ?
_publ_contact_author_phone     ?
_publ_section_title
;
2-Ferrocenyl-2-[(2-ferrocenylethenyl)(morpholin-4-yl)methyl]-1,3-dithiolane
;
_publ_section_title_footnote     .
loop_
    _publ_author_name
    _publ_author_footnote
    _publ_author_address
    'Oliva-Colunga, Claudia' .
;
Facultad de Qu\'imica, Universidad Nacional Aut\'onoma de M\'exico,
Ciudad Universitaria, Ciudad de M\'exico, 04510, Mexico
;
    'S\'anchez Garc\'ia, Jessica J.' .
;
Facultad de Qu\'imica, Universidad Nacional Aut\'onoma de M\'exico,
Ciudad Universitaria, Ciudad de M\'exico, 04510, Mexico
;
    'Flores-Alamo, Marcos' .
;
Facultad de Qu\'imica, Universidad Nacional Aut\'onoma de M\'exico,
Ciudad Universitaria, Ciudad de M\'exico, 04510, Mexico
;
    'Klimova, Elena I.' .
;
Facultad de Qu\'imica, Universidad Nacional Aut\'onoma de M\'exico,
Ciudad Universitaria, Ciudad de M\'exico, 04510, Mexico
;
_publ_section_synopsis
;
The structure of
2-ferrocenyl-2-[(2-ferrocenylethenyl)(morpholin-4-yl)methyl]-1,3-dithiolane,
is described. In the crystal, cyclopentadienyl-C---H...O(morpholinyl)
interactions feature within helical chains in the <i>c</i>-axis direction. The
chains are connected by methylene- and
cyclopentadienyl-C---H...O(cyclopentadienyl) interactions.
;
loop_
    _geom_hbond_atom_site_label_D
    _geom_hbond_atom_site_label_H
    _geom_hbond_atom_site_label_A
    _geom_hbond_site_symmetry_A
    _geom_hbond_distance_DH
    _geom_hbond_distance_HA
    _geom_hbond_distance_DA
    _geom_hbond_angle_DHA
    C27 H27 O1 2_665 0.95 2.59 3.492(7) 158
