# Supplementary material for: 2-Ferrocenyl-2-[(2-ferrocenylethen­yl)(morpholin-4-yl)meth­yl]-1,3-di­thiol­ane
Source: IUCrdata. 2024 Mar 21;9(Pt 3):x240234. doi: 10.1107/S2414314624002347 (PMC10993561; doi:10.1107/S2414314624002347)
Supplement: Supplementary file 2 [file x-09-x240234-Isup2.hkl]

data_I                                                                          
_shelx_title ' cristal_a.res in P2(1)2(1)2(1)'                                  
_shelx_refln_list_code          4                                               
_shelx_F_calc_maximum      305.33                                               
_exptl_crystal_F_000      1216.00                                               
_reflns_d_resolution_high  0.7092                                               
                                                                                
loop_                                                                           
 _space_group_symop_operation_xyz                                               
 'x, y, z'                                                                      
 '-x+1/2, -y, z+1/2'                                                            
 'x+1/2, -y+1/2, -z'                                                            
 '-x, y+1/2, -z+1/2'                                                            
                                                                                
_cell_length_a     7.5425                                                       
_cell_length_b    17.6838                                                       
_cell_length_c    18.8920                                                       
_cell_angle_alpha  90.000                                                       
_cell_angle_beta   90.000                                                       
_cell_angle_gamma  90.000                                                       
                                                                                
_shelx_F_squared_multiplier     1.000                                           
                                                                                
loop_                                                                           
 _refln_index_h                                                                 
 _refln_index_k                                                                 
 _refln_index_l                                                                 
 _refln_F_squared_calc                                                          
 _refln_F_squared_meas                                                          
 _refln_F_squared_sigma                                                         
 _refln_observed_status                                                         
   2   0   0       1102.79       1253.07        57.80 o                         
   4   0   0       7126.24       7069.53       216.70 o                         
   6   0   0        360.94        398.53        51.92 o                         
   8   0   0        742.38        811.50        96.70 o                         
   2   1   0          3.23          7.28         4.81 o                         
   3   1   0         92.94         77.98        11.06 o                         
   4   1   0      11815.66      12594.97       308.64 o                         
   5   1   0       2074.26       1963.35        77.01 o                         
   6   1   0        496.32        511.65        31.78 o                         
   7   1   0         65.03         73.77        13.38 o                         
   8   1   0       1471.48       1499.48        71.35 o                         
   9   1   0       1131.46        991.05       112.45 o                         
   1   2   0      29463.48      25748.05       575.35 o                         
   2   2   0        686.94        819.13       240.99 o                         
   3   2   0        359.81        369.91        24.06 o                         
   4   2   0       5101.40       6096.93       760.64 o                         
   5   2   0         56.16         32.32        13.55 o                         
   6   2   0          0.10         -6.24         6.81 o                         
   7   2   0          3.00        -19.44        19.44 o                         
   8   2   0        683.72        686.34        48.43 o                         
   9   2   0        397.47        438.14        77.34 o                         
   1   3   0       1695.71       1789.07        92.02 o                         
   2   3   0        122.64        107.02        14.99 o                         
   3   3   0       6164.33       7061.01       767.60 o                         
   4   3   0        422.20        451.48        37.21 o                         
   5   3   0         17.61          8.13        10.30 o                         
   6   3   0       4055.81       4357.29       464.39 o                         
   7   3   0        481.16        508.65        44.42 o                         
   8   3   0       1598.25       1767.32        79.79 o                         
   9   3   0          1.16         -4.48        21.07 o                         
   0   4   0        492.92        508.09        45.80 o                         
   1   4   0       2767.12       2803.98       205.38 o                         
   2   4   0       1153.63       1274.89        99.33 o                         
   3   4   0      17829.33      18777.62      1351.21 o                         
   4   4   0       2446.10       2440.27       256.43 o                         
   5   4   0        439.77        490.84        67.12 o                         
   6   4   0         16.54         11.85        16.39 o                         
   7   4   0        537.18        473.09        51.52 o                         
   8   4   0         22.20          9.51         9.84 o                         
   9   4   0        278.69        238.81        59.04 o                         
   1   5   0       5423.21       5676.37       111.49 o                         
   2   5   0       1259.34       1369.82        73.61 o                         
   3   5   0       1399.95       1310.17       158.94 o                         
   4   5   0       4173.43       4374.26       203.24 o                         
   5   5   0       2272.35       2233.72       217.90 o                         
   6   5   0         84.24         97.40        27.27 o                         
   7   5   0       2026.76       2140.45       132.64 o                         
   8   5   0       1155.10       1279.62        69.32 o                         
   9   5   0        124.45        130.64        47.11 o                         
   0   6   0      16799.17      16033.95       427.28 o                         
   1   6   0       4519.00       4688.89       105.28 o                         
   2   6   0        422.47        453.76        37.02 o                         
   3   6   0       7754.17       8246.57       337.18 o                         
   4   6   0       5306.11       5508.87       259.02 o                         
   5   6   0        835.46        883.99        66.84 o                         
   6   6   0       1057.07       1157.29        69.05 o                         
   7   6   0        172.12        143.05        56.60 o                         
   8   6   0        534.00        545.45        58.12 o                         
   9   6   0        423.27        441.86        90.31 o                         
   1   7   0        127.70        172.57        23.53 o                         
   2   7   0       3516.81       3954.75       171.58 o                         
   3   7   0       5084.62       5359.70       154.22 o                         
   4   7   0        326.35        286.43        33.70 o                         
   5   7   0       2966.55       3020.34       345.13 o                         
   6   7   0         62.21         72.29        19.49 o                         
   7   7   0        170.04        138.96        46.80 o                         
   8   7   0         29.24         13.29        12.60 o                         
   9   7   0       2432.38       2649.22       222.52 o                         
   0   8   0        310.59        218.63        29.02 o                         
   1   8   0       5521.98       5479.25       129.50 o                         
   2   8   0        417.87        558.67        46.31 o                         
   3   8   0         68.78         72.07        17.97 o                         
   4   8   0       4854.36       5066.98       140.73 o                         
   5   8   0        291.92        239.09        36.61 o                         
   6   8   0        188.52        231.41        32.30 o                         
   7   8   0        456.63        453.93        89.82 o                         
   8   8   0        179.55        202.55        37.87 o                         
   9   8   0        472.98        552.69       104.38 o                         
  10   8   0         11.64        -14.28        18.12 o                         
   1   9   0       3129.21       3330.78       101.13 o                         
   2   9   0        155.79        142.38        24.21 o                         
   3   9   0       1981.79       1999.37        96.19 o                         
   4   9   0       5423.43       5779.71       142.17 o                         
   5   9   0        399.41        448.75        35.77 o                         
   6   9   0        161.14        154.48        20.33 o                         
   7   9   0       1842.77       2011.04       194.35 o                         
   8   9   0        385.33        390.74        89.28 o                         
   9   9   0          0.19        -25.41        29.08 o                         
   0  10   0       6616.25       6208.61       256.89 o                         
   1  10   0         39.84         51.34        12.30 o                         
   2  10   0       1185.02       1140.41        84.30 o                         
   3  10   0       3491.35       3806.60       228.99 o                         
   4  10   0       1443.00       1654.64        73.09 o                         
   5  10   0       1956.67       2000.45        79.68 o                         
   6  10   0          0.88        -23.76        23.76 o                         
   7  10   0        149.85        206.48        71.11 o                         
   8  10   0        373.05        507.24       101.83 o                         
   9  10   0        255.87        287.41        75.15 o                         
   1  11   0       1034.16       1157.93        55.26 o                         
   2  11   0       2092.56       2352.19       133.07 o                         
   3  11   0         16.64         24.07        14.18 o                         
   4  11   0        211.63        194.60        32.03 o                         
   5  11   0         29.03         19.51         7.50 o                         
   6  11   0       5228.95       5430.20       332.91 o                         
   7  11   0        167.48        166.01        59.10 o                         
   8  11   0        424.75        616.48       116.85 o                         
   9  11   0         65.38         44.30        36.95 o                         
   0  12   0       1681.35       1905.16       104.36 o                         
   1  12   0        120.01        105.42        19.63 o                         
   2  12   0       5607.49       6150.39       320.03 o                         
   3  12   0         59.55         56.17        15.73 o                         
   4  12   0       3089.82       3465.04       147.05 o                         
   5  12   0        145.69        127.30        18.71 o                         
   6  12   0         49.84         75.56        46.61 o                         
   7  12   0          0.85        -10.52        28.00 o                         
   8  12   0        305.13        435.80        96.86 o                         
   1  13   0       2947.28       3023.45       113.52 o                         
   2  13   0        389.59        445.34        53.00 o                         
   3  13   0         77.04         81.44        21.91 o                         
   4  13   0       2249.17       2397.44       121.97 o                         
   5  13   0        301.02        357.80        45.30 o                         
   6  13   0       2357.84       2474.88       227.25 o                         
   7  13   0        211.02        225.69        69.50 o                         
   8  13   0         71.18         86.74        41.10 o                         
   0  14   0       6568.24       6828.76       321.88 o                         
   1  14   0        655.47        792.34        72.12 o                         
   2  14   0        152.88        180.40        50.43 o                         
   3  14   0        184.37        188.32        46.44 o                         
   4  14   0       1900.89       2235.64       119.68 o                         
   5  14   0        341.28        477.40       101.64 o                         
   6  14   0         52.54         83.60        58.96 o                         
   7  14   0        245.81        280.12        79.33 o                         
   8  14   0          6.23         56.49        46.20 o                         
   1  15   0        773.01        813.14        75.35 o                         
   2  15   0          3.02        -34.25        37.09 o                         
   3  15   0        540.93        638.23       107.65 o                         
   4  15   0       1287.16       1532.34       177.35 o                         
   5  15   0       1814.05       2230.89       223.65 o                         
   6  15   0        843.64        951.39       145.26 o                         
   7  15   0         17.25         85.92        47.16 o                         
   0  16   0        562.01        709.91        99.18 o                         
   1  16   0        826.05        879.21        80.76 o                         
   2  16   0         15.24         11.48        23.55 o                         
   3  16   0          1.75          9.20        29.70 o                         
   4  16   0        466.47        572.26       109.20 o                         
   5  16   0       4016.30       5138.72       356.92 o                         
   6  16   0         94.40        115.74        54.74 o                         
   7  16   0        208.27        310.81        83.63 o                         
   1  17   0         81.92        108.33        31.61 o                         
   2  17   0         31.43         25.45        19.35 o                         
   3  17   0        293.26        440.00        94.10 o                         
   4  17   0        193.19        268.46        80.16 o                         
   5  17   0          0.31          6.87        33.81 o                         
   6  17   0       1106.82       1283.52       169.18 o                         
   0  18   0         35.95         63.31        34.88 o                         
   1  18   0        280.89        309.93        50.10 o                         
   2  18   0         21.82         11.20        16.42 o                         
   3  18   0       1813.74       2525.12       230.37 o                         
   4  18   0        729.85       1266.34       171.31 o                         
   5  18   0        385.05        625.96       124.76 o                         
   1  19   0        889.12       1081.41       139.36 o                         
   2  19   0        291.05        363.65        86.57 o                         
   3  19   0        352.27        431.97        99.20 o                         
   4  19   0         38.39         29.80        30.06 o                         
   5  19   0       1058.30       1207.92       169.71 o                         
   0  20   0       2402.03       2744.93       224.68 o                         
   1  20   0         46.95        132.72        50.17 o                         
   2  20   0        176.95        263.63        74.51 o                         
   3  20   0        210.82        267.48        83.36 o                         
   4  20   0        149.20        235.13        75.09 o                         
   1  21   0          3.95         -2.49        14.98 o                         
   2  21   0        367.41        397.83        95.00 o                         
   3  21   0        232.29        331.80        88.20 o                         
   0  22   0        764.63       1074.76       142.68 o                         
   1  22   0        854.35       1224.59       162.65 o                         
   2  22   0        246.92        243.87        76.51 o                         
   1  23   0         79.48         95.11        52.50 o                         
   2   0   1       2879.00       2949.65       262.77 o                         
   3   0   1         62.92        104.72        13.11 o                         
   4   0   1        585.75        614.67        35.75 o                         
   5   0   1        210.83        190.77        18.98 o                         
   6   0   1        680.05        681.45        35.44 o                         
   7   0   1        613.01        634.24        35.16 o                         
   8   0   1         83.81         97.78        17.76 o                         
   9   0   1         48.22         18.92        19.05 o                         
  -9   1   1        833.28        855.55        92.80 o                         
  -8   1   1       1274.92       1367.17        69.87 o                         
  -7   1   1       2533.28       2661.75        76.49 o                         
  -6   1   1        417.02        442.31        32.03 o                         
  -5   1   1        482.84        524.20        33.50 o                         
  -4   1   1        788.06        915.17        47.10 o                         
  -3   1   1       3757.06       3937.60       179.83 o                         
  -2   1   1       3751.54       4123.20        87.05 o                         
   2   1   1       4529.67       4534.33       241.67 o                         
   3   1   1       3502.30       3636.84        76.15 o                         
   4   1   1        807.25        956.64        46.74 o                         
   5   1   1        545.69        625.27        32.48 o                         
   6   1   1        479.70        490.01        29.51 o                         
   7   1   1       2552.25       2796.55        78.10 o                         
   8   1   1       1272.62       1325.87        71.82 o                         
   9   1   1        929.40        959.40       120.79 o                         
  -9   2   1        247.44        232.73        54.20 o                         
  -8   2   1       1894.22       2162.76       246.21 o                         
  -7   2   1        780.93        848.83        50.67 o                         
  -6   2   1        536.97        511.09        41.09 o                         
  -5   2   1       2883.15       3009.39        89.21 o                         
  -4   2   1       2906.62       3028.04       105.97 o                         
  -3   2   1       2846.99       3059.04        83.12 o                         
  -2   2   1       5570.96       5639.70       120.25 o                         
  -1   2   1      15418.52      14167.15       348.02 o                         
   1   2   1      16015.37      18735.29      4322.39 o                         
   2   2   1       6028.09       7632.53       660.92 o                         
   3   2   1       2982.07       3236.24       506.38 o                         
   4   2   1       3082.84       3190.53        70.18 o                         
   5   2   1       3080.39       3187.03        87.43 o                         
   6   2   1        529.09        593.42        52.43 o                         
   7   2   1        850.98        907.50        55.72 o                         
   8   2   1       1797.51       1923.45       108.67 o                         
   9   2   1        237.35        210.06        57.27 o                         
  -9   3   1          8.24         19.20        18.71 o                         
  -8   3   1        568.43        581.54        52.04 o                         
  -7   3   1        250.75        238.99        32.81 o                         
  -6   3   1        339.65        344.33        39.30 o                         
  -5   3   1       1146.11       1165.33        67.63 o                         
  -4   3   1      14236.69      14678.69       225.64 o                         
  -3   3   1      10884.36      10983.79       212.95 o                         
  -2   3   1        913.86        916.39        73.09 o                         
  -1   3   1       4888.39       4990.29       119.76 o                         
   0   3   1      93229.34      71676.79      1017.02 o                         
   1   3   1       4971.40       5733.94      1294.68 o                         
   2   3   1        911.10       1061.01       186.35 o                         
   3   3   1      11217.74      11662.15       474.89 o                         
   4   3   1      14488.63      14387.65       404.60 o                         
   5   3   1       1318.96       1368.91        60.50 o                         
   6   3   1        283.99        301.73        32.43 o                         
   7   3   1        229.15        241.31        28.19 o                         
   8   3   1        542.83        551.55        43.61 o                         
   9   3   1          5.98         16.74        18.02 o                         
  -9   4   1       1863.44       1862.88       162.98 o                         
  -8   4   1       1451.55       1375.17        83.02 o                         
  -7   4   1        258.86        244.44        34.06 o                         
  -6   4   1        748.58        764.52        61.00 o                         
  -5   4   1       2827.14       2723.88        95.09 o                         
  -4   4   1       2410.76       2391.18        82.47 o                         
  -3   4   1         43.73         25.57         8.00 o                         
  -2   4   1       1853.91       1736.67       111.19 o                         
  -1   4   1       2429.16       2507.08        75.43 o                         
   0   4   1      30053.26      28123.72       445.75 o                         
   1   4   1       2357.86       2524.84       216.02 o                         
   2   4   1       1899.90       2297.84       534.89 o                         
   3   4   1         47.94         21.87        11.76 o                         
   4   4   1       2436.44       2513.78       138.09 o                         
   5   4   1       2514.21       2377.26       198.59 o                         
   6   4   1        822.59        868.24        70.43 o                         
   7   4   1        298.64        262.10        28.90 o                         
   8   4   1       1428.66       1436.61        76.09 o                         
   9   4   1       1976.08       2193.18       196.72 o                         
  -9   5   1        112.66        132.58        42.81 o                         
  -8   5   1        258.53        316.57        34.60 o                         
  -7   5   1        813.47        796.23        65.88 o                         
  -6   5   1        576.20        587.29        85.95 o                         
  -5   5   1       4019.53       3938.14       119.14 o                         
  -4   5   1       6456.90       6677.39       270.30 o                         
  -3   5   1       1648.75       1786.58       146.47 o                         
  -2   5   1       1472.85       1382.89       102.89 o                         
  -1   5   1       4329.15       4664.12       110.02 o                         
   0   5   1       5855.11       5840.75       143.44 o                         
   1   5   1       4014.45       4185.17       250.24 o                         
   2   5   1       1402.01       1430.16       255.94 o                         
   3   5   1       1664.09       1860.99        78.56 o                         
   4   5   1       6578.77       7043.43       580.49 o                         
   5   5   1       3785.63       3814.84       148.19 o                         
   6   5   1        691.11        706.77        46.48 o                         
   7   5   1        789.26        839.56        55.00 o                         
   8   5   1        345.51        348.54        48.25 o                         
   9   5   1        114.60        142.71        54.15 o                         
  -9   6   1         73.10        115.42        42.48 o                         
  -8   6   1        504.43        471.05        52.11 o                         
  -7   6   1         76.99         63.64        19.92 o                         
  -6   6   1        385.83        362.65        34.56 o                         
  -5   6   1         99.46        112.43        18.37 o                         
  -4   6   1       2331.38       2469.50        95.00 o                         
  -3   6   1        693.41        684.49        82.00 o                         
  -2   6   1       9156.30       9078.33       207.01 o                         
  -1   6   1       6859.81       7106.17       137.67 o                         
   0   6   1      11008.74      11284.09       235.01 o                         
   1   6   1       6741.65       6562.56       279.66 o                         
   2   6   1       9195.39       9899.47       593.63 o                         
   3   6   1        715.18        713.30        40.65 o                         
   4   6   1       2347.26       2452.69       101.12 o                         
   5   6   1        125.38        110.96        21.52 o                         
   6   6   1        248.47        248.74        45.80 o                         
   7   6   1        127.22         89.23        28.53 o                         
   8   6   1        616.36        606.63        73.02 o                         
   9   6   1         79.91         91.24        40.16 o                         
  -9   7   1         48.49         62.38        29.28 o                         
  -8   7   1         77.85         67.31        21.48 o                         
  -7   7   1        311.65        367.01        73.96 o                         
  -6   7   1       2733.35       2698.44       104.27 o                         
  -5   7   1       1738.85       1697.22        81.82 o                         
  -4   7   1       2164.73       2120.59        91.04 o                         
  -3   7   1      10972.18      11027.36       397.60 o                         
  -2   7   1       1268.18       1244.18        67.31 o                         
  -1   7   1       9981.19      10032.90       209.57 o                         
   0   7   1       2022.09       2202.04        87.69 o                         
   1   7   1      10544.22      10809.33       192.96 o                         
   2   7   1       1116.40       1196.54        63.42 o                         
   3   7   1      10597.11      10552.28       221.53 o                         
   4   7   1       2231.60       2120.47        79.50 o                         
   5   7   1       1682.60       1690.20        91.45 o                         
   6   7   1       2929.65       3009.57       297.06 o                         
   7   7   1        277.84        268.97        70.85 o                         
   8   7   1         73.18         85.64        22.57 o                         
   9   7   1         55.26        116.30        52.23 o                         
  10   7   1         74.52         66.63        35.70 o                         
  -9   8   1         85.54         78.96        36.40 o                         
  -8   8   1        663.02        673.64        67.74 o                         
  -7   8   1         67.52         90.97        41.88 o                         
  -6   8   1       1889.22       1877.44       111.77 o                         
  -5   8   1        314.97        281.17        33.46 o                         
  -4   8   1          5.91          9.90        10.02 o                         
  -3   8   1       2255.69       2289.68        99.54 o                         
  -2   8   1       7042.23       7129.10       191.43 o                         
  -1   8   1       5587.76       5724.45       133.41 o                         
   0   8   1        227.89        285.87        27.56 o                         
   1   8   1       5575.11       5769.00       134.40 o                         
   2   8   1       7014.97       7237.74       190.16 o                         
   3   8   1       2277.30       2569.17       104.33 o                         
   4   8   1          3.28          1.40         5.89 o                         
   5   8   1        297.54        242.50        26.73 o                         
   6   8   1       1921.21       2055.25       103.46 o                         
   7   8   1        147.88        190.85        62.77 o                         
   8   8   1        601.73        602.61        68.72 o                         
   9   8   1         82.25         94.84        49.39 o                         
  10   8   1         81.24        145.80        49.04 o                         
  -9   9   1        223.62        219.32        62.01 o                         
  -8   9   1        983.89        933.85        83.88 o                         
  -7   9   1        534.27        575.54        98.84 o                         
  -6   9   1       1687.91       1861.65        92.22 o                         
  -5   9   1       2849.85       2885.15        93.76 o                         
  -4   9   1       2241.84       2142.68        80.25 o                         
  -3   9   1        321.53        333.91        38.23 o                         
  -2   9   1       4996.35       5031.40       161.43 o                         
  -1   9   1       1428.75       1712.87        70.70 o                         
   0   9   1        629.69        549.84        34.53 o                         
   1   9   1       1380.26       1655.67        69.46 o                         
   2   9   1       5175.55       5306.14       164.07 o                         
   3   9   1        339.63        320.81        36.83 o                         
   4   9   1       2124.61       2094.46        87.45 o                         
   5   9   1       2895.54       2977.99        95.71 o                         
   6   9   1       1618.97       1790.27        71.55 o                         
   7   9   1        577.74        459.69        94.95 o                         
   8   9   1        959.47       1040.71       111.96 o                         
   9   9   1        202.71        261.63        78.41 o                         
  -9  10   1        756.90        884.30       129.47 o                         
  -8  10   1        413.65        457.39        93.37 o                         
  -7  10   1        880.86        807.49       118.03 o                         
  -6  10   1        504.32        524.70        51.45 o                         
  -5  10   1       2730.86       2976.75        98.26 o                         
  -4  10   1        608.26        602.18        64.44 o                         
  -3  10   1        822.87        777.03        61.02 o                         
  -2  10   1       2124.54       2005.37       101.27 o                         
  -1  10   1       1922.94       1992.25        70.25 o                         
   0  10   1       2332.52       2603.17        81.22 o                         
   1  10   1       1952.10       2089.49        82.61 o                         
   2  10   1       1999.45       2212.14       104.40 o                         
   3  10   1        877.17        919.54        66.57 o                         
   4  10   1        481.42        457.56        38.03 o                         
   5  10   1       2694.33       3025.77       120.57 o                         
   6  10   1        482.63        515.79        52.31 o                         
   7  10   1        845.11        861.87       127.58 o                         
   8  10   1        415.07        360.10        55.22 o                         
   9  10   1        864.18       1172.08       157.77 o                         
  -9  11   1        350.15        416.00        89.63 o                         
  -8  11   1        197.91        105.57        48.18 o                         
  -7  11   1         92.18        124.68        52.23 o                         
  -6  11   1        143.54        162.66        51.73 o                         
  -5  11   1       1359.72       1429.28        67.39 o                         
  -4  11   1       3286.01       3596.01       144.90 o                         
  -3  11   1       1635.46       1814.64       125.12 o                         
  -2  11   1        782.65        853.46        68.01 o                         
  -1  11   1       3754.39       3616.76       102.05 o                         
   0  11   1       1703.28       1676.54        99.03 o                         
   1  11   1       3512.74       3338.21       114.51 o                         
   2  11   1        762.73        742.64        62.03 o                         
   3  11   1       1597.05       1845.71       100.30 o                         
   4  11   1       3167.72       3515.53       128.30 o                         
   5  11   1       1249.57       1353.60        66.18 o                         
   6  11   1        154.12         92.17        40.01 o                         
   7  11   1         93.21         49.98        34.64 o                         
   8  11   1        268.86        278.88        76.82 o                         
   9  11   1        352.66        483.95        99.50 o                         
  -9  12   1        384.29        418.44        87.92 o                         
  -8  12   1        447.00        470.75        97.28 o                         
  -7  12   1       1113.23       1152.70       147.01 o                         
  -6  12   1        298.63        254.86        63.17 o                         
  -5  12   1       1547.16       1679.69        75.63 o                         
  -4  12   1        348.80        437.57        49.33 o                         
  -3  12   1       2367.14       2520.21       184.24 o                         
  -2  12   1        883.66        906.26        72.56 o                         
  -1  12   1       2731.07       3059.05        95.85 o                         
   0  12   1        338.80        314.56        29.56 o                         
   1  12   1       2615.65       2855.40       106.28 o                         
   2  12   1        882.27        936.37       186.36 o                         
   3  12   1       2381.78       2610.15       125.80 o                         
   4  12   1        370.41        458.55        49.85 o                         
   5  12   1       1442.39       1719.93        96.47 o                         
   6  12   1        274.19        241.64        70.67 o                         
   7  12   1       1045.31       1180.79       149.94 o                         
   8  12   1        542.82        663.93       115.67 o                         
  -8  13   1        711.30        807.72       129.57 o                         
  -7  13   1        206.94        250.42        71.51 o                         
  -6  13   1        534.52        589.05       105.61 o                         
  -5  13   1        379.51        399.92       104.98 o                         
  -4  13   1        330.12        363.01        46.20 o                         
  -3  13   1       1254.82       1234.38       110.71 o                         
  -2  13   1       1006.28       1081.31        82.70 o                         
  -1  13   1       2822.07       3139.07       167.52 o                         
   0  13   1        187.89        195.24        33.79 o                         
   1  13   1       2528.90       2929.56       116.29 o                         
   2  13   1       1063.51       1136.68        82.87 o                         
   3  13   1       1193.93       1403.35        92.74 o                         
   4  13   1        308.53        415.59        49.97 o                         
   5  13   1        384.01        427.87        93.86 o                         
   6  13   1        563.29        593.05       106.49 o                         
   7  13   1        215.06        160.19        59.55 o                         
   8  13   1        673.05        754.14       123.51 o                         
  -8  14   1        135.12        195.62        66.62 o                         
  -7  14   1         83.70        111.61        50.79 o                         
  -6  14   1       1992.61       2103.86       205.81 o                         
  -5  14   1         23.82         38.14        31.87 o                         
  -4  14   1        271.02        336.45        76.78 o                         
  -3  14   1        844.29        803.39       116.47 o                         
  -2  14   1       2194.90       2340.61       192.13 o                         
  -1  14   1          6.33         19.90        14.20 o                         
   0  14   1         60.51         49.20        19.04 o                         
   1  14   1          2.46         10.96        35.07 o                         
   2  14   1       2236.28       2544.23       129.66 o                         
   3  14   1        986.26       1296.09        90.99 o                         
   4  14   1        240.77        279.65        40.81 o                         
   5  14   1         19.09         30.53        34.65 o                         
   6  14   1       2097.01       2075.85       198.57 o                         
   7  14   1         54.44         80.68        45.65 o                         
   8  14   1        104.32         73.32        39.05 o                         
  -7  15   1       1052.56       1339.00       171.43 o                         
  -6  15   1        485.24        436.73        97.30 o                         
  -5  15   1          8.18         19.18        22.03 o                         
  -4  15   1         33.44         82.19        41.58 o                         
  -3  15   1        867.22        924.96       127.44 o                         
  -2  15   1       1300.09       1365.68       151.27 o                         
  -1  15   1        229.52        220.46        40.56 o                         
   0  15   1       2831.03       2715.11       139.35 o                         
   1  15   1        305.25        357.53        52.65 o                         
   2  15   1       1108.60       1229.60       144.90 o                         
   3  15   1        882.50        946.98       133.18 o                         
   4  15   1         62.79         85.48        41.46 o                         
   5  15   1         15.99         15.21        29.50 o                         
   6  15   1        533.59        420.10        90.50 o                         
   7  15   1       1005.09       1024.22       141.83 o                         
  -7  16   1        312.95        347.57        91.09 o                         
  -6  16   1         30.73         30.73        32.34 o                         
  -5  16   1        236.98        270.27        80.10 o                         
  -4  16   1        466.51        583.08       108.90 o                         
  -3  16   1        581.53        604.94       106.76 o                         
  -2  16   1       3442.04       3990.46       268.69 o                         
  -1  16   1        514.45        657.61        68.19 o                         
   0  16   1         43.38         98.68        30.37 o                         
   1  16   1        481.97        572.45        65.67 o                         
   2  16   1       3574.67       4482.09       290.56 o                         
   3  16   1        618.23        771.03       120.44 o                         
   4  16   1        432.17        527.60       108.30 o                         
   5  16   1        252.25        341.38        83.85 o                         
   6  16   1         32.40         34.35        31.54 o                         
   7  16   1        321.57        299.01        74.16 o                         
  -6  17   1        519.68        628.41       127.16 o                         
  -5  17   1        269.06        231.79        72.85 o                         
  -4  17   1       2370.28       2835.76       247.90 o                         
  -3  17   1        779.77        929.13       134.95 o                         
  -2  17   1        685.69        821.88       118.98 o                         
  -1  17   1         36.02         12.35        15.83 o                         
   0  17   1        741.59        817.64        78.05 o                         
   1  17   1         41.57         43.83        21.30 o                         
   2  17   1        628.15        753.10       119.39 o                         
   3  17   1        795.93       1166.40       156.22 o                         
   4  17   1       2243.21       2555.41       236.98 o                         
   5  17   1        327.54        358.84        87.66 o                         
   6  17   1        512.79        535.52       101.61 o                         
  -6  18   1        495.32        704.91       132.86 o                         
  -5  18   1        721.89        838.78       143.71 o                         
  -4  18   1         20.83         11.73        21.25 o                         
  -3  18   1        426.45        599.30       109.59 o                         
  -2  18   1         46.67         44.12        31.72 o                         
  -1  18   1        617.24        659.18        72.01 o                         
   0  18   1         34.02         43.81        17.03 o                         
   1  18   1        567.80        561.98        97.29 o                         
   2  18   1         66.82         85.03        44.63 o                         
   3  18   1        355.71        367.46        91.37 o                         
   4  18   1         34.88        -36.28        36.28 o                         
   5  18   1        715.19        742.66       124.53 o                         
  -5  19   1        770.31       1101.24       173.22 o                         
  -4  19   1        394.63        489.27       107.20 o                         
  -3  19   1         33.79         -8.55        17.82 o                         
  -2  19   1        156.14        114.36        51.25 o                         
  -1  19   1       1076.09       1223.71       101.64 o                         
   0  19   1       1078.64       1269.37       101.28 o                         
   1  19   1        995.85       1295.58       153.80 o                         
   2  19   1        162.07        167.99        61.05 o                         
   3  19   1         29.18         77.09        53.08 o                         
   4  19   1        372.40        483.43       101.65 o                         
   5  19   1        764.20        904.72       134.48 o                         
  -4  20   1       1103.66       1634.88       204.09 o                         
  -3  20   1         31.57         75.75        42.69 o                         
  -2  20   1        146.22        106.79        51.99 o                         
  -1  20   1        314.96        401.26        70.94 o                         
   0  20   1        495.65        662.96        96.27 o                         
   1  20   1        260.08        385.08        91.78 o                         
   2  20   1        179.48        338.96        90.35 o                         
   3  20   1         33.10        -32.58        32.58 o                         
   4  20   1       1076.52       1237.21       165.43 o                         
  -3  21   1        202.78        429.33       105.37 o                         
  -2  21   1         18.11         30.81        14.87 o                         
  -1  21   1        529.73        629.89       111.71 o                         
   0  21   1       1790.44       2301.02       147.90 o                         
   1  21   1        522.20        711.99       122.12 o                         
   2  21   1         14.54        -22.77        26.70 o                         
   3  21   1        236.70        341.71        86.40 o                         
  -2  22   1        267.66        369.76        92.56 o                         
  -1  22   1        668.09        947.73       143.44 o                         
   0  22   1        436.23        541.18        71.77 o                         
   1  22   1        624.47        943.99       144.52 o                         
   2  22   1        286.82        348.95        88.72 o                         
  -1  23   1        248.85        278.76        81.80 o                         
   0  23   1         14.30         41.01        31.20 o                         
   1  23   1        217.49        316.73        83.33 o                         
   0  24   1        211.66        452.55        97.95 o                         
   1   0   2      12936.35      11577.61       186.22 o                         
   2   0   2       8971.32       8390.95       159.93 o                         
   3   0   2       5658.68       5576.42       138.05 o                         
   4   0   2        528.53        486.93        26.19 o                         
   5   0   2         24.96         28.45         6.71 o                         
   6   0   2        105.53        107.45        14.06 o                         
   7   0   2       1193.72       1145.08        45.45 o                         
   8   0   2         81.44         69.97        14.55 o                         
   9   0   2        195.71        162.86        55.68 o                         
  -9   1   2        201.56        243.95        64.31 o                         
  -8   1   2        495.60        483.73        40.23 o                         
  -7   1   2       1576.06       1620.12        61.41 o                         
  -6   1   2       2602.68       2569.02        77.96 o                         
  -5   1   2       7812.81       7793.52       149.76 o                         
  -4   1   2        966.63       1050.15        64.61 o                         
  -3   1   2       1730.45       1573.78       103.80 o                         
  -2   1   2       1942.59       2117.10       117.39 o                         
   1   1   2       4409.58       4044.98       129.15 o                         
   2   1   2       1706.17       1846.15        62.37 o                         
   3   1   2       1676.10       1771.83        54.91 o                         
   4   1   2       1093.80       1163.22        40.59 o                         
   5   1   2       7774.20       7835.16       142.53 o                         
   6   1   2       2403.42       2438.73        65.37 o                         
   7   1   2       1509.74       1498.44        70.02 o                         
   8   1   2        557.24        558.88        42.96 o                         
   9   1   2        186.63        169.90        50.50 o                         
  -9   2   2        795.56       1007.80       129.75 o                         
  -8   2   2        789.74        854.71        61.04 o                         
  -7   2   2        699.33        680.69        40.75 o                         
  -6   2   2        475.51        458.09        32.72 o                         
  -5   2   2       1543.45       1657.77        70.05 o                         
  -4   2   2       4909.26       4781.11       139.68 o                         
  -3   2   2       3051.18       3028.08        98.38 o                         
  -2   2   2       5973.22       6272.34       226.10 o                         
  -1   2   2      43666.48      38058.66       804.06 o                         
   1   2   2      43919.20      37763.73       786.34 o                         
   2   2   2       5605.22       5863.30       133.85 o                         
   3   2   2       3371.89       3386.83       106.37 o                         
   4   2   2       5019.36       5226.36       150.22 o                         
   5   2   2       1483.78       1702.40        69.72 o                         
   6   2   2        469.85        479.31        37.60 o                         
   7   2   2        724.05        702.09        47.13 o                         
   8   2   2        747.65        715.01        69.84 o                         
   9   2   2        767.57        800.01       119.83 o                         
  -9   3   2         74.07         96.87        33.48 o                         
  -8   3   2       1415.66       1603.42       157.11 o                         
  -7   3   2       1154.27       1159.56        69.85 o                         
  -6   3   2        338.94        326.59        29.06 o                         
  -5   3   2       1941.15       1821.03       111.94 o                         
  -4   3   2       3055.68       3114.22       138.17 o                         
  -3   3   2       3804.62       3690.77        82.83 o                         
  -2   3   2       3339.57       3252.74       148.19 o                         
  -1   3   2       1283.18       1497.16        46.46 o                         
   0   3   2       4363.58       5475.22       934.18 o                         
   1   3   2       1453.03       1546.60        46.58 o                         
   2   3   2       3238.71       3514.14       410.98 o                         
   3   3   2       3696.17       3839.29       100.20 o                         
   4   3   2       3169.45       3039.11       108.75 o                         
   5   3   2       1926.48       1925.44       118.05 o                         
   6   3   2        412.11        389.49        33.58 o                         
   7   3   2       1161.22       1067.68        58.34 o                         
   8   3   2       1372.16       1364.67        67.88 o                         
   9   3   2         83.04         80.32        33.75 o                         
  -9   4   2        722.08        637.40        90.64 o                         
  -8   4   2        122.76        110.35        38.28 o                         
  -7   4   2        156.07        132.60        27.75 o                         
  -6   4   2       1735.03       1798.20       142.80 o                         
  -5   4   2        961.14        970.16        98.06 o                         
  -4   4   2        975.18        907.07        43.60 o                         
  -3   4   2       4352.72       4212.13       107.80 o                         
  -2   4   2       5655.62       5465.38       214.12 o                         
  -1   4   2       6561.48       6825.59       142.95 o                         
   0   4   2         21.01         24.81        12.45 o                         
   1   4   2       6429.58       7684.68      1204.59 o                         
   2   4   2       5653.76       5309.56       111.59 o                         
   3   4   2       4196.84       4263.30       115.47 o                         
   4   4   2       1028.60        900.79        56.64 o                         
   5   4   2       1010.34        995.99        52.83 o                         
   6   4   2       1554.65       1650.73        60.12 o                         
   7   4   2        198.72        161.52        21.68 o                         
   8   4   2        124.02        114.91        34.87 o                         
   9   4   2        731.64        825.49       123.94 o                         
  -9   5   2         82.67         32.38        23.02 o                         
  -8   5   2        764.93        640.96        55.80 o                         
  -7   5   2       1088.15       1138.32        76.36 o                         
  -6   5   2        373.83        421.27        68.32 o                         
  -5   5   2       2811.96       2634.68       140.43 o                         
  -4   5   2       2361.70       2317.88       110.28 o                         
  -3   5   2        403.69        460.60        62.88 o                         
  -2   5   2      10702.02       9879.01       327.66 o                         
  -1   5   2        321.00        327.70        39.51 o                         
   0   5   2       1976.48       1977.92        76.10 o                         
   1   5   2        369.82        400.53        82.91 o                         
   2   5   2      10839.34       9842.83       409.23 o                         
   3   5   2        344.06        386.35        21.82 o                         
   4   5   2       2183.88       2238.15        99.19 o                         
   5   5   2       2678.63       2498.18       105.70 o                         
   6   5   2        385.07        373.15        32.47 o                         
   7   5   2       1074.50       1045.08        56.96 o                         
   8   5   2        862.54        847.10        75.46 o                         
   9   5   2        125.40         98.00        47.44 o                         
  10   5   2        159.86        191.04        57.82 o                         
  -9   6   2         65.46         52.78        29.12 o                         
  -8   6   2       1402.91       1366.40        87.13 o                         
  -7   6   2       2019.42       2062.13       170.97 o                         
  -6   6   2         47.56          7.06        15.07 o                         
  -5   6   2        439.73        453.05        34.75 o                         
  -4   6   2       3818.37       3608.44       111.54 o                         
  -3   6   2       4549.45       4391.44       218.10 o                         
  -2   6   2       6394.22       6214.61       255.23 o                         
  -1   6   2       3763.78       3819.14        93.67 o                         
   0   6   2       1942.27       1953.38        65.37 o                         
   1   6   2       3935.49       4119.68       388.98 o                         
   2   6   2       6128.13       6235.89      1174.75 o                         
   3   6   2       4560.87       4830.12        96.03 o                         
   4   6   2       3877.44       3787.00        85.25 o                         
   5   6   2        396.74        374.27        67.36 o                         
   6   6   2         64.41         54.65        13.86 o                         
   7   6   2       1944.16       1845.66        75.84 o                         
   8   6   2       1289.69       1247.54        92.79 o                         
   9   6   2         95.56        130.58        50.92 o                         
  10   6   2         59.38         54.60        34.03 o                         
  -9   7   2        251.19        234.17        60.04 o                         
  -8   7   2       1437.27       1345.89        90.54 o                         
  -7   7   2       1060.92        981.14       119.41 o                         
  -6   7   2       2094.42       1975.97        80.62 o                         
  -5   7   2        545.03        547.22        41.85 o                         
  -4   7   2       1226.83       1155.86        63.41 o                         
  -3   7   2       4192.26       3986.71       213.40 o                         
  -2   7   2       1443.06       1513.70        76.57 o                         
  -1   7   2       1290.40       1380.06        56.44 o                         
   0   7   2         74.51         77.46        14.24 o                         
   1   7   2       1215.65       1398.02        70.01 o                         
   2   7   2       1480.23       1814.00       324.16 o                         
   3   7   2       4105.93       4382.90       157.52 o                         
   4   7   2       1351.82       1453.24        51.50 o                         
   5   7   2        514.48        530.62        34.31 o                         
   6   7   2       2147.84       2132.76       217.02 o                         
   7   7   2       1042.73        905.62        51.42 o                         
   8   7   2       1554.88       1501.07       104.67 o                         
   9   7   2        333.49        404.51        88.09 o                         
  10   7   2        355.97        407.04        89.93 o                         
  -9   8   2        385.10        348.74        76.16 o                         
  -8   8   2        479.33        415.97        56.03 o                         
  -7   8   2        724.97        621.22        98.54 o                         
  -6   8   2        279.18        300.31        32.13 o                         
  -5   8   2        268.66        297.42        32.92 o                         
  -4   8   2       3273.14       3232.47       119.49 o                         
  -3   8   2       4833.15       4709.75       151.83 o                         
  -2   8   2       6754.81       7182.60       195.86 o                         
  -1   8   2       5360.91       5271.79       152.99 o                         
   0   8   2       1531.30       1427.26        65.69 o                         
   1   8   2       5322.96       5857.49       166.07 o                         
   2   8   2       6909.26       8040.23      1234.28 o                         
   3   8   2       4984.20       5142.94       122.58 o                         
   4   8   2       3421.34       3608.21        90.27 o                         
   5   8   2        215.36        219.25        24.30 o                         
   6   8   2        237.58        234.08        23.31 o                         
   7   8   2        733.69        690.13        95.30 o                         
   8   8   2        441.02        429.90        83.31 o                         
   9   8   2        320.32        315.68        75.97 o                         
  10   8   2        113.11         82.35        38.37 o                         
  -9   9   2        146.24        115.96        42.44 o                         
  -8   9   2        668.19        739.80       112.77 o                         
  -7   9   2        711.10        711.82       104.80 o                         
  -6   9   2        612.76        559.10        90.32 o                         
  -5   9   2       1354.80       1267.23        73.95 o                         
  -4   9   2         79.97         79.53        21.68 o                         
  -3   9   2         59.32         62.22        18.22 o                         
  -2   9   2       7496.58       7247.85       231.15 o                         
  -1   9   2       3673.86       3848.76       111.00 o                         
   0   9   2        507.66        623.59        45.99 o                         
   1   9   2       3724.17       4055.37       139.81 o                         
   2   9   2       7554.81       8268.65       684.74 o                         
   3   9   2         77.11         75.67        15.82 o                         
   4   9   2        141.20        132.77        19.05 o                         
   5   9   2       1519.33       1506.43        64.49 o                         
   6   9   2        695.83        689.87        71.67 o                         
   7   9   2        702.26        662.73       106.04 o                         
   8   9   2        788.61        790.21        79.49 o                         
   9   9   2        146.75        189.82        59.30 o                         
  -9  10   2        246.73        232.38        62.92 o                         
  -8  10   2         63.07        101.70        44.25 o                         
  -7  10   2        195.38        170.03        55.88 o                         
  -6  10   2       1829.68       2035.87       222.86 o                         
  -5  10   2        589.31        607.98        42.26 o                         
  -4  10   2        225.95        211.23        32.50 o                         
  -3  10   2       5065.19       5226.98       210.31 o                         
  -2  10   2       4005.41       3978.55       117.35 o                         
  -1  10   2       4231.71       4018.09       121.08 o                         
   0  10   2         43.38         45.36         9.91 o                         
   1  10   2       4120.91       4252.78       149.39 o                         
   2  10   2       3977.88       4130.68       149.44 o                         
   3  10   2       5137.73       6277.82       683.97 o                         
   4  10   2        228.56        277.10        28.43 o                         
   5  10   2        537.39        527.26        38.36 o                         
   6  10   2       1801.95       1860.91       207.32 o                         
   7  10   2        241.53        173.20        51.23 o                         
   8  10   2         61.98          3.14        53.18 o                         
   9  10   2        270.14        147.64        54.48 o                         
  -9  11   2        200.57        201.04        60.69 o                         
  -8  11   2        133.39        128.01        48.41 o                         
  -7  11   2        606.39        665.27       106.22 o                         
  -6  11   2       1329.71       1189.05       137.88 o                         
  -5  11   2       1507.32       1573.61        83.95 o                         
  -4  11   2        498.95        523.89        53.09 o                         
  -3  11   2       3109.86       3226.53       188.48 o                         
  -2  11   2       3920.89       4627.19       133.73 o                         
  -1  11   2        806.15        805.74        45.17 o                         
   0  11   2        704.47        693.25        42.68 o                         
   1  11   2        812.19        812.98        63.45 o                         
   2  11   2       3963.23       4336.51       307.76 o                         
   3  11   2       2868.45       3543.07       227.51 o                         
   4  11   2        398.59        402.42        35.76 o                         
   5  11   2       1550.38       1629.87       136.29 o                         
   6  11   2       1244.81       1095.64       133.43 o                         
   7  11   2        682.87        615.23       106.40 o                         
   8  11   2        136.97        160.18        35.89 o                         
   9  11   2        166.97        163.81        59.04 o                         
  -9  12   2        264.31        264.24        71.84 o                         
  -8  12   2         69.67         37.97        18.37 o                         
  -7  12   2       2243.78       2299.83       204.88 o                         
  -6  12   2        787.10        723.49       111.97 o                         
  -5  12   2        141.25        167.29        23.93 o                         
  -4  12   2        673.27        710.42       117.59 o                         
  -3  12   2        387.97        334.81        43.72 o                         
  -2  12   2       1735.71       1960.25        86.80 o                         
  -1  12   2       1989.98       1990.66        81.31 o                         
   0  12   2        321.00        354.99        31.41 o                         
   1  12   2       2130.93       2194.03       111.18 o                         
   2  12   2       1604.41       1684.44       109.66 o                         
   3  12   2        327.84        364.17        74.19 o                         
   4  12   2        551.61        621.30        56.57 o                         
   5  12   2        112.59        144.50        26.06 o                         
   6  12   2        849.42        779.63       114.09 o                         
   7  12   2       2331.81       2402.00       208.24 o                         
   8  12   2         73.27         91.33        42.87 o                         
  -8  13   2        252.23        318.68        78.14 o                         
  -7  13   2       1073.97       1088.10       146.18 o                         
  -6  13   2        895.69        833.49       121.14 o                         
  -5  13   2       1989.91       1930.65       185.78 o                         
  -4  13   2         76.34         85.93        38.73 o                         
  -3  13   2       1507.86       1608.47       173.45 o                         
  -2  13   2       6077.43       6487.42       266.33 o                         
  -1  13   2        377.93        355.62        46.34 o                         
   0  13   2       1147.85       1221.94        69.62 o                         
   1  13   2        336.68        295.69        41.34 o                         
   2  13   2       5985.17       6703.46       217.28 o                         
   3  13   2       1351.77       1373.40       256.97 o                         
   4  13   2         53.94         50.62        15.59 o                         
   5  13   2       1898.02       1778.97       175.61 o                         
   6  13   2        859.35        907.53       122.51 o                         
   7  13   2       1029.22       1038.52       136.34 o                         
   8  13   2        258.18        267.45        70.79 o                         
  -8  14   2         59.78         31.21        25.83 o                         
  -7  14   2        872.14        964.48       137.88 o                         
  -6  14   2       1653.42       1661.64       178.83 o                         
  -5  14   2         44.17         17.59        28.18 o                         
  -4  14   2         86.66        142.40        51.90 o                         
  -3  14   2        971.90       1047.43       131.06 o                         
  -2  14   2        691.36        763.71       109.60 o                         
  -1  14   2       7273.55       7296.20       423.49 o                         
   0  14   2       3108.61       3099.63       146.32 o                         
   1  14   2       7309.65       6997.80       337.92 o                         
   2  14   2        628.80        742.75        68.12 o                         
   3  14   2        861.82       1060.50        81.16 o                         
   4  14   2        134.83        156.39        28.77 o                         
   5  14   2         24.43         20.67        21.25 o                         
   6  14   2       1612.64       1477.02       160.32 o                         
   7  14   2        913.20        955.63       132.67 o                         
  -7  15   2        545.61        592.35       110.54 o                         
  -6  15   2        335.05        404.20        90.56 o                         
  -5  15   2       3005.80       3369.04       261.89 o                         
  -4  15   2        251.89        165.54        54.40 o                         
  -3  15   2        554.63        476.18        91.68 o                         
  -2  15   2        272.90        236.67        64.08 o                         
  -1  15   2        804.53        872.96        92.27 o                         
   0  15   2        485.70        677.03       115.70 o                         
   1  15   2        880.35        994.33       122.76 o                         
   2  15   2        250.23        231.07        63.07 o                         
   3  15   2        532.91        576.63        58.89 o                         
   4  15   2        296.11        289.15        70.10 o                         
   5  15   2       2996.79       3084.63       242.41 o                         
   6  15   2        294.63        339.78        76.76 o                         
   7  15   2        550.40        563.15       102.56 o                         
  -7  16   2         98.56         35.55        39.14 o                         
  -6  16   2         31.94         45.12        33.81 o                         
  -5  16   2        144.21        223.52        72.19 o                         
  -4  16   2        852.75        942.84       135.53 o                         
  -3  16   2        257.33        261.40        68.01 o                         
  -2  16   2        102.97        103.87        46.50 o                         
  -1  16   2       1304.82       1495.77       104.55 o                         
   0  16   2        126.29         74.82        42.60 o                         
   1  16   2       1225.62       1417.41       149.92 o                         
   2  16   2        112.28         85.66        38.73 o                         
   3  16   2        311.50        416.53        92.09 o                         
   4  16   2        793.83        849.34       125.13 o                         
   5  16   2        157.59        171.26        55.57 o                         
   6  16   2         27.39         24.63        23.20 o                         
  -6  17   2        669.07        738.95       126.41 o                         
  -5  17   2        113.61        142.56        54.05 o                         
  -4  17   2        332.08        407.66        95.60 o                         
  -3  17   2        281.68        276.37        68.73 o                         
  -2  17   2        883.50       1070.52       138.89 o                         
  -1  17   2        551.51        595.40        67.44 o                         
   0  17   2       1374.75       1587.51       111.21 o                         
   1  17   2        495.54        567.55        98.55 o                         
   2  17   2        766.56        979.49       135.16 o                         
   3  17   2        311.13        357.86        83.89 o                         
   4  17   2        310.01        300.57        70.61 o                         
   5  17   2        130.38        127.18        49.19 o                         
   6  17   2        668.84        723.71       114.85 o                         
  -5  18   2         38.45          5.23        32.18 o                         
  -4  18   2       1050.03       1192.35       159.35 o                         
  -3  18   2        938.58        981.27       142.23 o                         
  -2  18   2        286.03        355.46        81.14 o                         
  -1  18   2        502.79        567.71        67.30 o                         
   0  18   2        208.92        277.02        47.76 o                         
   1  18   2        494.69        564.71        99.10 o                         
   2  18   2        301.88        389.03        91.49 o                         
   3  18   2        863.88       1090.17       146.11 o                         
   4  18   2       1070.90       1189.88       151.09 o                         
   5  18   2         47.81         65.03        37.49 o                         
  -5  19   2        219.23        198.88        71.99 o                         
  -4  19   2        279.73        431.35        95.80 o                         
  -3  19   2        297.03        435.82        95.84 o                         
  -2  19   2       2051.67       2535.62       226.44 o                         
  -1  19   2        258.87        257.93        45.40 o                         
   0  19   2        407.57        505.58        65.55 o                         
   1  19   2        274.69        322.71        78.48 o                         
   2  19   2       1991.62       2869.40       251.82 o                         
   3  19   2        300.76        487.05        97.16 o                         
   4  19   2        265.34        278.46        74.43 o                         
   5  19   2        171.35        187.13        58.22 o                         
  -4  20   2        470.94        600.12       121.97 o                         
  -3  20   2        113.01         82.33        49.00 o                         
  -2  20   2        767.56        999.65       145.89 o                         
  -1  20   2         92.01        138.46        35.97 o                         
   0  20   2        389.90        509.60        67.87 o                         
   1  20   2         66.81         83.95        45.96 o                         
   2  20   2        777.67       1092.25       151.34 o                         
   3  20   2        114.66        158.03        56.24 o                         
   4  20   2        491.49        619.86       111.34 o                         
  -3  21   2        914.42       1321.47       176.33 o                         
  -2  21   2        175.32        311.67        81.27 o                         
  -1  21   2        304.53        359.96        58.16 o                         
   0  21   2         32.29         59.45        33.71 o                         
   1  21   2        289.83        334.61        82.86 o                         
   2  21   2        164.66        312.51        80.71 o                         
   3  21   2        899.96       1286.83       164.97 o                         
  -2  22   2         43.55         40.56        34.77 o                         
  -1  22   2        352.63        499.98       103.02 o                         
   0  22   2          0.40        -28.09        31.53 o                         
   1  22   2        368.52        632.80       118.26 o                         
   2  22   2         42.90         80.75        38.50 o                         
  -1  23   2        244.87        429.37        99.47 o                         
   0  23   2         23.47        -27.78        27.78 o                         
   1  23   2        265.67        512.42       104.57 o                         
   0  24   2         12.47        127.28        51.85 o                         
   1   0   3         10.63         15.71         3.18 o                         
   2   0   3        187.27        219.92        14.94 o                         
   3   0   3       7708.80       7506.46       165.58 o                         
   4   0   3      11464.99      10651.28       164.82 o                         
   5   0   3        226.04        220.29        17.59 o                         
   6   0   3        120.06        111.40        13.09 o                         
   7   0   3       2024.44       2110.12       106.41 o                         
   8   0   3        696.31        733.00        49.65 o                         
   9   0   3        173.03        214.57        54.60 o                         
  -9   1   3        114.41        126.74        41.78 o                         
  -8   1   3       1847.29       1842.60        81.34 o                         
  -7   1   3       4004.46       4083.43       105.84 o                         
  -6   1   3       2364.61       2286.03        70.08 o                         
  -5   1   3       3573.71       3626.94       116.59 o                         
  -4   1   3       2162.35       2224.98       116.30 o                         
  -3   1   3       1711.56       1528.48       157.04 o                         
  -2   1   3        266.03        287.87        33.55 o                         
  -1   1   3       1798.56       1687.39        44.54 o                         
   1   1   3       1804.36       1779.50        83.81 o                         
   2   1   3        353.41        335.16        17.70 o                         
   3   1   3       1765.94       1730.83        54.06 o                         
   4   1   3       2057.27       2147.47       114.32 o                         
   5   1   3       3628.53       3690.62       218.00 o                         
   6   1   3       2101.34       2050.29       128.65 o                         
   7   1   3       3930.03       3849.44       117.34 o                         
   8   1   3       1931.70       1786.49        78.37 o                         
   9   1   3        108.59         77.92        31.64 o                         
  -9   2   3        149.28        136.21        40.87 o                         
  -8   2   3        208.72        207.90        28.10 o                         
  -7   2   3        432.36        416.98        30.37 o                         
  -6   2   3        651.47        634.85        37.56 o                         
  -5   2   3        348.52        360.20        27.80 o                         
  -4   2   3        176.87        137.23        22.54 o                         
  -3   2   3       5137.46       5422.76       144.67 o                         
  -2   2   3       3014.91       3219.73       135.52 o                         
  -1   2   3      44510.38      34852.39       748.87 o                         
   0   2   3        680.41        660.17        45.56 o                         
   1   2   3      43835.85      38830.96       823.00 o                         
   2   2   3       3787.23       4032.69       107.34 o                         
   3   2   3       5132.07       5010.56       111.78 o                         
   4   2   3        244.52        227.74        19.49 o                         
   5   2   3        301.26        326.19        46.70 o                         
   6   2   3        869.50        819.22        49.18 o                         
   7   2   3        435.44        456.41        37.42 o                         
   8   2   3        226.07        209.58        25.45 o                         
   9   2   3         98.72         98.85        36.33 o                         
  -9   3   3        428.88        566.25        86.64 o                         
  -8   3   3        122.08        106.94        33.30 o                         
  -7   3   3        755.02        765.73        44.84 o                         
  -6   3   3        894.04        907.55        48.76 o                         
  -5   3   3        766.84        751.83        55.97 o                         
  -4   3   3       3526.11       3516.21       268.14 o                         
  -3   3   3       8700.81       8652.13       201.44 o                         
  -2   3   3       1153.72       1166.69        58.00 o                         
  -1   3   3       2827.23       2940.20        73.21 o                         
   0   3   3        161.87        281.66        37.14 o                         
   1   3   3       2651.18       2621.76       111.81 o                         
   2   3   3       1390.72       1377.39        62.17 o                         
   3   3   3       8584.11       8004.45       147.41 o                         
   4   3   3       3596.84       3700.81        87.49 o                         
   5   3   3        822.28        847.26        38.94 o                         
   6   3   3        980.00        887.62        53.55 o                         
   7   3   3        665.01        604.18        42.00 o                         
   8   3   3        132.17        102.03        31.30 o                         
   9   3   3        361.95        293.54        66.70 o                         
  -9   4   3        413.34        345.17        63.42 o                         
  -8   4   3        303.82        327.58        63.26 o                         
  -7   4   3       1895.93       1880.03        92.07 o                         
  -6   4   3        679.08        612.76        80.80 o                         
  -5   4   3         22.76          9.31        11.58 o                         
  -4   4   3        491.62        461.44        26.22 o                         
  -3   4   3       1846.55       1914.36        62.65 o                         
  -2   4   3       2745.67       2975.73       150.23 o                         
  -1   4   3       3807.21       3635.81       185.37 o                         
   0   4   3      14348.92      18866.75       479.64 o                         
   1   4   3       4158.27       4468.47       110.01 o                         
   2   4   3       2643.32       2811.28        82.02 o                         
   3   4   3       1848.17       2068.22        73.28 o                         
   4   4   3        367.08        404.60        23.66 o                         
   5   4   3         50.21         45.67         8.58 o                         
   6   4   3        713.50        677.58        36.04 o                         
   7   4   3       1860.95       1847.60        74.77 o                         
   8   4   3        321.50        315.60        93.12 o                         
   9   4   3        414.77        328.60        73.95 o                         
  10   4   3        468.50        406.07        78.45 o                         
  -9   5   3        122.55         56.77        24.62 o                         
  -8   5   3       1754.66       1701.78       151.27 o                         
  -7   5   3       2640.23       2479.01       112.00 o                         
  -6   5   3        652.71        575.50        81.02 o                         
  -5   5   3       1310.68       1235.98        48.91 o                         
  -4   5   3       9205.35       9012.66       187.96 o                         
  -3   5   3       3712.41       3463.46       183.90 o                         
  -2   5   3       6283.15       6780.37       259.29 o                         
  -1   5   3        270.37        245.46        23.27 o                         
   0   5   3        566.13        663.11        50.87 o                         
   1   5   3        228.06        239.74        23.51 o                         
   2   5   3       6127.97       6086.14       115.40 o                         
   3   5   3       3761.10       3572.59       103.27 o                         
   4   5   3       9180.61       9335.18       224.45 o                         
   5   5   3       1320.15       1122.86        71.21 o                         
   6   5   3        692.68        649.33        34.16 o                         
   7   5   3       2633.85       2548.70        86.42 o                         
   8   5   3       1612.39       1490.82       100.80 o                         
   9   5   3        106.09         87.18        37.19 o                         
  10   5   3        138.76        176.67        52.15 o                         
  -9   6   3        325.94        236.71        56.60 o                         
  -8   6   3        551.27        604.74        92.63 o                         
  -7   6   3        214.49        220.71        52.86 o                         
  -6   6   3        979.21        964.80       109.22 o                         
  -5   6   3       1741.10       1615.25        63.21 o                         
  -4   6   3        678.53        684.34        41.04 o                         
  -3   6   3       7338.00       7687.19       302.88 o                         
  -2   6   3       3976.33       4273.75       207.49 o                         
  -1   6   3       3051.74       2760.39       188.30 o                         
   0   6   3        467.19        447.52        35.92 o                         
   1   6   3       3236.46       3241.10       383.05 o                         
   2   6   3       4133.73       4044.90       112.27 o                         
   3   6   3       7290.65       7536.17       137.69 o                         
   4   6   3        574.74        615.47        28.76 o                         
   5   6   3       1891.91       1914.68        67.05 o                         
   6   6   3        928.50        901.94        39.83 o                         
   7   6   3        248.73        244.68        24.50 o                         
   8   6   3        614.14        510.86        66.57 o                         
   9   6   3        371.36        353.30        73.82 o                         
  10   6   3        750.90        788.32       114.27 o                         
  -9   7   3         95.31        124.21        44.26 o                         
  -8   7   3        461.36        449.84        80.38 o                         
  -7   7   3        671.35        609.42        90.93 o                         
  -6   7   3       5798.39       5752.93       142.66 o                         
  -5   7   3       4049.31       3945.57       176.04 o                         
  -4   7   3        518.32        526.21        40.08 o                         
  -3   7   3         32.28         24.18        20.52 o                         
  -2   7   3        237.93        217.26        20.93 o                         
  -1   7   3       2192.83       2095.15        96.00 o                         
   0   7   3        909.95       1003.96        49.17 o                         
   1   7   3       2109.48       2225.93       255.63 o                         
   2   7   3        253.46        230.34        26.51 o                         
   3   7   3         21.77         17.30         6.93 o                         
   4   7   3        488.12        479.72        27.36 o                         
   5   7   3       4056.39       4222.10       111.18 o                         
   6   7   3       5476.46       5852.72       111.07 o                         
   7   7   3        636.01        568.62        62.38 o                         
   8   7   3        481.45        429.78        54.50 o                         
   9   7   3         97.04         62.58        31.61 o                         
  10   7   3        389.19        375.93        76.71 o                         
  -9   8   3        211.87        240.47        59.48 o                         
  -8   8   3        236.25        274.89        65.82 o                         
  -7   8   3        689.73        701.83        99.86 o                         
  -6   8   3        199.59        201.51        25.23 o                         
  -5   8   3        172.72        165.29        25.37 o                         
  -4   8   3       1505.64       1549.28       139.53 o                         
  -3   8   3       3566.08       3395.69       204.18 o                         
  -2   8   3       9159.81       9591.25       184.16 o                         
  -1   8   3       7677.50       7778.51       221.76 o                         
   0   8   3       7833.40       8392.56       172.53 o                         
   1   8   3       7539.64       8370.51       480.81 o                         
   2   8   3       9109.09       9913.24       230.99 o                         
   3   8   3       3761.33       3997.04        94.53 o                         
   4   8   3       1601.72       1570.32        54.16 o                         
   5   8   3        202.83        205.28        20.27 o                         
   6   8   3        194.05        169.86        18.08 o                         
   7   8   3        739.14        630.35        67.18 o                         
   8   8   3        178.42        113.96        27.35 o                         
   9   8   3        228.47        223.78        61.64 o                         
  -9   9   3         17.95        -24.08        24.08 o                         
  -8   9   3        149.25        130.74        45.61 o                         
  -7   9   3       2710.60       2619.48       202.77 o                         
  -6   9   3        303.25        231.73        56.49 o                         
  -5   9   3       1824.60       1855.16        88.57 o                         
  -4   9   3       1484.38       1488.36       140.96 o                         
  -3   9   3       3919.74       4067.91       149.23 o                         
  -2   9   3        843.68        848.71        48.85 o                         
  -1   9   3        150.34        134.34        16.65 o                         
   0   9   3       3695.57       3763.10       140.26 o                         
   1   9   3        207.86        199.71        30.38 o                         
   2   9   3        904.34        984.41       159.02 o                         
   3   9   3       3663.72       4089.90       125.96 o                         
   4   9   3       1521.20       1607.10        77.64 o                         
   5   9   3       1715.84       1876.24        73.64 o                         
   6   9   3        321.82        325.19        24.91 o                         
   7   9   3       2623.57       2594.76       299.94 o                         
   8   9   3        205.17        158.98        35.20 o                         
   9   9   3         22.35         22.88        17.82 o                         
  -9  10   3          4.99         47.88        29.59 o                         
  -8  10   3         51.17         59.52        23.27 o                         
  -7  10   3       2872.79       2753.70       213.23 o                         
  -6  10   3        761.64        755.16       105.47 o                         
  -5  10   3        261.56        271.84        32.05 o                         
  -4  10   3        152.73        142.24        27.35 o                         
  -3  10   3       2719.10       2856.81       125.90 o                         
  -2  10   3       4436.99       4901.03       132.95 o                         
  -1  10   3         68.61         66.28        13.26 o                         
   0  10   3       3799.80       3549.42       110.94 o                         
   1  10   3         46.38         42.45        18.19 o                         
   2  10   3       4152.18       5131.74       169.10 o                         
   3  10   3       2535.22       2915.67       139.86 o                         
   4  10   3        252.56        252.65        25.61 o                         
   5  10   3        173.30        185.15        23.39 o                         
   6  10   3        741.02        758.70       104.58 o                         
   7  10   3       2774.98       2710.63       214.37 o                         
   8  10   3         33.90         31.70        23.62 o                         
   9  10   3          4.99        -23.65        28.93 o                         
  -9  11   3        376.91        389.69        80.69 o                         
  -8  11   3        100.95         35.65        20.14 o                         
  -7  11   3        228.02        258.53        65.63 o                         
  -6  11   3         11.30          6.06        16.45 o                         
  -5  11   3         18.28          5.88         6.25 o                         
  -4  11   3       1091.57       1134.64        80.10 o                         
  -3  11   3       5533.62       5571.98       189.35 o                         
  -2  11   3       7247.68       7558.06       177.87 o                         
  -1  11   3       4789.08       4829.20       154.51 o                         
   0  11   3         22.37         13.47         7.72 o                         
   1  11   3       4833.38       5391.90       180.92 o                         
   2  11   3       7082.18       7947.82       750.36 o                         
   3  11   3       5691.27       5935.07       196.18 o                         
   4  11   3       1050.78       1126.44        69.06 o                         
   5  11   3         18.24         12.87        12.27 o                         
   6  11   3          9.85         25.37        31.61 o                         
   7  11   3        247.12        173.90        49.84 o                         
   8  11   3        125.15         81.09        34.01 o                         
  -9  12   3         64.42         42.64        34.48 o                         
  -8  12   3        414.64        390.27        86.22 o                         
  -7  12   3        439.12        520.82        98.29 o                         
  -6  12   3       1738.32       1625.77       165.09 o                         
  -5  12   3       1579.15       1744.50        97.41 o                         
  -4  12   3        544.31        566.59        93.10 o                         
  -3  12   3        346.34        291.09        55.05 o                         
  -2  12   3       1992.29       2198.28       126.24 o                         
  -1  12   3       5329.83       5458.83       190.29 o                         
   0  12   3        234.79        198.56        27.24 o                         
   1  12   3       5596.11       5772.31       191.14 o                         
   2  12   3       1967.02       2206.48       258.57 o                         
   3  12   3        350.37        382.38        43.75 o                         
   4  12   3        612.54        616.31        52.39 o                         
   5  12   3       1666.91       1800.51       172.26 o                         
   6  12   3       1627.52       1507.52       155.18 o                         
   7  12   3        458.41        489.15        94.40 o                         
   8  12   3        408.79        383.20        56.18 o                         
  -8  13   3        207.58        164.01        58.79 o                         
  -7  13   3        316.38        246.57        63.68 o                         
  -6  13   3       1476.44       1336.76       151.18 o                         
  -5  13   3        240.89        207.76        61.50 o                         
  -4  13   3        292.62        248.87        65.18 o                         
  -3  13   3       1227.54       1253.46       139.20 o                         
  -2  13   3       1536.41       1606.55        99.29 o                         
  -1  13   3       2320.99       2331.81       155.98 o                         
   0  13   3        536.70        534.37        45.57 o                         
   1  13   3       2177.01       2374.41       120.06 o                         
   2  13   3       1517.15       1675.02       139.11 o                         
   3  13   3       1044.53       1089.80        76.06 o                         
   4  13   3        191.99        215.09        32.11 o                         
   5  13   3        230.19        191.23        52.51 o                         
   6  13   3       1519.17       1465.69       154.82 o                         
   7  13   3        382.36        350.21        78.41 o                         
   8  13   3        222.31        310.48        76.68 o                         
  -8  14   3        183.89        165.33        58.14 o                         
  -7  14   3        337.49        314.54        76.83 o                         
  -6  14   3        757.97        687.06       112.00 o                         
  -5  14   3        526.29        624.28       107.12 o                         
  -4  14   3        919.50       1013.84       132.33 o                         
  -3  14   3       2713.42       3037.75       230.51 o                         
  -2  14   3       1330.62       1421.75        96.64 o                         
  -1  14   3        170.97        204.43        38.01 o                         
   0  14   3         12.73          5.07        17.79 o                         
   1  14   3        137.71        149.40        28.92 o                         
   2  14   3       1371.34       1649.15       102.52 o                         
   3  14   3       2682.34       2833.11       129.52 o                         
   4  14   3        929.27       1093.46       148.90 o                         
   5  14   3        519.75        525.65        96.15 o                         
   6  14   3        768.33        789.97       114.91 o                         
   7  14   3        391.76        382.15        87.66 o                         
  -7  15   3       2505.45       3049.40       251.85 o                         
  -6  15   3        364.87        449.87        94.09 o                         
  -5  15   3        672.46        738.66       118.97 o                         
  -4  15   3        179.50        219.87        62.28 o                         
  -3  15   3        581.21        505.16        93.02 o                         
  -2  15   3       1331.39       1397.74        99.28 o                         
  -1  15   3       1624.27       1744.13       109.41 o                         
   0  15   3        201.74        256.52        42.82 o                         
   1  15   3       1765.34       2030.31       182.15 o                         
   2  15   3       1224.93       1807.82       182.33 o                         
   3  15   3        608.15        599.90        57.89 o                         
   4  15   3        149.50        215.37        62.19 o                         
   5  15   3        648.04        574.55        96.76 o                         
   6  15   3        352.75        311.25        74.39 o                         
   7  15   3       2560.38       2316.29       210.34 o                         
  -7  16   3        117.14        118.63        50.47 o                         
  -6  16   3         18.74         -7.60        22.46 o                         
  -5  16   3         49.65         48.66        35.23 o                         
  -4  16   3         17.05         28.76        40.27 o                         
  -3  16   3        744.18        698.87       114.10 o                         
  -2  16   3       3291.26       3690.73       170.12 o                         
  -1  16   3       2011.71       2158.36       126.56 o                         
   0  16   3         39.47         37.15        18.75 o                         
   1  16   3       1975.23       2414.71       202.59 o                         
   2  16   3       3232.17       4160.05       287.52 o                         
   3  16   3        693.22        904.14       124.11 o                         
   4  16   3         24.74         25.77        18.84 o                         
   5  16   3         77.05         55.40        35.40 o                         
   6  16   3         23.24         28.17        24.51 o                         
  -6  17   3        713.24        780.54       127.47 o                         
  -5  17   3        361.77        478.96       106.76 o                         
  -4  17   3        411.05        394.89        89.19 o                         
  -3  17   3       2156.92       2305.09       213.62 o                         
  -2  17   3       1693.97       2016.75       192.72 o                         
  -1  17   3        865.90        939.68        84.74 o                         
   0  17   3       1221.70       1321.54       101.21 o                         
   1  17   3        809.27       1003.93       131.95 o                         
   2  17   3       1651.84       2108.74       201.25 o                         
   3  17   3       2029.50       2311.01       203.89 o                         
   4  17   3        495.66        499.19        93.95 o                         
   5  17   3        274.82        285.78        71.08 o                         
   6  17   3        746.52        626.56       104.42 o                         
  -5  18   3         67.49         33.60        26.41 o                         
  -4  18   3        131.52        111.31        54.77 o                         
  -3  18   3        218.30        348.88        83.50 o                         
  -2  18   3         63.78        143.89        54.10 o                         
  -1  18   3        635.23        774.86        77.98 o                         
   0  18   3        555.69        770.12        79.07 o                         
   1  18   3        735.89        883.46       127.64 o                         
   2  18   3         71.27         77.42        40.31 o                         
   3  18   3        177.14        204.10        57.32 o                         
   4  18   3        133.66        205.30        59.78 o                         
   5  18   3         62.53         58.41        32.57 o                         
  -5  19   3         22.57         20.76        31.92 o                         
  -4  19   3        454.56        649.06       118.72 o                         
  -3  19   3        608.01        668.41       117.34 o                         
  -2  19   3         79.56         91.54        43.02 o                         
  -1  19   3        549.23        644.48        72.64 o                         
   0  19   3        248.25        285.97        70.50 o                         
   1  19   3        508.81        649.41       111.00 o                         
   2  19   3         69.84         52.35        30.56 o                         
   3  19   3        535.24        701.47       113.60 o                         
   4  19   3        413.60        435.62        90.44 o                         
   5  19   3         32.37         32.90        22.01 o                         
  -4  20   3         32.62         21.91        25.31 o                         
  -3  20   3         35.50         47.79        25.52 o                         
  -2  20   3        294.29        345.91        82.48 o                         
  -1  20   3        189.71        225.02        44.93 o                         
   0  20   3        648.08        741.56       115.24 o                         
   1  20   3        227.44        372.59        84.72 o                         
   2  20   3        276.05        320.15        76.65 o                         
   3  20   3         45.96         88.17        47.35 o                         
   4  20   3         38.39         37.83        22.90 o                         
  -3  21   3         21.73         17.17        24.65 o                         
  -2  21   3        169.60        166.49        59.83 o                         
  -1  21   3        754.08        970.64        95.20 o                         
   0  21   3        133.68        192.23        59.23 o                         
   1  21   3        849.99        970.11       141.00 o                         
   2  21   3        137.51        115.17        42.06 o                         
   3  21   3         26.55         40.32        35.43 o                         
  -2  22   3        115.97          9.06        20.65 o                         
  -1  22   3        356.21        502.28        71.03 o                         
   0  22   3         10.57        -40.28        40.28 o                         
   1  22   3        355.45        386.63        86.93 o                         
   2  22   3         89.58         94.67        39.93 o                         
   0  23   3        315.16        455.91        95.90 o                         
   1  23   3        336.82        385.53        84.78 o                         
   0  24   3        213.92        322.67        82.08 o                         
   0   0   4      26835.75      22024.13       487.86 o                         
   1   0   4         20.45         22.80         5.44 o                         
   2   0   4       5026.14       4685.01        70.18 o                         
   3   0   4        748.36        857.69        39.69 o                         
   4   0   4        114.42        109.11        19.41 o                         
   5   0   4       3006.28       3283.67       118.47 o                         
   6   0   4       1332.38       1512.69       175.99 o                         
   7   0   4       4298.64       4346.04       151.34 o                         
   8   0   4        254.98        234.53        28.14 o                         
   9   0   4       1342.00       1248.55       133.17 o                         
  -9   1   4        945.18        877.97       109.96 o                         
  -8   1   4        751.87        750.69        52.56 o                         
  -7   1   4        585.16        595.10        29.18 o                         
  -6   1   4       2966.12       3001.96        86.01 o                         
  -5   1   4       1074.92       1071.16        42.40 o                         
  -4   1   4      12424.74      12378.83       262.45 o                         
  -3   1   4        620.43        586.03        70.63 o                         
  -2   1   4       3003.66       3003.19       146.97 o                         
  -1   1   4      21523.86      20359.18       380.40 o                         
   0   1   4      33845.18      32220.61      1421.10 o                         
   1   1   4      22288.46      20573.18       284.92 o                         
   2   1   4       2754.74       2825.91        85.30 o                         
   3   1   4        630.97        599.49        26.40 o                         
   4   1   4      12267.40      12855.16       215.59 o                         
   5   1   4       1194.65       1261.51       103.91 o                         
   6   1   4       3148.95       3362.64       123.44 o                         
   7   1   4        623.74        651.11        46.90 o                         
   8   1   4        766.03        670.64        46.99 o                         
   9   1   4        939.28        804.39       107.13 o                         
  -9   2   4        321.73        298.01        62.76 o                         
  -8   2   4       3551.54       3371.40       137.43 o                         
  -7   2   4        583.03        601.02        34.31 o                         
  -6   2   4       1297.02       1312.52        57.74 o                         
  -5   2   4       1671.68       1747.10       152.59 o                         
  -4   2   4       2254.45       2324.67        96.36 o                         
  -3   2   4       5854.93       5812.04       278.38 o                         
  -2   2   4       6551.92       7016.00       219.78 o                         
  -1   2   4       1237.59       1165.76        59.74 o                         
   0   2   4      30556.68      26827.55       591.42 o                         
   1   2   4       1247.60       1148.74        72.98 o                         
   2   2   4       6501.21       6956.65       273.24 o                         
   3   2   4       6183.51       5789.58       155.03 o                         
   4   2   4       2228.95       2342.94        92.42 o                         
   5   2   4       1643.53       1782.99        65.63 o                         
   6   2   4       1253.87       1245.31        68.23 o                         
   7   2   4        518.61        532.23        40.41 o                         
   8   2   4       3537.88       3662.34       767.45 o                         
   9   2   4        325.62        226.64        52.15 o                         
  -9   3   4        127.21        196.35        55.32 o                         
  -8   3   4         59.96         10.11        17.86 o                         
  -7   3   4        751.46        757.60        43.18 o                         
  -6   3   4        193.03        184.92        20.76 o                         
  -5   3   4         51.91         57.59        17.06 o                         
  -4   3   4       5904.85       6233.43       176.02 o                         
  -3   3   4       3668.39       3518.95       120.52 o                         
  -2   3   4        662.24        674.82        64.02 o                         
  -1   3   4       4015.05       3803.52       151.51 o                         
   0   3   4        532.39        548.47        48.21 o                         
   1   3   4       3666.88       3445.69       138.79 o                         
   2   3   4        596.44        759.35        46.99 o                         
   3   3   4       3488.89       3358.85        93.00 o                         
   4   3   4       5944.69       6326.68       187.81 o                         
   5   3   4         70.12         81.61        12.65 o                         
   6   3   4        172.99        164.16        20.17 o                         
   7   3   4        765.24        744.72        46.12 o                         
   8   3   4         29.37         10.44        14.22 o                         
   9   3   4        184.14        144.96        41.19 o                         
  10   3   4        352.50        329.67        67.92 o                         
  -9   4   4        300.47        402.00        82.84 o                         
  -8   4   4       1212.79       1258.11       124.39 o                         
  -7   4   4       1062.78       1119.07        66.96 o                         
  -6   4   4        643.33        666.22        57.67 o                         
  -5   4   4       2144.89       2305.49       264.25 o                         
  -4   4   4       2639.09       2741.77       114.57 o                         
  -3   4   4       2686.40       2807.54       122.97 o                         
  -2   4   4       2714.31       3006.74       152.82 o                         
  -1   4   4       1960.41       2290.10       306.73 o                         
   0   4   4       2987.05       3510.55       149.11 o                         
   1   4   4       1719.94       1685.14        97.25 o                         
   2   4   4       2840.37       2993.14       170.70 o                         
   3   4   4       2705.38       2708.38       102.60 o                         
   4   4   4       2620.57       2789.20        83.16 o                         
   5   4   4       2380.33       2456.94        64.67 o                         
   6   4   4        648.33        637.02        33.71 o                         
   7   4   4       1006.60       1012.30        51.38 o                         
   8   4   4       1206.48       1021.22       129.14 o                         
   9   4   4        336.27        247.54        62.55 o                         
  10   4   4        513.47        503.11        87.31 o                         
  -8   5   4        330.74        318.02        64.84 o                         
  -7   5   4        145.00        114.98        22.06 o                         
  -6   5   4       1574.11       1563.71       135.45 o                         
  -5   5   4        827.81        869.96        95.34 o                         
  -4   5   4       2412.99       2343.33        69.65 o                         
  -3   5   4       9495.41       9569.14       344.35 o                         
  -2   5   4       2371.41       2291.14       182.37 o                         
  -1   5   4       5992.96       5783.70       140.49 o                         
   0   5   4       4979.35       5031.82       190.18 o                         
   1   5   4       5931.41       5783.89       220.94 o                         
   2   5   4       2370.20       2498.21        81.72 o                         
   3   5   4       9738.71      10114.75       260.33 o                         
   4   5   4       2478.64       2286.06        85.02 o                         
   5   5   4        718.67        639.08        20.45 o                         
   6   5   4       1423.66       1477.88        49.41 o                         
   7   5   4        170.26        161.61        17.98 o                         
   8   5   4        327.24        242.49        40.19 o                         
   9   5   4        217.03        177.42        53.22 o                         
  10   5   4          0.81        -32.95        32.95 o                         
  -9   6   4        848.50        877.86       106.64 o                         
  -8   6   4        639.62        732.00        99.31 o                         
  -7   6   4       2505.00       2591.79       186.11 o                         
  -6   6   4       1605.97       1467.46       134.99 o                         
  -5   6   4       1589.66       1358.82        93.12 o                         
  -4   6   4        434.11        436.75        31.27 o                         
  -3   6   4       5125.83       5407.96       253.54 o                         
  -2   6   4       1518.88       1556.58        62.03 o                         
  -1   6   4        299.75        264.38        27.15 o                         
   0   6   4       1133.58       1760.24       123.72 o                         
   1   6   4        313.22        271.59        27.28 o                         
   2   6   4       1508.88       1358.86        47.53 o                         
   3   6   4       5264.97       5263.11       160.63 o                         
   4   6   4        472.67        567.53        42.23 o                         
   5   6   4       1666.05       1554.86       163.06 o                         
   6   6   4       1581.03       1512.27        34.78 o                         
   7   6   4       2251.16       2099.69       119.92 o                         
   8   6   4        650.66        549.34       102.44 o                         
   9   6   4        864.09        880.14       120.69 o                         
  10   6   4         80.37         48.08        29.43 o                         
  -9   7   4        575.75        599.36        91.59 o                         
  -8   7   4        214.26        221.16        53.91 o                         
  -7   7   4       5416.23       5234.56       277.83 o                         
  -6   7   4        257.05        205.66        53.59 o                         
  -5   7   4        549.19        513.07        51.95 o                         
  -4   7   4       3758.00       3752.40       219.39 o                         
  -3   7   4         56.51         65.88        27.92 o                         
  -2   7   4        622.85        597.31        41.81 o                         
  -1   7   4       1621.35       1459.90        98.18 o                         
   0   7   4       1846.86       1728.45       130.78 o                         
   1   7   4       1456.98       1339.97        66.24 o                         
   2   7   4        583.25        516.49        31.46 o                         
   3   7   4         34.98         31.82         7.07 o                         
   4   7   4       3518.10       3613.16       136.99 o                         
   5   7   4        600.14        561.11        72.08 o                         
   6   7   4        291.00        244.77        29.72 o                         
   7   7   4       5453.04       4734.67       189.53 o                         
   8   7   4        199.87        177.65        34.85 o                         
   9   7   4        610.44        481.59        88.01 o                         
  10   7   4        316.99        282.11        65.73 o                         
  -9   8   4        258.62        255.65        60.87 o                         
  -8   8   4       1198.02       1187.79       136.21 o                         
  -7   8   4        766.08        853.42       110.32 o                         
  -6   8   4        629.43        639.60        35.93 o                         
  -5   8   4       1498.62       1633.65        73.16 o                         
  -4   8   4        742.16        847.90       103.26 o                         
  -3   8   4       2395.05       2851.27       192.00 o                         
  -2   8   4       5601.45       5715.81       132.36 o                         
  -1   8   4       2480.45       2470.67       147.18 o                         
   0   8   4       2522.18       2550.30        95.98 o                         
   1   8   4       2589.54       2647.80       144.68 o                         
   2   8   4       5685.82       5192.46       144.70 o                         
   3   8   4       2404.06       2356.62       112.89 o                         
   4   8   4        711.55        673.87        43.50 o                         
   5   8   4       1291.18       1281.46       138.00 o                         
   6   8   4        610.70        646.50        58.91 o                         
   7   8   4        666.17        582.99        63.90 o                         
   8   8   4       1103.98        953.35       113.22 o                         
   9   8   4        309.88        310.55        47.50 o                         
  -9   9   4         71.92         62.15        35.48 o                         
  -8   9   4         50.50         72.01        38.87 o                         
  -7   9   4        134.95         88.11        33.57 o                         
  -6   9   4       2945.33       2826.11       205.46 o                         
  -5   9   4       1284.27       1322.88        70.01 o                         
  -4   9   4        750.58        861.34       108.00 o                         
  -3   9   4       5138.77       5017.13       600.09 o                         
  -2   9   4       7407.31       7778.90       168.91 o                         
  -1   9   4       2857.98       2575.23       105.62 o                         
   0   9   4       4468.18       4678.83       127.01 o                         
   1   9   4       2834.53       2759.07       174.54 o                         
   2   9   4       7290.22       7301.31       189.96 o                         
   3   9   4       4912.96       4812.96       121.05 o                         
   4   9   4        643.17        681.26        56.73 o                         
   5   9   4       1279.82       1117.54        54.74 o                         
   6   9   4       2979.75       2691.17       200.82 o                         
   7   9   4        177.33        154.20        34.44 o                         
   8   9   4         53.63         32.89        11.49 o                         
   9   9   4        100.16         94.22        26.20 o                         
  -9  10   4        191.94        203.43        58.32 o                         
  -8  10   4        237.19        162.06        54.31 o                         
  -7  10   4        171.21        189.73        57.65 o                         
  -6  10   4        315.65        340.25        72.97 o                         
  -5  10   4         81.46         61.95        15.17 o                         
  -4  10   4       2160.50       2222.10       114.14 o                         
  -3  10   4        302.11        361.00        45.13 o                         
  -2  10   4       4390.22       4592.22       127.83 o                         
  -1  10   4       2202.62       2080.47        72.10 o                         
   0  10   4         52.47         24.88        10.65 o                         
   1  10   4       2353.79       2623.81       238.52 o                         
   2  10   4       4526.78       4373.17       144.44 o                         
   3  10   4        307.93        332.61        29.68 o                         
   4  10   4       1968.19       2081.62        81.73 o                         
   5  10   4         57.96         50.05        25.95 o                         
   6  10   4        340.88        307.08        66.65 o                         
   7  10   4        171.59        152.99        50.67 o                         
   8  10   4        272.47        284.65        49.32 o                         
   9  10   4        190.53        159.45        49.41 o                         
  -9  11   4         24.56         76.19        35.81 o                         
  -8  11   4        144.76        157.69        55.51 o                         
  -7  11   4         78.70         26.31        23.50 o                         
  -6  11   4       1200.27       1122.08       130.76 o                         
  -5  11   4       1410.53       1610.11       115.88 o                         
  -4  11   4       1697.05       1748.31       163.13 o                         
  -3  11   4        977.72       1043.07        77.33 o                         
  -2  11   4        688.05        718.60        49.32 o                         
  -1  11   4       3649.67       3693.63       158.38 o                         
   0  11   4       1978.63       2127.75        89.88 o                         
   1  11   4       3616.58       3996.49       395.98 o                         
   2  11   4        682.77        706.91        72.37 o                         
   3  11   4       1115.75       1032.11        65.69 o                         
   4  11   4       1586.82       1733.39       246.58 o                         
   5  11   4       1323.82       1244.70        75.04 o                         
   6  11   4       1192.97        967.56       119.61 o                         
   7  11   4         70.38         84.94        41.48 o                         
   8  11   4        149.42        117.94        32.96 o                         
   9  11   4         32.11        -34.53        34.53 o                         
  -9  12   4        280.74        311.43        71.75 o                         
  -8  12   4        504.78        503.46        96.40 o                         
  -7  12   4        340.48        310.54        75.25 o                         
  -6  12   4        857.47        933.79       124.34 o                         
  -5  12   4       1437.91       1470.63       154.35 o                         
  -4  12   4         21.80         26.45        16.15 o                         
  -3  12   4       3419.22       3754.35       248.48 o                         
  -2  12   4         19.09         12.39        10.56 o                         
  -1  12   4         21.98         18.96        15.60 o                         
   0  12   4       4657.22       4793.88       141.47 o                         
   1  12   4         27.37         39.83        17.15 o                         
   2  12   4         41.13         35.45        13.09 o                         
   3  12   4       3363.34       3493.12       133.19 o                         
   4  12   4         41.89         30.26        11.38 o                         
   5  12   4       1501.95       1311.44       138.58 o                         
   6  12   4        782.96        697.75       103.78 o                         
   7  12   4        307.03        252.29        61.00 o                         
   8  12   4        487.03        447.32        61.07 o                         
  -8  13   4          1.38        -33.39        33.39 o                         
  -7  13   4        516.83        588.73       103.13 o                         
  -6  13   4       1970.35       2229.16       197.46 o                         
  -5  13   4         66.96         43.92        30.64 o                         
  -4  13   4       1944.17       1884.72       179.78 o                         
  -3  13   4        305.87        292.38        68.00 o                         
  -2  13   4        993.47       1155.72        83.60 o                         
  -1  13   4       1316.56       1505.09        95.64 o                         
   0  13   4       1899.49       1819.99        85.50 o                         
   1  13   4       1301.42       1581.96        96.67 o                         
   2  13   4        840.33        835.26        66.57 o                         
   3  13   4        273.89        269.55        35.03 o                         
   4  13   4       1718.99       1813.34       119.36 o                         
   5  13   4         57.15         55.79        31.64 o                         
   6  13   4       2023.89       1823.88       172.53 o                         
   7  13   4        522.09        415.76        87.03 o                         
   8  13   4          2.73          7.76        17.86 o                         
  -8  14   4        371.32        351.53        80.07 o                         
  -7  14   4        495.28        513.73        95.84 o                         
  -6  14   4        650.30        720.56       115.08 o                         
  -5  14   4        901.18       1041.42       135.75 o                         
  -4  14   4         97.16        106.84        45.57 o                         
  -3  14   4        691.71        762.19       113.16 o                         
  -2  14   4       6341.62       7019.49       229.05 o                         
  -1  14   4        333.18        343.40        46.19 o                         
   0  14   4       2834.46       2837.97       143.02 o                         
   1  14   4        297.10        347.54        45.16 o                         
   2  14   4       6378.96       6827.37       212.84 o                         
   3  14   4        605.17        582.17        53.31 o                         
   4  14   4         84.04         96.02        20.56 o                         
   5  14   4        819.03        847.58       114.53 o                         
   6  14   4        710.21        660.31       104.60 o                         
   7  14   4        569.37        572.87       103.28 o                         
  -7  15   4         11.47         22.63        31.79 o                         
  -6  15   4       1017.95       1132.85       147.81 o                         
  -5  15   4       1050.47       1124.68       144.45 o                         
  -4  15   4        255.96        278.58        69.78 o                         
  -3  15   4        932.29        990.82       132.00 o                         
  -2  15   4        321.27        354.50        49.79 o                         
  -1  15   4       1143.37       1282.09        94.37 o                         
   0  15   4        147.84        165.89        36.94 o                         
   1  15   4        941.94       1179.23       140.41 o                         
   2  15   4        310.54        300.26        40.16 o                         
   3  15   4        879.71        843.66        65.49 o                         
   4  15   4        331.01        310.66        70.88 o                         
   5  15   4       1124.38        878.43       117.82 o                         
   6  15   4       1062.82       1126.24       140.73 o                         
   7  15   4         18.64         71.36        41.14 o                         
  -7  16   4         74.64         69.75        31.21 o                         
  -6  16   4        623.66        573.77       104.91 o                         
  -5  16   4        326.57        395.30        87.96 o                         
  -4  16   4       1345.75       1495.55       168.90 o                         
  -3  16   4        810.91        903.68       125.98 o                         
  -2  16   4       1400.71       1401.69       101.19 o                         
  -1  16   4        177.41        228.73        39.88 o                         
   0  16   4       1962.58       2150.71       178.14 o                         
   1  16   4        176.88        183.09        58.80 o                         
   2  16   4       1420.56       1499.70       155.86 o                         
   3  16   4        939.01        843.00       115.12 o                         
   4  16   4       1231.05       1174.64       139.75 o                         
   5  16   4        366.53        425.66        85.24 o                         
   6  16   4        669.57        584.82       101.00 o                         
  -6  17   4        150.17         95.89        46.81 o                         
  -5  17   4         72.09         96.98        45.45 o                         
  -4  17   4        298.33        307.46        77.32 o                         
  -3  17   4        277.04        274.30        74.78 o                         
  -2  17   4         83.93         75.04        28.82 o                         
  -1  17   4       2384.59       2578.86       141.99 o                         
   0  17   4          7.68         47.34        26.86 o                         
   1  17   4       2354.15       3037.87       238.76 o                         
   2  17   4         68.11         69.26        40.94 o                         
   3  17   4        201.03        219.20        59.91 o                         
   4  17   4        296.11        232.12        64.23 o                         
   5  17   4         79.08         81.26        44.01 o                         
   6  17   4        162.18        163.44        56.95 o                         
  -5  18   4        921.38       1125.94       156.65 o                         
  -4  18   4        412.26        545.91       105.66 o                         
  -3  18   4       1749.30       2162.74       210.60 o                         
  -2  18   4        499.71        609.85        77.01 o                         
  -1  18   4        548.86        640.07        92.76 o                         
   0  18   4         48.55         29.85        27.65 o                         
   1  18   4        516.90        649.60       108.04 o                         
   2  18   4        461.14        516.11        91.42 o                         
   3  18   4       1803.67       1854.28       177.55 o                         
   4  18   4        467.60        455.02        88.22 o                         
   5  18   4        931.67        966.06       131.20 o                         
  -5  19   4        127.70         92.95        50.86 o                         
  -4  19   4        187.83        172.28        62.90 o                         
  -3  19   4        936.81       1167.66       156.18 o                         
  -2  19   4        717.96        853.20       128.33 o                         
  -1  19   4       1209.46       1326.84       104.69 o                         
   0  19   4        604.27        890.65       121.56 o                         
   1  19   4       1176.53       1405.23       160.36 o                         
   2  19   4        800.80        901.25       124.45 o                         
   3  19   4        918.10       1040.24       134.27 o                         
   4  19   4        233.15        274.38        71.68 o                         
   5  19   4        113.32        114.14        44.32 o                         
  -4  20   4         54.06         55.29        52.54 o                         
  -3  20   4        570.04        840.03       136.29 o                         
  -2  20   4          8.78         -2.12        14.91 o                         
  -1  20   4         54.99         81.30        30.07 o                         
   0  20   4         41.33        104.50        49.55 o                         
   1  20   4         45.15         89.71        39.88 o                         
   2  20   4         11.95          7.78        17.94 o                         
   3  20   4        665.83        950.19       132.45 o                         
   4  20   4         40.24        104.80        44.67 o                         
  -3  21   4         50.64         41.85        26.78 o                         
  -2  21   4        543.29        623.49       117.86 o                         
  -1  21   4         51.48         20.14        54.42 o                         
   0  21   4        343.67        624.29       109.14 o                         
   1  21   4         84.36         85.01        36.40 o                         
   2  21   4        503.29        486.43        95.31 o                         
   3  21   4         47.62          1.24        15.23 o                         
  -2  22   4        387.92        537.16       112.89 o                         
  -1  22   4        105.18        132.44        56.36 o                         
   0  22   4        780.18       1285.79       159.56 o                         
   1  22   4        114.09        138.07        50.65 o                         
   2  22   4        486.70        576.70       103.73 o                         
  -1  23   4       1039.49       1640.62       172.20 o                         
   0  23   4         72.03         96.37        42.37 o                         
   1  23   4        996.77       1277.91       153.98 o                         
   0  24   4        268.98        261.66        65.52 o                         
   1   0   5       4324.80       4207.62        95.19 o                         
   2   0   5      22911.15      21655.11       372.47 o                         
   3   0   5       1332.80       1342.67        53.10 o                         
   4   0   5       2946.37       3197.94       147.73 o                         
   5   0   5       1702.10       1776.05       190.38 o                         
   6   0   5         65.55         67.84        15.73 o                         
   7   0   5         63.78         58.71        16.66 o                         
   8   0   5          7.52          8.13        13.83 o                         
   9   0   5         24.98         -9.92        19.41 o                         
  -9   1   5       1115.40       1101.80       123.82 o                         
  -8   1   5       4227.35       4352.19       187.76 o                         
  -7   1   5        105.39        101.77        21.69 o                         
  -6   1   5       2944.69       3272.38       128.47 o                         
  -5   1   5       1366.13       1288.73        53.02 o                         
  -4   1   5       7707.72       8203.40       200.52 o                         
  -3   1   5       2489.31       2422.49        89.22 o                         
  -2   1   5        274.26        275.23        12.31 o                         
  -1   1   5        447.89        444.02        22.87 o                         
   0   1   5        162.82        162.18        23.41 o                         
   1   1   5        322.83        336.12        25.07 o                         
   2   1   5        166.22        172.81        21.05 o                         
   3   1   5       2309.44       2248.94        54.20 o                         
   4   1   5       7635.84       8044.24       183.36 o                         
   5   1   5       1303.48       1326.76        72.11 o                         
   6   1   5       2987.31       3201.07       117.41 o                         
   7   1   5         92.65         89.64        17.59 o                         
   8   1   5       4243.99       3915.20       429.22 o                         
   9   1   5       1133.23        930.03       112.17 o                         
  10   1   5        322.33        224.66        52.45 o                         
  -9   2   5         53.20         -6.07        15.52 o                         
  -8   2   5        837.62        892.18        68.20 o                         
  -7   2   5        656.72        673.84        32.26 o                         
  -6   2   5        426.71        416.37        27.35 o                         
  -5   2   5       1433.89       1601.74        85.51 o                         
  -4   2   5      10314.81      10692.39       336.47 o                         
  -3   2   5       3901.39       3691.22       119.07 o                         
  -2   2   5       4319.36       4212.33        95.11 o                         
  -1   2   5       6300.83       6277.42       435.56 o                         
   0   2   5      37081.72      31101.55       689.02 o                         
   1   2   5       6030.47       6203.77       145.52 o                         
   2   2   5       3923.74       3953.66       114.09 o                         
   3   2   5       3741.18       3618.19        97.23 o                         
   4   2   5      10333.38      10982.81       402.42 o                         
   5   2   5       1409.90       1526.28        57.99 o                         
   6   2   5        335.36        339.28        33.12 o                         
   7   2   5        697.36        664.56        44.46 o                         
   8   2   5        775.67        727.83        77.03 o                         
   9   2   5         66.27         55.64        29.87 o                         
  10   2   5        105.93         74.15        25.83 o                         
  -8   3   5        792.45        872.78        68.67 o                         
  -7   3   5       1564.58       1590.78        60.63 o                         
  -6   3   5        897.55        951.62        68.93 o                         
  -5   3   5       6719.98       7145.20       204.85 o                         
  -4   3   5       6582.51       6900.60       193.01 o                         
  -3   3   5       1483.71       1444.83        74.75 o                         
  -2   3   5       3845.17       3778.03       217.59 o                         
   0   3   5       1668.24       1493.84        86.25 o                         
   1   3   5       2158.73       2035.67       108.42 o                         
   2   3   5       3637.40       3976.90       299.09 o                         
   3   3   5       1612.64       1531.19        62.24 o                         
   4   3   5       6269.02       6345.14       149.85 o                         
   5   3   5       6679.66       6816.22       158.93 o                         
   6   3   5        882.33        942.30        42.06 o                         
   7   3   5       1546.73       1695.64        74.78 o                         
   8   3   5        751.33        755.93        70.38 o                         
   9   3   5        496.35        360.38        71.15 o                         
  10   3   5        100.55         82.57        33.23 o                         
  -8   4   5       1727.80       1830.96       150.41 o                         
  -7   4   5        555.04        509.48        37.16 o                         
  -6   4   5        288.99        270.16        37.22 o                         
  -5   4   5       1626.94       1722.24       111.78 o                         
  -4   4   5       4537.79       5071.94       167.23 o                         
  -3   4   5       4090.58       4237.08       142.33 o                         
  -2   4   5       1712.81       1476.14       104.24 o                         
  -1   4   5       1288.11       1240.85        66.75 o                         
   0   4   5       5790.63       5185.82       192.93 o                         
   1   4   5       1338.69       1259.54        86.19 o                         
   2   4   5       1946.59       1742.52        78.95 o                         
   3   4   5       3906.25       4110.02       133.32 o                         
   4   4   5       4771.13       4976.40       131.08 o                         
   5   4   5       1570.33       1614.58        78.35 o                         
   6   4   5        330.46        320.01        19.54 o                         
   7   4   5        535.08        505.65        30.31 o                         
   8   4   5       1720.83       1625.20       107.43 o                         
   9   4   5        435.49        397.76        50.67 o                         
  10   4   5        781.60        648.04        98.67 o                         
  -8   5   5        614.02        599.59        88.30 o                         
  -7   5   5        235.48        214.20        51.70 o                         
  -6   5   5       3004.80       2911.79       190.81 o                         
  -5   5   5       3814.20       4026.73       222.63 o                         
  -4   5   5        994.11       1137.71       109.93 o                         
  -3   5   5        180.72        156.33        38.53 o                         
  -2   5   5       4059.52       3906.85       111.51 o                         
  -1   5   5        516.48        651.29        88.17 o                         
   0   5   5       1897.53       1811.34       101.93 o                         
   1   5   5        472.89        491.75        47.79 o                         
   2   5   5       4204.90       4371.33       191.44 o                         
   3   5   5        130.52         97.90        16.75 o                         
   4   5   5        989.12        979.08        56.64 o                         
   5   5   5       3789.94       3835.19       159.06 o                         
   6   5   5       3017.31       2874.37       106.95 o                         
   7   5   5        235.08        207.05        35.01 o                         
   8   5   5        598.52        499.65        58.56 o                         
   9   5   5        640.59        480.09       102.79 o                         
  10   5   5        120.40        108.34        40.56 o                         
  -8   6   5        230.00        271.54        59.97 o                         
  -7   6   5        515.25        489.22        79.25 o                         
  -6   6   5         18.24         30.90        20.45 o                         
  -5   6   5        521.68        602.73        84.18 o                         
  -4   6   5       1961.85       2013.11        78.85 o                         
  -3   6   5       4223.11       4284.54       226.72 o                         
  -2   6   5        490.89        459.44        31.52 o                         
  -1   6   5      12950.18      12631.82       261.94 o                         
   0   6   5       2395.17       2046.84       115.84 o                         
   1   6   5      13239.11      12250.13       396.02 o                         
   2   6   5        448.22        420.66        33.87 o                         
   3   6   5       4358.50       4149.67       152.57 o                         
   4   6   5       1862.41       1901.29       126.69 o                         
   5   6   5        433.21        403.68        32.37 o                         
   6   6   5         24.85          9.16        15.28 o                         
   7   6   5        441.91        304.60        44.34 o                         
   8   6   5        196.79        131.82        29.83 o                         
   9   6   5        423.28        362.72        50.40 o                         
  10   6   5         66.70         -8.74        18.76 o                         
  -8   7   5       1528.52       1734.94       162.11 o                         
  -7   7   5        867.09        967.12       115.20 o                         
  -6   7   5         21.59         -4.82        17.80 o                         
  -5   7   5       3042.04       2959.90        84.51 o                         
  -4   7   5       4545.96       5484.41       273.68 o                         
  -3   7   5        168.45        227.27        51.73 o                         
  -2   7   5         32.73         37.47        10.28 o                         
  -1   7   5        451.10        454.90        39.88 o                         
   0   7   5       4532.57       4769.04       206.96 o                         
   1   7   5        392.56        352.16        52.30 o                         
   2   7   5         24.04         16.00         7.75 o                         
   3   7   5        134.75        136.79        20.23 o                         
   4   7   5       4233.65       4486.13       159.07 o                         
   5   7   5       3193.86       3096.62       247.50 o                         
   6   7   5         31.03         25.56        13.57 o                         
   7   7   5        895.92        810.56        75.79 o                         
   8   7   5       1572.07       1416.21       103.39 o                         
   9   7   5         31.68         21.76        17.36 o                         
  -9   8   5        179.62        125.81        41.14 o                         
  -8   8   5        196.04        182.34        53.12 o                         
  -7   8   5        206.44        264.24        60.00 o                         
  -6   8   5        198.16        189.26        47.08 o                         
  -5   8   5       1799.41       1793.89        73.12 o                         
  -4   8   5       4538.03       4224.64       247.10 o                         
  -3   8   5         39.03         65.18        25.98 o                         
  -2   8   5        840.12        980.76        49.20 o                         
  -1   8   5       4316.10       4128.32       136.73 o                         
   0   8   5      13883.87      15917.93       480.68 o                         
   1   8   5       4575.81       3985.13       198.53 o                         
   2   8   5        895.37        838.95        57.94 o                         
   3   8   5         31.29         36.13        12.51 o                         
   4   8   5       4649.27       4632.97       614.09 o                         
   5   8   5       1742.45       1694.20       272.30 o                         
   6   8   5        179.93        102.00        40.39 o                         
   7   8   5        175.42        143.62        35.85 o                         
   8   8   5        229.70        181.59        37.37 o                         
   9   8   5        142.16        126.98        32.03 o                         
  -9   9   5       1315.86       1478.79       150.47 o                         
  -8   9   5        288.78        303.31        69.50 o                         
  -7   9   5        269.18        272.89        63.31 o                         
  -6   9   5        977.67       1074.95       127.31 o                         
  -5   9   5       3329.42       3377.46       115.11 o                         
  -4   9   5         61.15         62.59        30.31 o                         
  -3   9   5        633.12        688.36        95.95 o                         
  -2   9   5       1158.34       1189.75        57.89 o                         
  -1   9   5        407.41        427.72        35.03 o                         
   0   9   5        217.68        256.32        54.28 o                         
   1   9   5        366.54        315.01        40.85 o                         
   2   9   5       1100.06        965.54        76.49 o                         
   3   9   5        686.58        578.13        33.89 o                         
   4   9   5         45.83         25.55        32.37 o                         
   5   9   5       3189.29       2595.32       189.47 o                         
   6   9   5        865.55        804.14       110.57 o                         
   7   9   5        258.53        232.93        42.57 o                         
   8   9   5        307.17        283.51        65.21 o                         
   9   9   5       1502.46       1308.88       180.63 o                         
  -9  10   5        485.27        516.43        89.46 o                         
  -8  10   5        744.86        757.71       112.96 o                         
  -7  10   5          2.06        -21.52        22.83 o                         
  -6  10   5        694.51        829.92       113.70 o                         
  -5  10   5        387.71        472.58        42.56 o                         
  -4  10   5       1093.22       1051.50       126.55 o                         
  -3  10   5       1684.01       1764.22       102.07 o                         
  -2  10   5       4403.28       4485.69       186.98 o                         
  -1  10   5       1983.96       2176.86       124.91 o                         
   0  10   5       1039.91        863.79       127.64 o                         
   1  10   5       1838.59       1717.89       189.49 o                         
   2  10   5       4448.57       3848.81       127.69 o                         
   3  10   5       1821.42       1674.88        74.63 o                         
   4  10   5        946.66        701.74        66.78 o                         
   5  10   5        357.14        249.25        58.99 o                         
   6  10   5        634.13        673.05       102.15 o                         
   7  10   5          3.22         -0.83        20.64 o                         
   8  10   5        709.89        699.08        77.99 o                         
   9  10   5        506.18        453.75        79.80 o                         
  -9  11   5         27.77         19.30        20.01 o                         
  -8  11   5        323.27        319.14        74.34 o                         
  -7  11   5        148.75        135.55        46.16 o                         
  -6  11   5       1401.12       1396.93       149.70 o                         
  -5  11   5        849.81        853.44       117.47 o                         
  -4  11   5        624.54        620.96        96.86 o                         
  -3  11   5        173.54        188.12        55.02 o                         
  -2  11   5       2955.79       3176.19       152.83 o                         
  -1  11   5       7362.99       8090.44       240.95 o                         
   0  11   5       2679.97       3167.64       204.65 o                         
   1  11   5       7142.27       6718.50       549.16 o                         
   2  11   5       2920.20       2662.16       108.44 o                         
   3  11   5        166.97        135.87        42.87 o                         
   4  11   5        663.78        580.19        40.33 o                         
   5  11   5        963.92        730.14       100.94 o                         
   6  11   5       1450.38       1289.55       142.64 o                         
   7  11   5        155.48         98.23        31.35 o                         
   8  11   5        313.84        335.60        55.61 o                         
   9  11   5         25.14         84.38        38.65 o                         
  -9  12   5         18.18         35.94        25.95 o                         
  -8  12   5        232.29        311.53        73.55 o                         
  -7  12   5        764.68        774.97       116.39 o                         
  -6  12   5        724.44        540.20        95.80 o                         
  -5  12   5         65.15         62.10        29.69 o                         
  -4  12   5        318.74        322.17        71.68 o                         
  -3  12   5        848.37        839.75       117.63 o                         
  -2  12   5       3273.55       3293.99       140.06 o                         
  -1  12   5         87.76         93.20        24.15 o                         
   0  12   5       1829.39       1813.18       153.70 o                         
   1  12   5        160.58        150.95        27.10 o                         
   2  12   5       3361.65       3139.51       125.85 o                         
   3  12   5        929.03        920.13        61.28 o                         
   4  12   5        448.54        379.71        34.38 o                         
   5  12   5         50.86         62.25        37.74 o                         
   6  12   5        784.82        739.53       106.82 o                         
   7  12   5        712.76        666.57       108.57 o                         
   8  12   5        252.83        239.04        44.44 o                         
   9  12   5         10.88         70.96        33.97 o                         
  -8  13   5        690.04        749.34       116.66 o                         
  -7  13   5        208.45        180.34        59.86 o                         
  -6  13   5       2004.59       2082.93       194.48 o                         
  -5  13   5         58.72         76.31        40.84 o                         
  -4  13   5       1483.02       1507.86       162.28 o                         
  -3  13   5        970.63        987.88       130.21 o                         
  -2  13   5       2231.30       2308.66       119.98 o                         
  -1  13   5       1767.56       1740.90       104.44 o                         
   0  13   5         58.96         56.18        16.17 o                         
   1  13   5       1576.98       1522.47        90.74 o                         
   2  13   5       2202.83       2012.08       100.94 o                         
   3  13   5        871.41        759.37       117.45 o                         
   4  13   5       1470.54       1401.18        71.73 o                         
   5  13   5         50.13         37.17        31.53 o                         
   6  13   5       2060.75       2062.27       185.74 o                         
   7  13   5        237.06        187.75        56.13 o                         
   8  13   5        727.11        562.27        90.86 o                         
  -8  14   5        210.20        190.79        59.77 o                         
  -7  14   5        121.16        127.14        53.84 o                         
  -6  14   5        168.03        187.32        59.94 o                         
  -5  14   5        868.77        937.31       128.74 o                         
  -4  14   5        305.90        199.91        58.34 o                         
  -3  14   5        264.93        277.43        72.25 o                         
  -2  14   5        817.52        852.97        73.50 o                         
  -1  14   5       1453.26       1442.26       121.75 o                         
   0  14   5         37.28         28.69        26.99 o                         
   1  14   5       1314.30       1320.12        85.50 o                         
   2  14   5        924.54        983.73        71.17 o                         
   3  14   5        226.09        203.35        29.68 o                         
   4  14   5        390.85        382.56        76.64 o                         
   5  14   5        921.84        896.87       119.58 o                         
   6  14   5        184.22        127.38        48.24 o                         
   7  14   5        108.28         60.78        28.26 o                         
   8  14   5        234.15        142.69        44.50 o                         
  -7  15   5         23.62         29.80        29.71 o                         
  -6  15   5        281.60        259.15        72.28 o                         
  -5  15   5       1128.34       1313.96       160.01 o                         
  -4  15   5        899.38        972.79       134.66 o                         
  -3  15   5       1149.46       1295.30       156.13 o                         
  -2  15   5        485.85        516.80        77.19 o                         
  -1  15   5        111.88        114.54        27.70 o                         
   0  15   5          1.60         10.05        19.78 o                         
   1  15   5        104.51        144.46        44.16 o                         
   2  15   5        455.74        412.95        44.91 o                         
   3  15   5       1115.21       1100.36        71.41 o                         
   4  15   5        763.17        757.64       108.84 o                         
   5  15   5       1071.91       1069.11       132.25 o                         
   6  15   5        270.71        222.14        64.41 o                         
   7  15   5         40.06        -10.21        23.71 o                         
  -7  16   5         81.02        108.90        35.13 o                         
  -6  16   5         13.96         47.49        38.31 o                         
  -5  16   5        225.88        170.23        56.87 o                         
  -4  16   5        815.21       1093.00       145.56 o                         
  -3  16   5       1119.80       1085.30       146.92 o                         
  -2  16   5        501.38        621.14        65.53 o                         
  -1  16   5        889.59        947.36        83.65 o                         
   0  16   5       4066.23       4761.09       277.08 o                         
   1  16   5        987.52        996.87       122.74 o                         
   2  16   5        453.48        388.42        75.55 o                         
   3  16   5       1176.18       1085.61       128.92 o                         
   4  16   5        751.08        773.27       110.87 o                         
   5  16   5        245.54        150.54        52.41 o                         
   6  16   5         32.06          2.73        14.75 o                         
  -6  17   5         47.45         11.20        24.51 o                         
  -5  17   5        961.26       1148.26       155.19 o                         
  -4  17   5        883.49        957.02       140.13 o                         
  -3  17   5         81.73         83.40        50.66 o                         
  -2  17   5        462.44        472.42        59.47 o                         
  -1  17   5        597.44        666.53        71.28 o                         
   0  17   5          1.83          2.22        14.09 o                         
   1  17   5        632.02        674.82       103.40 o                         
   2  17   5        469.29        344.74        74.19 o                         
   3  17   5         77.00         94.56        35.55 o                         
   4  17   5        801.19        765.73       112.62 o                         
   5  17   5       1043.61       1208.27       146.29 o                         
   6  17   5         52.47         27.51        33.34 o                         
  -5  18   5        204.76        196.10        68.36 o                         
  -4  18   5        230.95        201.17        67.31 o                         
  -3  18   5        304.11        281.87        72.25 o                         
  -2  18   5        684.15        767.19        76.78 o                         
  -1  18   5        818.17       1021.87        91.37 o                         
   0  18   5        107.00         97.12        39.58 o                         
   1  18   5        851.31       1031.19       126.82 o                         
   2  18   5        774.60        747.53       110.37 o                         
   3  18   5        312.87        406.44        80.83 o                         
   4  18   5        236.46        182.84        57.10 o                         
   5  18   5        227.55        165.64        55.87 o                         
  -5  19   5        338.59        295.52        81.88 o                         
  -4  19   5        119.00         77.79        45.82 o                         
  -3  19   5         38.93         79.39        41.17 o                         
  -2  19   5        749.69        956.56        88.26 o                         
  -1  19   5        161.30        231.52        45.51 o                         
   0  19   5        295.71        252.69        64.07 o                         
   1  19   5        140.08        125.00        43.68 o                         
   2  19   5        710.49        636.41       101.39 o                         
   3  19   5         23.81         17.31        16.65 o                         
   4  19   5        115.80        125.25        47.52 o                         
  -4  20   5        257.33        311.62        77.92 o                         
  -3  20   5       1078.83       1633.84       187.64 o                         
  -2  20   5        694.30        973.43       145.73 o                         
  -1  20   5        683.75        826.97       116.07 o                         
   0  20   5        273.09        278.38        69.28 o                         
   1  20   5        701.16        773.07       112.46 o                         
   2  20   5        776.46        807.89       117.27 o                         
   3  20   5       1134.13       1308.08       154.36 o                         
   4  20   5        258.16        336.73        78.79 o                         
  -3  21   5        294.35        267.32        78.97 o                         
  -2  21   5         37.12        108.55        53.20 o                         
  -1  21   5        657.62        990.92       128.07 o                         
   0  21   5        839.94       1065.27       135.76 o                         
   1  21   5        630.37        715.09       109.51 o                         
   2  21   5         30.62         36.13        25.16 o                         
   3  21   5        260.22        241.95        65.33 o                         
  -1  22   5        386.63        458.48        91.63 o                         
   0  22   5       1150.91       1551.83       164.28 o                         
   1  22   5        366.50        345.34        78.40 o                         
   2  22   5        121.18        137.63        51.38 o                         
  -1  23   5         20.35         49.35        29.98 o                         
   0  23   5         69.54         94.56        41.43 o                         
   1  23   5         12.11         29.91        23.86 o                         
   0  24   5        925.05       1196.74       138.40 o                         
   0   0   6        432.30        410.20        44.18 o                         
   1   0   6      15470.51      14491.76       325.64 o                         
   2   0   6       4842.53       4996.54       109.41 o                         
   3   0   6          2.40          7.45         6.46 o                         
   4   0   6       1786.47       1843.87        77.67 o                         
   5   0   6       7154.23       7483.28       192.90 o                         
   6   0   6          8.38          8.88        12.97 o                         
   7   0   6        719.52        784.23        59.41 o                         
   8   0   6          8.23          9.39        17.42 o                         
   9   0   6         64.05         71.26        33.35 o                         
  10   0   6          5.47        -15.10        17.31 o                         
  -9   1   6         58.36         46.65        28.16 o                         
  -8   1   6        930.83        888.62       104.67 o                         
  -7   1   6       1156.75       1240.09        78.32 o                         
  -6   1   6        157.20        138.69        24.74 o                         
  -5   1   6       2907.80       3077.63       119.02 o                         
  -4   1   6       5670.81       5606.85       120.15 o                         
  -3   1   6      15556.91      14621.78       222.36 o                         
  -2   1   6       5339.12       5583.76       137.78 o                         
  -1   1   6       2248.13       2312.96        80.33 o                         
   0   1   6       2637.04       2220.19       315.58 o                         
   1   1   6       2350.15       2275.70        65.07 o                         
   2   1   6       4616.51       4721.71       128.53 o                         
   3   1   6      15474.48      15099.27       248.99 o                         
   4   1   6       5812.02       6331.61       206.99 o                         
   5   1   6       3070.08       3204.95       107.17 o                         
   6   1   6        151.33        137.70        22.49 o                         
   7   1   6       1202.66       1444.09       144.36 o                         
   8   1   6        988.27        951.08        83.65 o                         
   9   1   6         85.65          9.47        17.00 o                         
  10   1   6        440.80        500.52        84.30 o                         
  -8   2   6        692.29        712.10        60.53 o                         
  -7   2   6        393.17        412.40        45.09 o                         
  -6   2   6       1839.04       1756.91       146.03 o                         
  -5   2   6       2911.71       3265.03       149.52 o                         
  -4   2   6       1867.42       1933.62        89.18 o                         
  -3   2   6       2446.86       2402.15        94.68 o                         
  -2   2   6       2390.58       2298.40        62.11 o                         
  -1   2   6        369.57        372.67        27.98 o                         
   0   2   6        793.04        855.99        65.64 o                         
   1   2   6        418.67        411.28        60.24 o                         
   2   2   6       2326.42       2399.92        89.22 o                         
   3   2   6       2514.28       2577.38        97.58 o                         
   4   2   6       1859.11       1957.59       100.59 o                         
   5   2   6       2807.12       2887.84        90.61 o                         
   6   2   6       1662.63       1738.24        79.43 o                         
   7   2   6        393.59        389.49        35.13 o                         
   8   2   6        689.59        712.13        71.08 o                         
   9   2   6       1464.49       1344.22       220.86 o                         
  10   2   6        182.41        176.22        48.99 o                         
  -8   3   6       1106.19       1146.27        81.19 o                         
  -7   3   6        114.21        117.24        15.45 o                         
  -6   3   6       1994.05       2143.26       108.40 o                         
  -5   3   6       5774.81       6367.88       192.95 o                         
  -4   3   6        770.03        776.46        58.35 o                         
  -3   3   6       3034.66       3295.24       118.84 o                         
  -2   3   6       2274.84       2309.52        75.02 o                         
  -1   3   6       2630.42       2440.42        80.83 o                         
   0   3   6       3683.27       3379.41       144.21 o                         
   1   3   6       2696.73       2500.96        89.14 o                         
   2   3   6       2228.48       2341.74        90.99 o                         
   3   3   6       2914.13       3148.89       113.66 o                         
   4   3   6        726.05        733.47        46.72 o                         
   5   3   6       5806.34       6385.44       207.33 o                         
   6   3   6       1983.36       2050.25        68.29 o                         
   7   3   6        153.33        156.57        31.93 o                         
   8   3   6       1152.59       1162.35       199.25 o                         
   9   3   6        223.67        178.67        40.20 o                         
  10   3   6          8.09         30.95        26.37 o                         
  -8   4   6       2722.83       2981.10       192.03 o                         
  -7   4   6        304.10        317.58        38.88 o                         
  -6   4   6        246.86        294.13        41.12 o                         
  -5   4   6        678.24        706.08        61.72 o                         
  -4   4   6      15367.47      15758.49      1092.75 o                         
  -3   4   6       2328.23       2299.57        63.46 o                         
  -2   4   6        593.32        644.24        33.35 o                         
   0   4   6         38.51         35.79        16.31 o                         
   1   4   6        892.12        948.77        77.50 o                         
   2   4   6        667.65        695.86        49.83 o                         
   3   4   6       2220.73       2218.18        97.01 o                         
   4   4   6      15810.06      15424.23       274.38 o                         
   5   4   6        668.44        670.64        48.69 o                         
   6   4   6        235.16        195.07        34.56 o                         
   7   4   6        310.77        275.69        47.34 o                         
   8   4   6       2644.02       2495.50       252.35 o                         
   9   4   6        898.97        805.46       224.59 o                         
  10   4   6         66.87         45.48        26.97 o                         
  -8   5   6        219.79        254.46        56.96 o                         
  -7   5   6        871.96        956.26       109.89 o                         
  -6   5   6        414.30        490.69        77.71 o                         
  -5   5   6        105.03        103.31        20.99 o                         
  -4   5   6       5184.88       5601.04       186.05 o                         
  -3   5   6        980.14       1072.67       100.86 o                         
  -2   5   6       1594.33       1507.43        54.01 o                         
  -1   5   6       1503.29       1356.39        75.47 o                         
   0   5   6      25825.05      24175.17       610.65 o                         
   1   5   6       1723.30       1701.26       111.37 o                         
   2   5   6       1621.65       1731.45        83.69 o                         
   3   5   6       1175.40       1318.31        76.73 o                         
   4   5   6       5167.82       4863.15       136.74 o                         
   5   5   6         87.70         60.18        13.93 o                         
   6   5   6        337.02        270.58        41.52 o                         
   7   5   6        856.82        838.98       112.61 o                         
   8   5   6        268.97        240.12        49.36 o                         
   9   5   6         98.26         41.99        22.95 o                         
  10   5   6        155.05        100.03        38.26 o                         
  -8   6   6        554.75        560.28        86.92 o                         
  -7   6   6        498.97        474.15        78.67 o                         
  -6   6   6        974.29       1265.10       126.93 o                         
  -5   6   6       4108.10       4372.16       244.55 o                         
  -4   6   6       1440.83       1611.16       138.33 o                         
  -3   6   6         71.55         71.24        21.58 o                         
  -2   6   6       3986.91       3488.68       200.78 o                         
  -1   6   6       2448.39       2354.11       116.89 o                         
   0   6   6         36.29         26.55        12.11 o                         
   1   6   6       2448.50       2626.75       107.35 o                         
   2   6   6       3968.38       4117.35       119.06 o                         
   3   6   6        114.47        104.52        26.28 o                         
   4   6   6       1583.28       1722.64        88.16 o                         
   5   6   6       4168.11       4276.18       173.73 o                         
   6   6   6       1045.75        969.46        90.91 o                         
   7   6   6        556.58        487.55        81.03 o                         
   8   6   6        562.27        521.39        62.92 o                         
   9   6   6        608.79        605.52        65.83 o                         
  -8   7   6       1637.43       1702.96       160.82 o                         
  -7   7   6         70.63         56.06        20.41 o                         
  -6   7   6        733.63        754.30       102.01 o                         
  -5   7   6         78.31        101.14        35.18 o                         
  -4   7   6       1321.13       1433.63       135.41 o                         
  -3   7   6       2785.02       3196.44       198.06 o                         
  -2   7   6       3451.74       3068.25       195.00 o                         
  -1   7   6        870.56       1153.27        92.44 o                         
   0   7   6       1860.96       1603.19       104.94 o                         
   1   7   6        795.99        782.31        57.17 o                         
   2   7   6       3346.40       3392.40       130.76 o                         
   3   7   6       2832.09       3225.68       133.67 o                         
   4   7   6       1381.67       1527.94        90.49 o                         
   5   7   6         81.67         56.70        23.71 o                         
   6   7   6        728.66        632.50        66.42 o                         
   7   7   6         63.11         37.91        14.92 o                         
   8   7   6       1679.09       1588.71       111.43 o                         
   9   7   6         72.89         87.79        26.04 o                         
  -8   8   6        284.24        315.27        69.43 o                         
  -7   8   6        497.06        503.33        86.33 o                         
  -6   8   6       2947.07       3222.00       223.19 o                         
  -5   8   6        181.86        182.17        39.43 o                         
  -4   8   6        138.72         78.47        34.99 o                         
  -3   8   6         15.42         30.59        26.00 o                         
  -2   8   6       4371.06       4202.54       199.12 o                         
  -1   8   6       3513.31       3453.79       128.77 o                         
   0   8   6       2379.38       2580.76       145.21 o                         
   1   8   6       3392.65       2771.34       158.74 o                         
   2   8   6       4356.26       4697.31       164.35 o                         
   3   8   6         22.88         13.21        12.61 o                         
   4   8   6         97.62         69.29        22.62 o                         
   5   8   6        107.61         35.57        31.39 o                         
   6   8   6       2869.90       2590.45       236.34 o                         
   7   8   6        533.51        503.61        61.23 o                         
   8   8   6        292.33        256.52        54.58 o                         
   9   8   6        484.51        341.71        53.77 o                         
  -8   9   6        188.32        208.50        60.56 o                         
  -7   9   6       1163.59       1344.19       145.77 o                         
  -6   9   6        823.89        864.74       114.41 o                         
  -5   9   6        482.23        462.89        37.50 o                         
  -4   9   6       2284.37       2649.53       199.17 o                         
  -3   9   6       3424.93       3651.06       234.67 o                         
  -2   9   6        936.60        858.16        48.92 o                         
  -1   9   6       1913.16       2077.40        99.88 o                         
   0   9   6       2763.83       2343.20       146.15 o                         
   1   9   6       1793.08       1309.17       111.49 o                         
   2   9   6        900.97        851.62        58.35 o                         
   3   9   6       3038.13       3090.57       329.75 o                         
   4   9   6       2405.41       1895.09       152.21 o                         
   5   9   6        464.41        337.59        68.57 o                         
   6   9   6        725.80        716.65        76.37 o                         
   7   9   6       1226.46       1281.31       102.83 o                         
   8   9   6        183.69        174.55        38.67 o                         
   9   9   6        173.64         92.55        26.63 o                         
  -9  10   6        304.34        298.54        67.17 o                         
  -8  10   6       1002.97       1062.26       132.99 o                         
  -7  10   6        817.90        799.70       116.64 o                         
  -6  10   6        114.75        213.53        59.92 o                         
  -5  10   6        214.38        271.49        61.52 o                         
  -4  10   6         94.91        115.25        42.27 o                         
  -3  10   6        679.13        690.87       101.71 o                         
  -2  10   6        372.04        376.15        39.00 o                         
  -1  10   6       3679.72       3772.43       118.48 o                         
   0  10   6        854.28        928.00        96.30 o                         
   1  10   6       3742.76       3323.59       188.50 o                         
   2  10   6        379.08        330.40        58.84 o                         
   3  10   6        690.42        517.73        77.29 o                         
   4  10   6        130.42         98.48        32.21 o                         
   5  10   6        211.66         90.63        37.69 o                         
   6  10   6        116.42         40.62        19.73 o                         
   7  10   6        822.98        844.15       106.41 o                         
   8  10   6       1040.62       1032.20        95.02 o                         
   9  10   6        257.89        274.13        64.48 o                         
  -9  11   6         12.78         39.16        26.68 o                         
  -8  11   6         84.32         67.51        35.67 o                         
  -7  11   6        600.92        648.32       104.64 o                         
  -6  11   6        305.91        258.44        67.26 o                         
  -5  11   6       1603.32       1693.11       167.11 o                         
  -4  11   6       1088.17       1108.21       135.37 o                         
  -3  11   6        593.38        677.98       103.86 o                         
  -2  11   6        237.72        212.95        32.68 o                         
  -1  11   6       3957.35       4185.56       175.84 o                         
   0  11   6        980.36       1049.82       108.77 o                         
   1  11   6       4276.60       4024.09       217.26 o                         
   2  11   6        256.01        275.22        58.45 o                         
   3  11   6        554.35        490.11        79.31 o                         
   4  11   6       1001.29        825.57       105.71 o                         
   5  11   6       1647.41       1471.75       146.54 o                         
   6  11   6        330.77        274.43        67.98 o                         
   7  11   6        630.41        523.67        66.18 o                         
   8  11   6         66.14         37.57        24.94 o                         
   9  11   6          8.79          6.97        14.87 o                         
  -8  12   6         52.02         24.60        21.14 o                         
  -7  12   6        150.63        108.71        43.52 o                         
  -6  12   6        549.97        623.69       104.47 o                         
  -5  12   6       1246.89       1515.92       161.00 o                         
  -4  12   6         59.73         85.72        35.51 o                         
  -3  12   6        547.70        679.82       107.37 o                         
  -2  12   6       1057.59       1121.66       159.28 o                         
  -1  12   6       2792.47       2801.84       193.50 o                         
   0  12   6          0.36         20.12        15.67 o                         
   1  12   6       2965.14       2813.33       185.36 o                         
   2  12   6       1099.37       1044.88       110.35 o                         
   3  12   6        664.99        546.73        83.56 o                         
   4  12   6         50.76         59.13        26.20 o                         
   5  12   6       1328.23       1224.28       136.31 o                         
   6  12   6        611.92        448.55        85.94 o                         
   7  12   6        162.87         91.86        27.38 o                         
   8  12   6         40.28         46.50        22.21 o                         
  -8  13   6        280.17        261.39        72.33 o                         
  -7  13   6        259.42        206.36        62.92 o                         
  -6  13   6        223.14        171.09        54.06 o                         
  -5  13   6       1559.33       1786.00       179.94 o                         
  -4  13   6        501.87        537.27        97.41 o                         
  -3  13   6        736.53        823.20       122.38 o                         
  -2  13   6        162.21        163.58        29.95 o                         
  -1  13   6        119.63        111.57        35.89 o                         
   0  13   6       6713.60       7882.18       348.54 o                         
   1  13   6        143.34        112.52        35.88 o                         
   2  13   6        217.84        200.80        29.83 o                         
   3  13   6        719.69        734.64        98.10 o                         
   4  13   6        502.47        520.54        87.19 o                         
   5  13   6       1412.91       1258.10       139.93 o                         
   6  13   6        196.53        199.23        55.73 o                         
   7  13   6        282.35        287.97        74.58 o                         
   8  13   6        290.10        291.11        65.12 o                         
  -8  14   6         70.71         48.51        31.73 o                         
  -7  14   6        330.47        348.43        80.60 o                         
  -6  14   6        140.65        153.37        52.74 o                         
  -5  14   6       1009.19       1176.07       145.48 o                         
  -4  14   6       1240.06       1239.80       152.44 o                         
  -3  14   6        139.84        178.54        60.62 o                         
  -2  14   6       3531.98       3741.77       218.41 o                         
  -1  14   6       3858.33       4305.85       221.73 o                         
   0  14   6        172.23        172.19        47.95 o                         
   1  14   6       3961.83       3106.27       454.28 o                         
   2  14   6       3555.10       3244.53       129.62 o                         
   3  14   6        156.39        155.12        24.79 o                         
   4  14   6       1425.92       1360.22       142.42 o                         
   5  14   6        999.99        954.57       120.37 o                         
   6  14   6        131.38        139.63        55.77 o                         
   7  14   6        257.38        253.49        69.27 o                         
   8  14   6         67.85          9.06        15.15 o                         
  -7  15   6        452.20        379.60        83.57 o                         
  -6  15   6         39.52          1.37        25.71 o                         
  -5  15   6        179.30        162.35        54.74 o                         
  -4  15   6        100.24         78.59        44.70 o                         
  -3  15   6        755.55        907.25       131.51 o                         
  -2  15   6       1548.23       1639.07       168.86 o                         
  -1  15   6        678.38        729.70        73.24 o                         
   0  15   6        652.99        713.68       102.09 o                         
   1  15   6        737.02        756.83       100.69 o                         
   2  15   6       1404.90       1317.29        80.40 o                         
   3  15   6        657.54        682.42        53.40 o                         
   4  15   6        110.44        137.78        46.15 o                         
   5  15   6        208.60        232.23        63.37 o                         
   6  15   6         28.98        -10.96        23.12 o                         
  -7  16   6         18.11         24.48        28.25 o                         
  -6  16   6       1979.48       2542.03       226.09 o                         
  -5  16   6        170.00        187.30        65.58 o                         
  -4  16   6        179.75        134.62        51.83 o                         
  -3  16   6         33.66         63.11        37.86 o                         
  -2  16   6        817.44        861.07        76.40 o                         
  -1  16   6        266.47        276.32        58.57 o                         
   0  16   6        677.94        731.53       103.26 o                         
   1  16   6        299.70        392.52        74.02 o                         
   2  16   6        797.16        711.47       101.99 o                         
   3  16   6         46.93         74.77        39.24 o                         
   4  16   6        207.42        199.52        56.41 o                         
   5  16   6        163.76        129.02        44.51 o                         
   6  16   6       1994.18       2091.02       200.20 o                         
  -6  17   6        274.26        324.79        79.07 o                         
  -5  17   6        226.43        264.02        75.37 o                         
  -4  17   6          9.64         -8.01        29.04 o                         
  -3  17   6        278.22        311.99        79.28 o                         
  -2  17   6       1098.18       1224.35        95.18 o                         
  -1  17   6        354.72        458.66        77.97 o                         
   0  17   6       1096.02       1351.92       144.13 o                         
   1  17   6        367.55        391.92        76.04 o                         
   2  17   6        984.26        915.37       114.40 o                         
   3  17   6        334.61        349.08        72.26 o                         
   4  17   6          8.31          9.86        19.84 o                         
   5  17   6        229.10        214.39        63.06 o                         
  -5  18   6        491.73        708.60       127.21 o                         
  -4  18   6       1284.37       1666.24       184.90 o                         
  -3  18   6         51.94         44.23        34.48 o                         
  -2  18   6        147.40        173.01        36.57 o                         
  -1  18   6        165.02        178.42        51.16 o                         
   0  18   6        272.84        361.06        76.84 o                         
   1  18   6        141.33        112.72        45.19 o                         
   2  18   6        133.10         99.11        37.10 o                         
   3  18   6         39.22         30.02        20.36 o                         
   4  18   6       1365.01       1548.95       164.85 o                         
   5  18   6        499.78        619.81       108.72 o                         
  -4  19   6       1480.23       1896.46       202.52 o                         
  -3  19   6         53.93         12.32        30.30 o                         
  -2  19   6        539.52        633.15        72.67 o                         
  -1  19   6        488.69        581.23        92.44 o                         
   0  19   6       3567.85       4217.16       260.80 o                         
   1  19   6        483.56        521.99        88.17 o                         
   2  19   6        540.60        487.49        90.18 o                         
   3  19   6         56.74         92.00        42.99 o                         
   4  19   6       1546.05       1745.54       177.87 o                         
  -3  20   6        400.24        522.86       108.02 o                         
  -2  20   6        449.33        572.10        79.65 o                         
  -1  20   6        126.93        181.75        56.30 o                         
   0  20   6         73.43        171.36        59.16 o                         
   1  20   6        124.49        155.71        49.36 o                         
   2  20   6        500.13        535.68        96.33 o                         
   3  20   6        436.23        530.35        98.59 o                         
   4  20   6        334.21        384.20        85.80 o                         
  -1  21   6        440.77        568.55        95.96 o                         
   0  21   6        126.56        145.62        45.35 o                         
   1  21   6        474.90        433.81        85.74 o                         
   2  21   6        467.99        474.50        91.67 o                         
   3  21   6        264.01        217.06        63.69 o                         
  -1  22   6        471.51        563.54        96.71 o                         
   0  22   6        109.40        162.00        50.39 o                         
   1  22   6        479.67        594.27        99.63 o                         
   2  22   6        554.79        735.06       115.69 o                         
   0  23   6         37.69        -23.77        23.77 o                         
   1  23   6        167.74        148.69        50.93 o                         
   0  24   6          0.52        -19.87        19.87 o                         
   1   0   7      13183.30      12745.18       234.35 o                         
   2   0   7        226.25        258.66        19.44 o                         
   3   0   7        226.24        219.10        16.83 o                         
   4   0   7      10814.45      14453.87      2252.91 o                         
   5   0   7       4818.94       5263.75       213.45 o                         
   6   0   7         32.10         34.09        13.20 o                         
   7   0   7        496.91        564.24        48.22 o                         
   8   0   7        873.87       1063.87       124.55 o                         
   9   0   7         72.42         99.98        26.61 o                         
  10   0   7         52.34         -8.35        14.87 o                         
  -9   1   7        705.85        823.48       119.16 o                         
  -8   1   7        904.03       1005.70       117.15 o                         
  -7   1   7        141.27        122.33        24.10 o                         
  -6   1   7        185.92        202.61        28.84 o                         
  -5   1   7        991.21        991.67        64.07 o                         
  -4   1   7      11926.04      12271.59       216.04 o                         
  -3   1   7      14143.66      14390.59       362.70 o                         
  -2   1   7        804.11        826.03        31.60 o                         
  -1   1   7       1133.84        986.49        41.93 o                         
   0   1   7       5103.20       4594.44       126.16 o                         
   1   1   7       1379.56       1327.41        49.01 o                         
   2   1   7        900.51        884.40        37.97 o                         
   3   1   7      14280.08      14627.96       292.88 o                         
   4   1   7      11585.52      12905.72       235.98 o                         
   5   1   7       1112.08       1090.80        56.84 o                         
   6   1   7        248.21        289.15        30.17 o                         
   7   1   7        139.38        136.15        21.54 o                         
   8   1   7        872.35       1155.66       131.49 o                         
   9   1   7        624.19        543.67        61.20 o                         
  10   1   7        316.91        229.62        56.81 o                         
  -8   2   7        137.77        103.63        41.22 o                         
  -7   2   7        962.79       1019.39        72.99 o                         
  -6   2   7        722.95        817.03        63.92 o                         
  -5   2   7        405.46        377.95        40.19 o                         
  -4   2   7       5026.90       5094.69       111.82 o                         
  -3   2   7       2033.60       1718.54        48.72 o                         
  -2   2   7        258.12        291.84        25.64 o                         
  -1   2   7       1980.26       1699.10        67.36 o                         
   0   2   7       3694.31       3267.89       105.73 o                         
   1   2   7       2083.38       2004.06       116.83 o                         
   2   2   7        169.39        147.35        21.86 o                         
   3   2   7       2312.60       2170.67        92.99 o                         
   4   2   7       4938.29       5048.15       137.01 o                         
   5   2   7        475.06        511.67        54.82 o                         
   6   2   7        869.63       1117.03       127.11 o                         
   7   2   7        923.49       1129.72       130.98 o                         
   8   2   7        113.19         65.31        23.71 o                         
   9   2   7         74.89        106.37        26.03 o                         
  10   2   7         18.10         -1.41        10.88 o                         
  -8   3   7         12.59         31.70        16.39 o                         
  -7   3   7       2711.25       3026.11       134.21 o                         
  -6   3   7        723.66        780.02        64.57 o                         
  -5   3   7       3711.08       3975.65       148.45 o                         
  -4   3   7       2482.06       2492.62       109.45 o                         
  -3   3   7       3013.18       3212.24        76.02 o                         
  -2   3   7       4688.98       4495.68       252.71 o                         
  -1   3   7       5153.64       5063.12       226.93 o                         
   0   3   7       1683.55       1612.38       104.01 o                         
   1   3   7       5261.33       4894.87       138.22 o                         
   2   3   7       5091.77       4893.94       143.76 o                         
   3   3   7       2972.02       3208.14       119.34 o                         
   4   3   7       2536.09       2525.42        99.97 o                         
   5   3   7       3562.55       4011.79       128.91 o                         
   6   3   7        882.25        992.43       119.25 o                         
   7   3   7       2739.63       2773.64       238.75 o                         
   8   3   7         21.30         10.47        19.15 o                         
   9   3   7        266.33        290.27        55.90 o                         
  10   3   7         24.37          1.42        24.88 o                         
  -8   4   7        434.80        391.30        65.18 o                         
  -7   4   7       3931.60       4345.95       171.37 o                         
  -6   4   7         39.66         36.46        15.24 o                         
  -5   4   7         83.75         97.28        23.20 o                         
  -4   4   7       3173.98       3292.68       133.13 o                         
  -3   4   7       1778.00       1505.89        52.30 o                         
  -2   4   7       1215.31       1008.41        67.61 o                         
  -1   4   7        266.83        237.41        26.32 o                         
   0   4   7        118.32        107.48        18.14 o                         
   1   4   7        338.96        304.27        32.01 o                         
   2   4   7       1175.66       1109.98        65.33 o                         
   3   4   7       1918.40       1830.79       173.64 o                         
   4   4   7       3269.77       3438.20       115.04 o                         
   5   4   7        112.45         94.32        18.55 o                         
   6   4   7         83.78         98.99        31.42 o                         
   7   4   7       3890.00       3837.34       415.50 o                         
   8   4   7        400.54        320.67        47.70 o                         
   9   4   7        161.71        159.55        32.16 o                         
  10   4   7        426.02        315.35        65.12 o                         
  -8   5   7        702.97        710.25        93.04 o                         
  -7   5   7        359.71        443.95        75.77 o                         
  -6   5   7       2099.92       2430.98       125.77 o                         
  -5   5   7        204.26        194.48        42.31 o                         
  -4   5   7        173.93        205.20        33.19 o                         
  -3   5   7       7976.93       8458.92       163.96 o                         
  -2   5   7       2714.71       3012.67       110.42 o                         
   0   5   7       3322.89       3330.06       163.56 o                         
   1   5   7         88.78         80.32        22.59 o                         
   2   5   7       2419.00       2508.49       104.96 o                         
   3   5   7       7738.94       8912.48       394.73 o                         
   4   5   7        145.69        131.12        21.15 o                         
   5   5   7        263.14        248.94        38.62 o                         
   6   5   7       2198.71       2188.32       151.79 o                         
   7   5   7        429.85        390.19        53.32 o                         
   8   5   7        684.66        618.40        83.23 o                         
   9   5   7        483.84        401.61        55.23 o                         
  -8   6   7        236.86        221.97        56.97 o                         
  -7   6   7        384.31        381.70        69.66 o                         
  -6   6   7        621.78        750.92        97.94 o                         
  -5   6   7        301.10        328.55        63.89 o                         
  -4   6   7        228.49        192.84        18.66 o                         
  -3   6   7       2860.70       2758.35       175.64 o                         
  -2   6   7       1729.39       1838.57        70.76 o                         
  -1   6   7      10604.76       9207.01       270.33 o                         
   0   6   7       7851.88       7967.64       201.31 o                         
   1   6   7      10580.86      10607.29       349.58 o                         
   2   6   7       1652.64       1742.27       155.86 o                         
   3   6   7       2969.70       2993.01       226.24 o                         
   4   6   7        189.46        147.02        20.35 o                         
   5   6   7        314.81        330.39        37.48 o                         
   6   6   7        598.38        480.14        57.73 o                         
   7   6   7        347.29        280.02        45.83 o                         
   8   6   7        221.04        145.89        58.28 o                         
   9   6   7        102.73         28.91        37.95 o                         
  -8   7   7        576.33        535.04        86.92 o                         
  -7   7   7        731.12        752.64       103.36 o                         
  -6   7   7        346.41        397.84        75.54 o                         
  -5   7   7       2311.76       2572.67       190.22 o                         
  -4   7   7       2009.86       2346.62       176.27 o                         
  -3   7   7        245.35        196.86        48.44 o                         
  -2   7   7       1894.74       1895.51        76.53 o                         
  -1   7   7      11083.83       9486.36       291.40 o                         
   0   7   7          1.08         -4.50        13.35 o                         
   1   7   7      11424.99      11580.78       758.90 o                         
   2   7   7       1810.21       1863.84        91.29 o                         
   3   7   7        237.67        223.57        30.61 o                         
   4   7   7       2159.01       2050.27       410.49 o                         
   5   7   7       2336.50       2046.77       120.77 o                         
   6   7   7        348.98        288.91        43.60 o                         
   7   7   7        717.47        654.49        70.61 o                         
   8   7   7        524.68        434.23        57.94 o                         
   9   7   7          5.44          6.60        15.08 o                         
  -8   8   7         99.64        114.57        42.65 o                         
  -7   8   7         54.54        104.47        44.98 o                         
  -6   8   7          8.33         28.86        24.99 o                         
  -5   8   7        426.16        445.50        20.64 o                         
  -4   8   7        689.37        795.65       104.45 o                         
  -3   8   7       4071.30       4210.31       245.00 o                         
  -2   8   7        463.40        464.46        38.01 o                         
  -1   8   7       2478.95       2552.65       137.95 o                         
   0   8   7      11195.69       9598.14       312.06 o                         
   1   8   7       2680.42       2381.30       344.05 o                         
   2   8   7        456.85        538.38        42.15 o                         
   3   8   7       4075.04       4609.77       323.43 o                         
   4   8   7        842.13        686.25        90.35 o                         
   5   8   7        579.62        545.44        63.36 o                         
   6   8   7         17.49          3.14        19.11 o                         
   7   8   7         50.02         24.42        17.70 o                         
   8   8   7         63.83         54.44        36.33 o                         
   9   8   7        173.18        149.04        71.39 o                         
  -8   9   7        550.16        653.42       101.48 o                         
  -7   9   7        464.60        489.94        89.72 o                         
  -6   9   7       4210.23       4955.67       288.91 o                         
  -5   9   7        863.85        872.78        50.98 o                         
  -4   9   7        978.37       1043.26       124.73 o                         
  -3   9   7        704.50        753.19       104.53 o                         
  -2   9   7        444.34        443.98        34.42 o                         
  -1   9   7       1113.81       1194.52       101.66 o                         
   0   9   7       1484.72       1304.59       102.40 o                         
   1   9   7       1111.98       1042.10       129.99 o                         
   2   9   7        504.13        475.15        61.76 o                         
   3   9   7        765.60        545.41        79.37 o                         
   4   9   7       1146.07        923.41       108.37 o                         
   5   9   7        830.88        521.41        87.14 o                         
   6   9   7       4359.70       4144.94       611.49 o                         
   7   9   7        451.87        345.22        53.76 o                         
   8   9   7        582.88        509.59        65.53 o                         
   9   9   7        603.73        679.21       100.60 o                         
  -8  10   7        171.15        184.23        57.90 o                         
  -7  10   7       1687.42       1909.58       183.25 o                         
  -6  10   7        653.27        669.29       105.92 o                         
  -5  10   7       1023.28       1183.15       138.04 o                         
  -4  10   7       1862.28       2131.99       188.97 o                         
  -3  10   7       1754.14       1809.47       169.73 o                         
  -2  10   7        296.54        277.35        33.48 o                         
  -1  10   7       1148.29       1286.13       109.57 o                         
   0  10   7       2435.53       2304.60       147.49 o                         
   1  10   7       1003.92        867.88        92.45 o                         
   2  10   7        451.93        298.68        56.10 o                         
   3  10   7       1718.48       1499.61       134.75 o                         
   4  10   7       2080.84       1600.78       146.07 o                         
   5  10   7        932.60        710.82       101.76 o                         
   6  10   7        705.20        626.90        69.33 o                         
   7  10   7       1606.75       1557.80       218.35 o                         
   8  10   7        169.60        167.37        39.97 o                         
   9  10   7        119.88        134.45        46.35 o                         
  -8  11   7        531.00        545.40        96.86 o                         
  -7  11   7        870.55        837.20       122.89 o                         
  -6  11   7        702.33        697.49       108.27 o                         
  -5  11   7        918.35       1008.56       132.40 o                         
  -4  11   7        104.80        159.56        55.85 o                         
  -3  11   7        249.08        220.34        58.85 o                         
  -2  11   7       6599.21       6802.36       293.31 o                         
  -1  11   7        138.83        164.72        38.46 o                         
   0  11   7        275.44        223.91        47.51 o                         
   1  11   7        162.21        151.90        39.63 o                         
   2  11   7       6281.18       5595.69       268.83 o                         
   3  11   7        277.77        232.21        53.61 o                         
   4  11   7        116.43         69.22        18.12 o                         
   5  11   7       1027.18        836.91       109.29 o                         
   6  11   7        637.13        585.37        96.28 o                         
   7  11   7        879.66        881.45        87.79 o                         
   8  11   7        631.45        622.14        76.26 o                         
   9  11   7        182.56        248.83        62.67 o                         
  -8  12   7         22.90         -9.40        17.27 o                         
  -7  12   7        258.41        222.61        64.18 o                         
  -6  12   7       2857.92       3150.60       241.36 o                         
  -5  12   7        229.42        174.75        55.64 o                         
  -4  12   7         28.69         31.49        21.06 o                         
  -3  12   7       3641.44       3964.73       271.47 o                         
  -2  12   7        856.62        833.36        66.73 o                         
  -1  12   7        432.99        470.61        67.16 o                         
   0  12   7       2414.07       2176.93       154.01 o                         
   1  12   7        384.96        453.84        68.93 o                         
   2  12   7        848.09        712.05        92.62 o                         
   3  12   7       3978.46       3314.01       215.58 o                         
   4  12   7         31.38         26.67        18.47 o                         
   5  12   7        274.98        175.80        51.31 o                         
   6  12   7       2682.65       2461.28       206.50 o                         
   7  12   7        294.12        256.62        93.59 o                         
   8  12   7         25.43         33.21        29.88 o                         
  -8  13   7        133.81         86.67        35.74 o                         
  -7  13   7        366.18        419.09        89.27 o                         
  -6  13   7         69.71         56.14        29.64 o                         
  -5  13   7        304.89        274.85        71.93 o                         
  -4  13   7        175.08        175.12        56.22 o                         
  -3  13   7        252.71        289.83        72.62 o                         
  -2  13   7       1325.94       1432.36       142.51 o                         
  -1  13   7       1397.49       1622.30       132.57 o                         
   0  13   7        493.46        597.47        81.54 o                         
   1  13   7       1391.41       1306.95       124.49 o                         
   2  13   7       1409.54       1217.03       123.85 o                         
   3  13   7        233.16        295.08        63.86 o                         
   4  13   7        204.00        145.45        47.44 o                         
   5  13   7        324.46        254.64        62.79 o                         
   6  13   7         59.79        -10.30        30.27 o                         
   7  13   7        407.01        373.36        56.14 o                         
   8  13   7        110.73        131.15        44.79 o                         
  -8  14   7        289.90        351.49        80.25 o                         
  -7  14   7        183.03        211.76        56.87 o                         
  -6  14   7         57.19         67.31        40.63 o                         
  -5  14   7        227.22        301.78        74.81 o                         
  -4  14   7        286.68        330.90        79.54 o                         
  -3  14   7        136.90        114.20        41.00 o                         
  -2  14   7       1024.53       1072.01        81.92 o                         
  -1  14   7       3098.76       3275.77       198.74 o                         
   0  14   7          4.06         -0.97        19.72 o                         
   1  14   7       3366.95       3303.14       209.92 o                         
   2  14   7       1219.72       1163.62       123.70 o                         
   3  14   7        134.61        101.89        40.52 o                         
   4  14   7        385.13        356.50        72.74 o                         
   5  14   7        243.30        229.92        60.77 o                         
   6  14   7         54.22         63.31        37.89 o                         
   7  14   7        165.10        166.81        63.51 o                         
  -7  15   7        196.31        144.38        55.40 o                         
  -6  15   7        237.99        220.25        67.50 o                         
  -5  15   7        799.88        860.97       133.71 o                         
  -4  15   7        286.90        395.21        92.69 o                         
  -3  15   7        805.80       1091.08       149.51 o                         
  -2  15   7       1026.05       1114.29        85.36 o                         
  -1  15   7        611.63        564.39        82.41 o                         
   0  15   7        563.40        575.29        83.47 o                         
   1  15   7        557.67        481.88        79.68 o                         
   2  15   7       1055.76        925.22       112.70 o                         
   3  15   7        737.38        688.59       100.58 o                         
   4  15   7        249.24        237.50        62.62 o                         
   5  15   7        798.10        960.68       127.63 o                         
   6  15   7        244.46        159.58        56.40 o                         
  -6  16   7        139.63        119.94        53.13 o                         
  -5  16   7        150.86        157.19        57.95 o                         
  -4  16   7        773.53        860.63       131.38 o                         
  -3  16   7       2343.97       2722.39       240.86 o                         
  -2  16   7        242.25        239.97        59.06 o                         
  -1  16   7       1140.12       1229.81       125.49 o                         
   0  16   7       2213.12       2108.97       168.99 o                         
   1  16   7       1069.07        963.61       112.15 o                         
   2  16   7        271.05        309.44        68.51 o                         
   3  16   7       2291.21       2250.63       189.87 o                         
   4  16   7        785.46        734.32       110.39 o                         
   5  16   7        170.94        165.00        57.88 o                         
   6  16   7        166.26        181.59        61.29 o                         
  -6  17   7        228.33        186.29        64.88 o                         
  -5  17   7        711.31        843.49       135.37 o                         
  -4  17   7        129.92         99.94        49.65 o                         
  -3  17   7         14.45         11.11        22.55 o                         
  -2  17   7       1422.73       1734.09       141.21 o                         
  -1  17   7        487.07        619.69        91.87 o                         
   0  17   7        266.40        212.28        54.52 o                         
   1  17   7        511.01        457.43        77.61 o                         
   2  17   7       1442.27       1465.77       147.03 o                         
   3  17   7          9.55         33.87        27.35 o                         
   4  17   7        119.56        110.12        37.96 o                         
   5  17   7        690.37        887.28       128.50 o                         
  -5  18   7        197.85        257.42        78.59 o                         
  -4  18   7        173.16        119.81        49.35 o                         
  -3  18   7        547.38        670.15       119.66 o                         
  -2  18   7        469.52        475.86        61.62 o                         
  -1  18   7        229.76        231.30        57.03 o                         
   0  18   7         67.67         37.28        11.21 o                         
   1  18   7        237.67        229.68        55.53 o                         
   2  18   7        532.20        471.30        83.90 o                         
   3  18   7        602.66        643.59       101.92 o                         
   4  18   7        196.11        241.65        72.06 o                         
   5  18   7        179.46        200.25        66.71 o                         
  -4  19   7        379.58        504.67       105.25 o                         
  -3  19   7        740.81        928.23       143.80 o                         
  -2  19   7        373.42        409.75        72.45 o                         
  -1  19   7        458.57        514.12        89.83 o                         
   0  19   7         14.40         29.72        19.89 o                         
   1  19   7        417.72        393.69        78.64 o                         
   2  19   7        354.92        389.44        78.77 o                         
   3  19   7        672.47        702.73       110.03 o                         
   4  19   7        362.98        316.02        75.20 o                         
  -3  20   7        265.51        319.68        87.97 o                         
  -1  20   7        576.73        499.43        87.91 o                         
   0  20   7        120.87        138.46        43.92 o                         
   1  20   7        620.11        606.17        97.99 o                         
   2  20   7        224.83        210.76        60.51 o                         
   3  20   7        285.16        242.43        69.12 o                         
   4  20   7         37.95         56.32        32.69 o                         
  -1  21   7        464.34        555.93        93.36 o                         
   0  21   7          9.37         40.48        18.59 o                         
   1  21   7        454.01        443.58        83.75 o                         
   2  21   7        516.95        674.17       107.91 o                         
   3  21   7        362.41        402.18        88.01 o                         
  -1  22   7         98.48         30.44        22.62 o                         
   0  22   7       1163.28       1349.49       143.05 o                         
   1  22   7        130.81        177.66        53.44 o                         
   2  22   7         65.71         50.90        34.88 o                         
   0  23   7        219.49        338.33        70.56 o                         
   1  23   7        156.14        161.76        50.59 o                         
   0   0   8       2821.14       2510.08       115.83 o                         
   1   0   8        324.18        364.26        27.05 o                         
   2   0   8      10619.01      10448.96       231.44 o                         
   3   0   8       4977.19       4931.18       136.71 o                         
   4   0   8         83.36         94.11         9.93 o                         
   5   0   8        315.32        353.99        70.14 o                         
   6   0   8         30.94         20.75        13.51 o                         
   7   0   8        175.21        158.14        24.72 o                         
   8   0   8        152.63        196.71        56.79 o                         
   9   0   8         13.99        -41.73        41.73 o                         
  10   0   8          5.63         27.74        15.29 o                         
 -10   1   8          1.39        -33.72        33.72 o                         
  -9   1   8        730.33        676.51        95.25 o                         
  -8   1   8          5.27         -8.34        28.61 o                         
  -7   1   8       2681.97       2977.94       123.93 o                         
  -6   1   8        488.39        572.69        51.63 o                         
  -5   1   8        858.56        893.74        61.10 o                         
  -4   1   8       5353.10       5712.89       148.03 o                         
  -3   1   8       1199.04       1229.42        50.72 o                         
  -2   1   8        949.04        900.75        40.24 o                         
  -1   1   8       3512.80       3324.88       111.11 o                         
   0   1   8       1476.04       1482.86        56.87 o                         
   1   1   8       3227.27       3258.11       101.00 o                         
   2   1   8       1183.05       1147.70        45.95 o                         
   3   1   8       1365.24       1305.49       132.27 o                         
   4   1   8       5686.57       5960.82       146.97 o                         
   5   1   8        998.78       1467.35       224.35 o                         
   6   1   8        706.58        788.46       107.34 o                         
   7   1   8       2646.34       3158.42       233.36 o                         
   8   1   8          3.11        -33.32        33.32 o                         
   9   1   8        652.12        569.87        66.19 o                         
  10   1   8          2.30        -25.69        25.69 o                         
  -8   2   8        804.85        986.86       119.00 o                         
  -7   2   8       1622.45       1842.67        99.19 o                         
  -6   2   8        309.57        311.66        38.65 o                         
  -5   2   8        505.74        533.88        30.92 o                         
  -4   2   8       1141.59       1136.27        57.17 o                         
  -3   2   8       8673.83       8606.85       334.89 o                         
  -2   2   8       1089.74       1039.12        49.56 o                         
  -1   2   8       2840.26       2810.62       164.00 o                         
   0   2   8      15019.29      15099.10       592.16 o                         
   1   2   8       2918.97       2855.28       148.32 o                         
   2   2   8       1043.00        977.57        57.30 o                         
   3   2   8       8437.75       8399.59       212.90 o                         
   4   2   8       1213.52       1261.10        63.40 o                         
   5   2   8        496.39        570.39        76.72 o                         
   6   2   8        327.06        430.48        78.94 o                         
   7   2   8       1440.43       1707.89       168.40 o                         
   8   2   8        893.80        978.68       129.15 o                         
   9   2   8        112.63        111.69        42.86 o                         
  10   2   8        568.28        445.90        81.27 o                         
  -8   3   8       1469.05       1703.46       158.65 o                         
  -7   3   8         26.74         23.01         9.57 o                         
  -6   3   8        160.11        171.94        24.29 o                         
  -5   3   8        700.46        672.42        39.18 o                         
  -4   3   8       4831.93       4604.96       135.52 o                         
  -3   3   8       7026.76       7006.80       129.53 o                         
  -2   3   8       1626.86       1832.07        70.23 o                         
  -1   3   8       5788.82       5401.22       765.62 o                         
   0   3   8        737.49        647.02        47.15 o                         
   1   3   8       5461.83       5405.62       151.52 o                         
   2   3   8       1671.37       1813.38        83.27 o                         
   3   3   8       6953.44       7032.28       443.39 o                         
   4   3   8       4859.79       4879.79       137.14 o                         
   5   3   8        682.98        712.02       121.29 o                         
   6   3   8        179.93        204.50        57.07 o                         
   7   3   8         18.32         -2.52        31.15 o                         
   8   3   8       1451.99       1375.79       107.01 o                         
   9   3   8        463.59        486.08        91.33 o                         
  -8   4   8        840.82        933.93       115.69 o                         
  -7   4   8        897.99        985.49        78.57 o                         
  -6   4   8       1949.12       1977.42        73.64 o                         
  -5   4   8       3367.69       3916.30       216.12 o                         
  -4   4   8        464.59        439.86        46.87 o                         
  -3   4   8        108.72        102.26        13.17 o                         
  -2   4   8       1508.60       1645.22        70.19 o                         
  -1   4   8       9750.80       9845.11       398.75 o                         
   0   4   8       2118.91       1926.93        85.84 o                         
   1   4   8       9579.08       9442.50       437.19 o                         
   2   4   8       1576.53       1626.83        81.40 o                         
   3   4   8        117.01        105.07        22.27 o                         
   4   4   8        445.48        484.68        41.26 o                         
   5   4   8       3433.76       3673.73       349.61 o                         
   6   4   8       1912.94       2346.12       189.97 o                         
   7   4   8        893.44        905.86        85.72 o                         
   8   4   8        845.17        813.76       102.61 o                         
   9   4   8         26.20        -22.39        22.39 o                         
  -8   5   8        117.29        171.46        45.18 o                         
  -7   5   8         43.79         46.86        26.13 o                         
  -6   5   8       1361.70       1500.63        99.13 o                         
  -5   5   8         71.40         52.15        18.94 o                         
  -4   5   8       2173.26       2369.36       117.67 o                         
  -3   5   8       3320.38       3422.34        94.05 o                         
  -2   5   8        259.89        153.75        45.35 o                         
  -1   5   8       6029.11       5562.14       339.37 o                         
   0   5   8         72.36        106.09        27.70 o                         
   1   5   8       5942.10       5626.21       164.95 o                         
   2   5   8        246.49        176.81        27.07 o                         
   3   5   8       2898.65       3076.70       128.12 o                         
   4   5   8       2124.66       2212.59       115.28 o                         
   5   5   8         99.53         64.92        18.58 o                         
   6   5   8       1408.88       1565.64       143.87 o                         
   7   5   8         47.12         11.73        15.93 o                         
   8   5   8        134.17        103.24        27.55 o                         
   9   5   8        454.09        489.71        61.64 o                         
  -8   6   8        322.29        303.52        62.44 o                         
  -7   6   8       1731.16       1828.78       158.99 o                         
  -6   6   8       1044.93       1147.37       122.50 o                         
  -5   6   8       1219.00       1345.39       131.01 o                         
  -4   6   8         61.25         47.91        23.62 o                         
  -3   6   8       5992.22       5891.17       158.68 o                         
  -2   6   8       4249.87       3904.74       137.74 o                         
  -1   6   8        145.51        116.32        18.77 o                         
   0   6   8       2198.44       2316.30       144.41 o                         
   1   6   8        135.98        151.24        25.10 o                         
   2   6   8       4288.17       4364.56       152.62 o                         
   3   6   8       6524.73       6859.14       173.43 o                         
   4   6   8         54.64         69.39        21.34 o                         
   5   6   8       1454.85       1588.96        85.22 o                         
   6   6   8       1077.26        983.74        99.84 o                         
   7   6   8       1745.98       1705.92       116.96 o                         
   8   6   8        310.82        250.54        45.89 o                         
   9   6   8         88.51         35.99        23.87 o                         
  -8   7   8        288.46        406.56        75.66 o                         
  -7   7   8       3416.52       3890.39       245.67 o                         
  -6   7   8        540.53        492.74        83.64 o                         
  -5   7   8        249.55        216.70        51.12 o                         
  -4   7   8        193.50        203.26        34.58 o                         
  -3   7   8        887.77        848.23       100.85 o                         
  -2   7   8       3631.43       4142.22       157.69 o                         
  -1   7   8       1644.64       1289.74        84.09 o                         
   0   7   8       3492.73       3392.11       276.20 o                         
   1   7   8       1550.67       1557.75        87.93 o                         
   2   7   8       3521.77       3767.77       133.43 o                         
   3   7   8        913.72        966.30        77.47 o                         
   4   7   8        138.78        131.48        24.60 o                         
   5   7   8        329.42        279.08        43.65 o                         
   6   7   8        578.34        471.17        60.06 o                         
   7   7   8       3377.92       3412.23       186.77 o                         
   8   7   8        300.66        249.43        45.27 o                         
   9   7   8        207.67        166.60        76.96 o                         
  -8   8   8         23.69         45.50        26.98 o                         
  -7   8   8        483.98        526.24        90.24 o                         
  -6   8   8        383.37        442.31        81.92 o                         
  -5   8   8         23.11         19.38         8.29 o                         
  -4   8   8        262.79        296.18        65.61 o                         
  -3   8   8       1971.79       1840.83       155.68 o                         
  -2   8   8       9103.37       9184.39       272.01 o                         
  -1   8   8        454.90        375.39        48.21 o                         
   0   8   8          0.15         26.05        37.23 o                         
   1   8   8        483.32        417.02        44.62 o                         
   2   8   8       9466.25      10569.72       272.14 o                         
   3   8   8       2113.43       1712.05       147.78 o                         
   4   8   8        295.44        254.71        57.49 o                         
   5   8   8         53.40         29.32        21.21 o                         
   6   8   8        355.36        301.06        49.03 o                         
   7   8   8        436.46        378.81        55.58 o                         
   8   8   8         17.62          7.85        38.35 o                         
   9   8   8        129.20        102.58        37.58 o                         
  -8   9   8        104.90        142.78        50.46 o                         
  -7   9   8          2.45        -16.67        21.50 o                         
  -6   9   8       1989.72       2540.06       205.22 o                         
  -5   9   8        122.07        126.58        20.41 o                         
  -4   9   8        579.60        606.08        94.01 o                         
  -3   9   8       2620.31       2666.81       199.86 o                         
  -2   9   8       1607.67       1579.31        94.66 o                         
  -1   9   8       3884.98       3391.15       162.19 o                         
   0   9   8       1562.73       1321.06       104.16 o                         
   1   9   8       3736.30       3268.13       178.38 o                         
   2   9   8       1686.76       1474.39       126.89 o                         
   3   9   8       2667.41       2575.60       177.51 o                         
   4   9   8        537.54        420.07        73.98 o                         
   5   9   8        114.28         72.58        21.50 o                         
   6   9   8       2138.55       1998.77       129.28 o                         
   7   9   8          3.40         -7.54        19.61 o                         
   8   9   8         79.60         50.21        21.88 o                         
   9   9   8        125.41         66.97        33.71 o                         
  -8  10   8        323.98        426.16        87.47 o                         
  -7  10   8        201.48        243.31        66.11 o                         
  -6  10   8        423.57        462.09        89.31 o                         
  -5  10   8       3548.23       3825.00       264.28 o                         
  -4  10   8         51.89          7.19        28.24 o                         
  -3  10   8        757.40        720.44        72.13 o                         
  -2  10   8       3306.54       3092.29       146.44 o                         
  -1  10   8       6222.52       6268.87       250.31 o                         
   0  10   8       1046.19        873.36        86.50 o                         
   1  10   8       6390.45       5654.95       254.29 o                         
   2  10   8       3659.10       3127.78       189.60 o                         
   3  10   8        833.51        753.92        94.92 o                         
   4  10   8         41.57         34.79        21.74 o                         
   5  10   8       3705.04       3143.44       219.12 o                         
   6  10   8        383.82        352.27        65.62 o                         
   7  10   8        207.03        178.74        47.42 o                         
   8  10   8        254.32        172.32        53.96 o                         
   9  10   8          4.95          6.86        17.17 o                         
  -8  11   8        108.52        134.45        50.19 o                         
  -7  11   8        173.54        165.07        58.26 o                         
  -6  11   8        488.98        628.69       108.40 o                         
  -5  11   8         53.29        105.57        47.56 o                         
  -4  11   8       2605.29       3154.49       241.33 o                         
  -3  11   8       1714.00       1752.32        79.63 o                         
  -2  11   8         48.41         56.76        23.42 o                         
  -1  11   8        746.92        810.76        85.86 o                         
   0  11   8        418.37        331.98        54.00 o                         
   1  11   8        785.66        586.50        78.90 o                         
   2  11   8         23.33         33.36        17.79 o                         
   3  11   8       1629.07       1439.07       137.02 o                         
   4  11   8       2536.11       2244.38       179.22 o                         
   5  11   8         70.88         17.63        20.40 o                         
   6  11   8        503.94        419.51        56.75 o                         
   7  11   8        177.62        147.07        36.31 o                         
   8  11   8        144.24        175.73        41.02 o                         
  -8  12   8        469.87        614.54       106.80 o                         
  -7  12   8        290.64        359.18        82.00 o                         
  -6  12   8       1362.50       1460.18       164.47 o                         
  -5  12   8        353.95        316.29        79.75 o                         
  -4  12   8        257.87        299.46        77.28 o                         
  -3  12   8        298.55        275.66        55.88 o                         
  -2  12   8        505.92        565.51        55.57 o                         
  -1  12   8        315.81        293.70        53.07 o                         
   0  12   8       1694.12       1482.63       122.28 o                         
   1  12   8        264.57        192.91        45.43 o                         
   2  12   8        495.69        393.67        69.77 o                         
   3  12   8        238.94        212.44        51.92 o                         
   4  12   8        251.05        209.98        54.05 o                         
   5  12   8        315.19        314.65        69.33 o                         
   6  12   8       1412.35       1426.04       157.03 o                         
   7  12   8        299.31        229.39        46.24 o                         
   8  12   8        415.19        379.86        81.09 o                         
  -8  13   8          0.39          9.79        16.75 o                         
  -7  13   8       1123.52       1094.48       147.28 o                         
  -6  13   8        860.25        968.87       135.62 o                         
  -5  13   8        178.45        206.29        68.69 o                         
  -4  13   8        599.24        717.25       118.51 o                         
  -3  13   8       5535.09       6500.17       367.12 o                         
  -2  13   8       2296.44       2434.95       174.81 o                         
  -1  13   8       1334.20       1408.24       124.77 o                         
   0  13   8        335.19        319.08        58.61 o                         
   1  13   8       1337.95       1208.42       118.22 o                         
   2  13   8       2325.18       2050.28       163.73 o                         
   3  13   8       5692.56       5331.43       285.36 o                         
   4  13   8        517.92        476.35        86.72 o                         
   5  13   8        128.76        107.43        42.24 o                         
   6  13   8        899.34        767.84       117.89 o                         
   7  13   8       1074.82        987.01       110.73 o                         
   8  13   8          4.89          1.43        11.94 o                         
  -8  14   8         51.36         71.01        42.13 o                         
  -7  14   8        205.25        212.64        64.46 o                         
  -6  14   8         54.84         22.66        30.27 o                         
  -5  14   8        906.39       1221.52       156.50 o                         
  -4  14   8        475.07        652.68       113.30 o                         
  -3  14   8       1464.14       1777.08       190.21 o                         
  -2  14   8       2965.85       3274.36       178.53 o                         
  -1  14   8       1631.30       1732.55       144.47 o                         
   0  14   8        495.46        425.33        69.24 o                         
   1  14   8       1650.49       1600.19       141.02 o                         
   2  14   8       3057.76       3030.76       208.05 o                         
   3  14   8       1522.73       1504.58       147.08 o                         
   4  14   8        492.51        404.33        80.19 o                         
   5  14   8        916.80        801.83       114.11 o                         
   6  14   8         48.74         78.15        44.85 o                         
   7  14   8        199.08        174.06        51.44 o                         
  -7  15   8        497.01        426.42        92.20 o                         
  -6  15   8       1425.06       1583.76       181.20 o                         
  -5  15   8         88.91        119.59        52.10 o                         
  -4  15   8        213.07        195.44        65.67 o                         
  -3  15   8        550.83        708.94       122.02 o                         
  -2  15   8        507.26        531.67        71.78 o                         
  -1  15   8        677.38        871.24       103.70 o                         
   0  15   8         59.69         34.79        23.01 o                         
   1  15   8        591.75        593.75        85.42 o                         
   2  15   8        478.83        392.10        75.56 o                         
   3  15   8        610.72        584.81        94.25 o                         
   4  15   8        191.04        162.06        54.30 o                         
   5  15   8         91.88         71.77        33.74 o                         
   6  15   8       1461.30       1563.28       172.20 o                         
   7  15   8        526.98        339.38        72.69 o                         
  -6  16   8        243.33        281.74        76.23 o                         
  -5  16   8         67.57         66.69        44.47 o                         
  -4  16   8        152.59        114.22        52.36 o                         
  -3  16   8       2026.38       2579.95       234.93 o                         
  -2  16   8        488.61        456.47        69.73 o                         
  -1  16   8         35.88         12.09        23.75 o                         
   0  16   8         45.88         43.80        19.05 o                         
   1  16   8         52.59         50.15        29.53 o                         
   2  16   8        507.38        410.42        77.96 o                         
   3  16   8       2235.56       2084.66       182.38 o                         
   4  16   8        186.72        144.23        52.33 o                         
   5  16   8         84.95        116.15        50.49 o                         
   6  16   8        209.33        246.54        70.57 o                         
  -6  17   8        104.05        109.03        54.00 o                         
  -5  17   8        610.80        731.40       128.45 o                         
  -4  17   8        173.46        128.39        50.61 o                         
  -3  17   8        221.49        228.49        75.78 o                         
  -2  17   8        470.70        456.57        71.49 o                         
  -1  17   8        458.33        568.79        85.93 o                         
   0  17   8         24.91          4.17        20.09 o                         
   1  17   8        342.36        258.14        57.51 o                         
   2  17   8        494.06        564.81        93.26 o                         
   3  17   8        187.74        177.89        52.87 o                         
   4  17   8        120.97        110.44        40.12 o                         
   5  17   8        627.61        615.51       109.10 o                         
  -5  18   8        804.62       1110.35       158.97 o                         
  -4  18   8        118.43        109.13        58.30 o                         
  -3  18   8        136.87        143.08        62.99 o                         
  -2  18   8        384.72        411.39        69.67 o                         
  -1  18   8        204.93        216.85        53.17 o                         
   0  18   8         98.54        127.60        38.96 o                         
   1  18   8        198.72        164.03        48.90 o                         
   2  18   8        396.06        406.70        77.46 o                         
   3  18   8        164.39        174.51        58.25 o                         
   4  18   8        100.65         31.06        28.74 o                         
   5  18   8        733.43        907.20       136.38 o                         
  -4  19   8         43.05         38.04        42.69 o                         
  -3  19   8        989.36       1414.07       181.15 o                         
  -2  19   8        341.36        415.00        71.76 o                         
  -1  19   8       1521.20       1745.00       156.49 o                         
   0  19   8         25.71         49.95        27.06 o                         
   1  19   8       1490.77       1315.78       139.64 o                         
   2  19   8        351.16        369.18        77.76 o                         
   3  19   8        961.13       1023.03       133.40 o                         
   4  19   8         60.72         87.20        46.49 o                         
  -1  20   8        186.03        311.35        64.99 o                         
   0  20   8        348.55        393.97        72.54 o                         
   1  20   8        190.57        315.84        69.54 o                         
   2  20   8         75.17        110.31        40.26 o                         
   3  20   8        411.39        514.40        98.03 o                         
  -1  21   8        462.48        494.47        81.90 o                         
   0  21   8        192.30        138.91        45.08 o                         
   1  21   8        370.20        417.50        81.54 o                         
   2  21   8        182.00        155.59        53.26 o                         
   3  21   8          5.69         40.44        31.75 o                         
   0  22   8        203.24        187.43        49.66 o                         
   1  22   8        127.98        155.06        48.36 o                         
   2  22   8        605.63        686.09       109.63 o                         
   0  23   8        102.19         45.35        26.39 o                         
   1  23   8         24.74        -21.47        21.53 o                         
   1   0   9        788.75        796.13        42.31 o                         
   2   0   9        265.31        268.19        19.45 o                         
   3   0   9        531.86        490.38        37.47 o                         
   4   0   9       3492.35       3520.21        83.31 o                         
   5   0   9       3503.13       4198.64       255.92 o                         
   6   0   9        275.00        245.15        63.54 o                         
   7   0   9         42.45         33.00        19.26 o                         
   8   0   9       1800.91       2185.56       196.22 o                         
   9   0   9        199.66        133.35        44.35 o                         
  10   0   9        185.24        162.06        53.28 o                         
 -10   1   9        236.17        183.58        55.19 o                         
  -9   1   9        389.24        470.92        82.68 o                         
  -8   1   9        438.75        406.02        77.37 o                         
  -7   1   9        217.11        266.88        64.85 o                         
  -6   1   9       1870.76       2260.75       188.47 o                         
  -5   1   9        163.16        138.26        43.75 o                         
  -4   1   9       3634.40       3985.51       128.70 o                         
  -3   1   9       4558.05       4719.43       118.78 o                         
  -2   1   9       1719.11       1860.87        68.65 o                         
  -1   1   9       5161.29       4989.20       117.41 o                         
   0   1   9       6179.34       5566.75       393.47 o                         
   1   1   9       4898.92       4688.58       136.22 o                         
   2   1   9       1733.21       1702.96        73.37 o                         
   3   1   9       4846.60       5058.37       153.53 o                         
   4   1   9       3644.27       3898.89       162.26 o                         
   5   1   9        108.06        124.34        25.53 o                         
   6   1   9       1679.52       1844.89       176.59 o                         
   7   1   9        200.69        246.26        65.74 o                         
   8   1   9        418.95        412.98        83.95 o                         
   9   1   9        369.29        394.18        62.41 o                         
  -9   2   9        352.92        433.30        75.59 o                         
  -8   2   9        206.09        207.77        58.19 o                         
  -7   2   9        617.24        679.32        58.97 o                         
  -6   2   9        826.08        847.48        65.42 o                         
  -5   2   9       1162.33       1290.88        58.34 o                         
  -4   2   9       1405.88       1460.82        68.17 o                         
  -3   2   9       5741.23       5733.83        97.46 o                         
  -2   2   9       3806.71       3512.16       106.86 o                         
  -1   2   9        210.44        212.25        25.41 o                         
   0   2   9        179.00        164.63        21.35 o                         
   1   2   9        275.03        265.38        31.74 o                         
   2   2   9       3742.51       3393.34       143.66 o                         
   3   2   9       5442.00       5769.23       170.11 o                         
   4   2   9       1373.56       1618.35        89.91 o                         
   5   2   9       1419.03       1795.90       184.22 o                         
   6   2   9        706.71        891.08       118.26 o                         
   7   2   9        722.33        840.82       120.63 o                         
   8   2   9        182.76        156.96        51.39 o                         
   9   2   9        357.34        313.15        49.40 o                         
  -8   3   9        500.20        495.60        85.82 o                         
  -7   3   9       1428.12       1467.16        92.44 o                         
  -6   3   9        234.57        214.81        20.07 o                         
  -5   3   9        659.00        680.39        40.26 o                         
  -4   3   9        664.68        720.08        50.27 o                         
  -3   3   9       1746.82       1650.50        54.94 o                         
  -2   3   9      11969.68      11723.39       238.36 o                         
  -1   3   9       9787.72      10092.37       389.92 o                         
   0   3   9       1849.03       1621.89        80.26 o                         
   1   3   9      10000.82       9983.18       336.84 o                         
   2   3   9      12147.27      10911.08       665.39 o                         
   3   3   9       1885.08       1958.50        95.58 o                         
   4   3   9        639.96        643.20       106.82 o                         
   5   3   9        796.58        919.00        72.33 o                         
   6   3   9        281.33        224.10        56.73 o                         
   7   3   9       1535.89       1733.25       172.32 o                         
   8   3   9        470.66        464.25        63.34 o                         
   9   3   9          7.18        -47.09        49.68 o                         
  -8   4   9       1060.70       1087.87       129.45 o                         
  -7   4   9       1184.06       1344.73        92.21 o                         
  -6   4   9        711.81        853.76        46.87 o                         
  -5   4   9        607.16        689.59        43.29 o                         
  -4   4   9         11.08         24.00        11.62 o                         
  -3   4   9        371.20        350.24        25.79 o                         
  -2   4   9       1069.77        962.99        54.93 o                         
  -1   4   9       2299.99       2324.18        94.30 o                         
   0   4   9       3061.22       3219.51       118.16 o                         
   1   4   9       2366.60       2372.61        99.64 o                         
   2   4   9       1214.83       1172.56        70.30 o                         
   3   4   9        306.19        347.74        39.69 o                         
   4   4   9         22.20         26.21        17.35 o                         
   5   4   9        596.82        698.84        65.40 o                         
   6   4   9        808.57       1024.45       189.92 o                         
   7   4   9       1220.26       1228.73       144.37 o                         
   8   4   9       1005.12        921.50       119.80 o                         
   9   4   9         15.04         -4.89        13.00 o                         
  -7   5   9        426.11        522.22        79.83 o                         
  -6   5   9       1449.39       1613.38       104.32 o                         
  -5   5   9       1232.71       1248.11        63.14 o                         
  -4   5   9        555.50        557.20        25.34 o                         
  -3   5   9       3321.48       3200.18        90.71 o                         
  -2   5   9       1365.49       1192.10        64.48 o                         
  -1   5   9       2457.44       2429.20        99.23 o                         
   0   5   9       3761.26       4146.17       253.61 o                         
   1   5   9       2601.70       2644.81       109.48 o                         
   2   5   9       1319.22       1350.59        78.30 o                         
   3   5   9       2965.16       2733.90       101.71 o                         
   4   5   9        459.10        442.77        51.49 o                         
   5   5   9       1138.11       1230.21        88.66 o                         
   6   5   9       1546.38       1435.26       147.88 o                         
   7   5   9        419.82        388.42        56.53 o                         
   8   5   9        426.47        447.08        60.61 o                         
   9   5   9        122.67         13.38        76.51 o                         
  -7   6   9        262.50        326.03        65.24 o                         
  -6   6   9        484.52        534.27        84.39 o                         
  -5   6   9        563.93        560.46        83.41 o                         
  -4   6   9       2010.25       1958.50       178.89 o                         
  -3   6   9       1104.47        982.38        70.93 o                         
  -2   6   9       2638.20       2239.81        67.33 o                         
  -1   6   9       3243.20       2583.17       298.83 o                         
   0   6   9       1914.76       2017.36       134.82 o                         
   1   6   9       3168.04       3040.27       101.87 o                         
   2   6   9       2805.81       2531.29       173.12 o                         
   3   6   9       1002.47       1134.56        82.13 o                         
   4   6   9       1788.49       1700.77       392.01 o                         
   5   6   9        580.12        514.75        87.11 o                         
   6   6   9        522.56        512.04        64.23 o                         
   7   6   9        247.69        216.86        41.47 o                         
   8   6   9       1078.48        941.76       156.38 o                         
   9   6   9        341.82        263.77        45.45 o                         
  -8   7   9        193.52        222.95        52.67 o                         
  -7   7   9        608.32        574.30        92.06 o                         
  -6   7   9        614.89        649.31        96.15 o                         
  -5   7   9       4198.40       4794.30       268.33 o                         
  -4   7   9        221.35        249.18        32.97 o                         
  -3   7   9        624.17        568.55        56.70 o                         
  -2   7   9       3274.38       3089.21       126.02 o                         
  -1   7   9       5258.47       4877.66       745.75 o                         
   0   7   9        378.27        372.97        40.85 o                         
   1   7   9       5177.65       5591.84       180.60 o                         
   2   7   9       3144.21       3400.20       198.57 o                         
   3   7   9        658.43        708.01        66.66 o                         
   4   7   9        235.67        219.51        39.11 o                         
   5   7   9       3985.68       3722.82       175.32 o                         
   6   7   9        637.22        610.64        69.13 o                         
   7   7   9        670.01        629.94        72.10 o                         
   8   7   9        210.74        205.61        40.52 o                         
   9   7   9        138.12         97.32        39.17 o                         
  -8   8   9        389.35        376.64        75.51 o                         
  -7   8   9        463.30        558.13        93.83 o                         
  -6   8   9        933.84       1013.65       124.32 o                         
  -5   8   9        158.92        227.91        61.62 o                         
  -4   8   9       2592.86       2470.22       276.63 o                         
  -2   8   9       3442.08       4008.20       166.30 o                         
  -1   8   9       1914.95       1486.42        97.51 o                         
   0   8   9        141.14        175.01        28.00 o                         
   1   8   9       1805.95       1808.34       192.78 o                         
   2   8   9       3576.83       3342.41       485.94 o                         
   3   8   9        288.91        214.54        55.62 o                         
   4   8   9       2612.07       2420.80       154.59 o                         
   5   8   9        195.49        180.44        37.68 o                         
   6   8   9        954.85        863.98        83.92 o                         
   7   8   9        450.67        407.83        58.16 o                         
   8   8   9        402.68        429.28        62.10 o                         
   9   8   9        236.35        370.80        76.46 o                         
  -8   9   9        436.29        494.28        88.55 o                         
  -7   9   9        327.51        400.64        84.95 o                         
  -6   9   9        555.46        489.28        87.32 o                         
  -5   9   9        346.58        319.17        74.81 o                         
  -4   9   9       1162.78       1449.88       150.33 o                         
  -3   9   9        488.46        387.16        35.93 o                         
  -2   9   9       2756.57       2989.21       145.52 o                         
  -1   9   9        245.50        191.61        35.56 o                         
   0   9   9       6635.96       5705.03       237.91 o                         
   1   9   9        283.02        225.85        47.66 o                         
   2   9   9       2847.75       2575.19       174.74 o                         
   3   9   9        538.78        429.51        69.94 o                         
   4   9   9       1197.52        900.12       110.34 o                         
   5   9   9        415.75        324.83        48.44 o                         
   6   9   9        546.59        469.84        85.99 o                         
   7   9   9        369.19        375.67        56.70 o                         
   8   9   9        437.63        416.20        96.24 o                         
   9   9   9        583.04        533.22        93.98 o                         
  -8  10   9        431.20        546.11        95.09 o                         
  -7  10   9       1267.06       1429.26       162.83 o                         
  -6  10   9       1087.87       1419.13       157.47 o                         
  -5  10   9       1414.34       1421.22        79.25 o                         
  -4  10   9        382.63        445.84        84.40 o                         
  -3  10   9       3046.13       2841.30       325.16 o                         
  -2  10   9        938.87        904.04        77.06 o                         
  -1  10   9        505.98        475.27        58.05 o                         
   0  10   9        400.10        291.31        51.22 o                         
   1  10   9        544.36        513.80        70.13 o                         
   2  10   9        856.55        699.96        89.06 o                         
   3  10   9       3297.18       2771.23       193.98 o                         
   4  10   9        470.39        423.42        75.61 o                         
   5  10   9       1480.50       1238.17        96.97 o                         
   6  10   9       1029.83        905.84        87.05 o                         
   7  10   9       1195.99       1124.50       147.75 o                         
   8  10   9        358.59        340.97        87.51 o                         
  -8  11   9        230.85        225.10        61.60 o                         
  -7  11   9        144.94        195.44        63.12 o                         
  -6  11   9        387.84        412.64        87.59 o                         
  -5  11   9         73.90        128.44        56.15 o                         
  -4  11   9        432.73        567.47        98.43 o                         
  -3  11   9       2083.32       2009.63       228.12 o                         
  -2  11   9       5414.93       5803.14       227.40 o                         
  -1  11   9       3342.86       2774.69       156.37 o                         
   0  11   9         62.11         40.74        18.57 o                         
   1  11   9       3237.21       2807.60       177.57 o                         
   2  11   9       5379.81       4866.57       252.74 o                         
   3  11   9       2087.21       1665.68       152.42 o                         
   4  11   9        490.37        445.88        78.82 o                         
   5  11   9         63.09         57.92        27.09 o                         
   6  11   9        395.07        316.77        51.59 o                         
   7  11   9        120.88         68.94        42.26 o                         
   8  11   9        236.66        269.36        77.05 o                         
  -8  12   9         11.80         17.90        21.32 o                         
  -7  12   9        506.03        668.25       115.76 o                         
  -6  12   9       2018.26       2360.01       216.52 o                         
  -5  12   9       1400.25       1855.83       188.54 o                         
  -4  12   9         94.20        126.58        47.25 o                         
  -3  12   9        236.27        219.09        28.17 o                         
  -2  12   9       3917.03       4104.38       191.81 o                         
  -1  12   9         58.21         65.52        23.53 o                         
   0  12   9        177.44        148.40        38.71 o                         
   1  12   9         82.03         44.49        18.23 o                         
   2  12   9       4033.41       3915.84       230.21 o                         
   3  12   9        286.90        201.73        53.53 o                         
   4  12   9         99.58         13.21        27.00 o                         
   5  12   9       1442.57       1490.66       155.89 o                         
   6  12   9       2015.59       1669.44       240.34 o                         
   7  12   9        456.29        477.38        65.67 o                         
   8  12   9          7.43         -6.43        11.62 o                         
  -8  13   9         60.91        104.56        45.11 o                         
  -7  13   9         30.93         18.36        27.18 o                         
  -6  13   9        135.41        232.75        69.97 o                         
  -5  13   9        797.98        880.39       135.33 o                         
  -4  13   9       1134.76       1197.66       152.81 o                         
  -3  13   9       2128.46       2120.83       360.71 o                         
  -2  13   9        935.45       1142.32        98.55 o                         
  -1  13   9       1471.89       1450.67       119.03 o                         
   0  13   9        245.56        169.07        42.87 o                         
   1  13   9       1363.45       1261.88       121.64 o                         
   2  13   9        865.62        873.23       106.89 o                         
   3  13   9       2181.04       1889.12       169.48 o                         
   4  13   9       1177.98       1156.29       135.32 o                         
   5  13   9        846.90        844.23       121.70 o                         
   6  13   9        128.93        128.45        33.17 o                         
   7  13   9         48.91         48.22        29.63 o                         
  -7  14   9        215.37        262.10        76.42 o                         
  -6  14   9        212.20        208.58        64.72 o                         
  -5  14   9        657.35        815.30       129.04 o                         
  -4  14   9        814.71       1006.93       140.23 o                         
  -3  14   9        180.69        186.54        29.55 o                         
  -2  14   9        395.38        385.67        58.59 o                         
  -1  14   9         36.18         19.43        15.14 o                         
   0  14   9        259.99        239.92        50.05 o                         
   1  14   9         16.76          7.20        16.64 o                         
   2  14   9        413.22        314.23        65.67 o                         
   3  14   9        169.69        141.46        41.41 o                         
   4  14   9        859.95        825.26       112.92 o                         
   5  14   9        675.18        635.08       103.80 o                         
   6  14   9        212.64        217.58        64.81 o                         
   7  14   9        226.05        174.55        50.05 o                         
  -7  15   9        138.99        204.27        65.85 o                         
  -6  15   9        792.55        932.15       139.90 o                         
  -5  15   9        547.61        633.13       116.48 o                         
  -4  15   9        579.74        805.71       132.86 o                         
  -3  15   9        311.38        364.84        67.89 o                         
  -2  15   9        446.04        458.97        66.62 o                         
  -1  15   9        956.59        959.11       101.81 o                         
   0  15   9        395.55        399.89        66.16 o                         
   1  15   9        967.41        992.28       113.61 o                         
   2  15   9        482.18        477.12        82.19 o                         
   3  15   9        305.58        263.53        61.17 o                         
   4  15   9        551.03        597.79        98.30 o                         
   5  15   9        477.05        466.40        90.90 o                         
   6  15   9        814.64       1089.07       145.35 o                         
  -6  16   9        215.37        220.23        72.96 o                         
  -5  16   9        499.19        628.37       118.33 o                         
  -4  16   9        243.04        397.90        96.31 o                         
  -2  16   9       1362.77       1566.87       130.76 o                         
  -1  16   9        763.87        797.26        94.33 o                         
   0  16   9        881.10        853.19        99.93 o                         
   1  16   9        858.45        831.19       104.33 o                         
   2  16   9       1442.52       1544.86       150.85 o                         
   3  16   9        892.38        923.94       123.02 o                         
   4  16   9        250.14        242.41        67.32 o                         
   5  16   9        558.76        615.06       105.90 o                         
  -5  17   9        588.41        730.78       128.70 o                         
  -4  17   9        175.14        285.65        83.71 o                         
  -2  17   9       1169.24       1346.42       124.61 o                         
  -1  17   9        830.43        763.99        95.41 o                         
   0  17   9        241.68        273.88        56.85 o                         
   1  17   9        879.13        835.94       105.17 o                         
   2  17   9       1184.69       1176.22       136.78 o                         
   3  17   9        125.64        140.90        48.04 o                         
   4  17   9        143.20        177.51        58.39 o                         
   5  17   9        627.69        626.98       113.34 o                         
  -5  18   9        289.18        431.71       106.60 o                         
  -4  18   9         67.24         35.76        23.86 o                         
  -2  18   9        244.01        339.93        62.68 o                         
  -1  18   9        621.51        621.58        87.57 o                         
   0  18   9         75.95         70.80        33.24 o                         
   1  18   9        704.85        688.37        96.24 o                         
   2  18   9        271.54        284.69        68.63 o                         
   3  18   9         44.00         34.31        29.77 o                         
   4  18   9         55.79        112.26        49.06 o                         
  -1  19   9        243.18        200.18        49.62 o                         
   0  19   9        166.96        144.35        45.85 o                         
   1  19   9        242.86        277.27        64.76 o                         
   2  19   9         60.11          4.32        21.54 o                         
   3  19   9        990.67       1267.66       151.68 o                         
   4  19   9        237.05        196.08        69.52 o                         
  -1  20   9        661.25        686.39        91.85 o                         
   0  20   9        128.41        107.77        34.11 o                         
   1  20   9        671.61        667.86       101.40 o                         
   2  20   9         19.86         14.18        21.02 o                         
   3  20   9        111.03         42.90        31.36 o                         
   0  21   9        285.71        276.07        60.88 o                         
   1  21   9         50.24         90.92        37.58 o                         
   2  21   9        487.94        524.47        98.53 o                         
   0  22   9          0.30        -21.75        21.75 o                         
   1  22   9          2.00        -29.22        29.22 o                         
   2  22   9        534.05        658.31       110.36 o                         
   1  23   9          7.93        -34.39        34.39 o                         
   0   0  10       7666.84       7803.47       825.39 o                         
   1   0  10      12117.55      12459.49       264.75 o                         
   2   0  10       2039.29       2135.10        72.59 o                         
   3   0  10       4820.60       4881.99       112.62 o                         
   4   0  10      10902.61      10915.16       210.43 o                         
   5   0  10       1941.36       2210.75        98.26 o                         
   6   0  10         29.53          4.40        18.81 o                         
   7   0  10          3.69         -4.87        28.16 o                         
   8   0  10          1.71         44.29        41.26 o                         
   9   0  10        108.22        139.73        42.45 o                         
  -9   1  10        375.67        458.13        84.86 o                         
  -8   1  10       1038.05       1286.85       151.30 o                         
  -7   1  10        771.43        957.09       131.54 o                         
  -6   1  10        570.89        669.23       107.08 o                         
  -5   1  10        998.72        956.10        51.81 o                         
  -4   1  10        640.40        603.54        32.75 o                         
  -3   1  10       4164.23       4091.62       120.82 o                         
  -2   1  10        451.24        422.05        45.66 o                         
  -1   1  10       1533.40       1496.89       103.10 o                         
   0   1  10        128.26        146.82        17.98 o                         
   1   1  10       1562.04       1644.88        72.48 o                         
   2   1  10        415.70        396.55        29.61 o                         
   3   1  10       4306.85       4196.06       141.43 o                         
   4   1  10        578.19        643.61        55.53 o                         
   5   1  10        814.52       1104.99       132.26 o                         
   6   1  10        619.61        706.83       109.56 o                         
   7   1  10        983.53       1179.69       149.75 o                         
   8   1  10       1011.83       1167.62       150.68 o                         
   9   1  10        309.46        296.52        76.76 o                         
  -9   2  10        377.61        320.05        70.24 o                         
  -8   2  10         84.51        108.27        46.11 o                         
  -7   2  10        594.38        692.55       108.64 o                         
  -6   2  10        381.21        410.92        77.06 o                         
  -5   2  10        681.36        703.47        66.02 o                         
  -4   2  10        241.98        312.59        29.67 o                         
  -3   2  10       4705.96       4621.71        89.29 o                         
  -2   2  10       1927.17       2054.77        82.80 o                         
  -1   2  10        586.94        546.33        61.69 o                         
   0   2  10      11226.27      11099.97       224.02 o                         
   1   2  10        683.09        607.83        49.45 o                         
   2   2  10       1859.23       1869.52        87.84 o                         
   3   2  10       4412.80       4691.07       154.83 o                         
   4   2  10        223.32        231.18        34.96 o                         
   5   2  10        777.02        822.07        68.03 o                         
   6   2  10        386.07        329.30        76.99 o                         
   7   2  10        605.12        663.09       109.95 o                         
   8   2  10         74.03        118.19        41.07 o                         
   9   2  10        405.23        383.28        87.79 o                         
  -9   3  10         12.05         -6.83        26.22 o                         
  -8   3  10        443.03        330.66        73.57 o                         
  -7   3  10          0.13         -6.56        18.25 o                         
  -6   3  10        387.20        420.98        79.91 o                         
  -5   3  10        168.56        208.64        26.60 o                         
  -4   3  10       1620.73       1695.62        84.00 o                         
  -3   3  10        450.19        463.80        23.74 o                         
  -2   3  10       5184.72       5314.55       146.91 o                         
  -1   3  10        598.39        560.20        45.45 o                         
   0   3  10       2681.43       2878.58       117.36 o                         
   1   3  10        530.62        398.96        56.87 o                         
   2   3  10       4797.28       4687.12       149.55 o                         
   3   3  10        583.14        690.13        91.89 o                         
   4   3  10       1517.18       1435.91       268.70 o                         
   5   3  10         93.80         91.05        24.88 o                         
   6   3  10        571.60        775.60       163.10 o                         
   7   3  10          5.92        -25.56        38.32 o                         
   8   3  10        498.66        592.93        81.03 o                         
   9   3  10          7.91        -26.33        26.46 o                         
  -8   4  10        469.08        578.25        95.25 o                         
  -7   4  10        176.62        221.55        43.69 o                         
  -6   4  10       1643.69       1738.03       165.03 o                         
  -5   4  10       2195.61       2319.60       125.82 o                         
  -4   4  10       1633.82       1734.83        87.79 o                         
  -3   4  10       2063.60       1921.56        55.32 o                         
  -2   4  10        252.31        231.40        27.73 o                         
  -1   4  10       8340.44       8046.56       205.65 o                         
   0   4  10       2475.16       2439.77       105.74 o                         
   1   4  10       8370.78       8112.14       176.33 o                         
   2   4  10        199.51        221.59        31.71 o                         
   3   4  10       1833.86       1849.68       101.68 o                         
   4   4  10       1735.93       1824.40       106.84 o                         
   5   4  10       2005.02       2121.06       116.27 o                         
   6   4  10       1441.38       1829.43       269.36 o                         
   7   4  10        178.84        157.28        49.50 o                         
   8   4  10        409.56        392.44        58.35 o                         
   9   4  10         86.86         31.17        17.13 o                         
  -7   5  10        206.63        231.85        38.61 o                         
  -6   5  10       1093.63       1320.65        93.38 o                         
  -5   5  10        863.45        989.95        66.19 o                         
  -4   5  10       2491.48       2272.74       115.19 o                         
  -3   5  10       2097.43       2088.75        70.84 o                         
  -2   5  10       5207.40       5002.13       267.31 o                         
  -1   5  10        995.81        907.09        60.58 o                         
   0   5  10      17707.14      17783.09       361.96 o                         
   1   5  10       1053.72        994.44        70.18 o                         
   2   5  10       5141.42       5286.84       172.65 o                         
   3   5  10       2106.72       2179.05       169.00 o                         
   4   5  10       2491.38       2525.64       274.54 o                         
   5   5  10        875.09        985.06        81.15 o                         
   6   5  10       1026.55       1278.63       143.32 o                         
   7   5  10        168.48         90.06        34.71 o                         
   8   5  10        724.26        701.51        77.48 o                         
   9   5  10        223.92        160.06        36.18 o                         
  -7   6  10        176.48        225.92        53.43 o                         
  -6   6  10        635.78        701.49        96.63 o                         
  -5   6  10       1219.07       1328.78        78.14 o                         
  -4   6  10       5290.30       5621.60       135.32 o                         
  -3   6  10        193.46        130.58        20.28 o                         
  -2   6  10        570.07        429.69        53.26 o                         
  -1   6  10        535.66        614.56        51.29 o                         
   0   6  10       8950.69       8467.37       785.11 o                         
   1   6  10        490.19        537.28        41.94 o                         
   2   6  10        545.46        519.33        51.91 o                         
   3   6  10        210.75        182.81        34.21 o                         
   4   6  10       5519.37       5841.91       809.56 o                         
   5   6  10       1273.13       1210.42       135.03 o                         
   6   6  10        712.81        775.37        80.44 o                         
   7   6  10        179.61        119.47        31.08 o                         
   8   6  10        139.81         96.78        27.29 o                         
   9   6  10        385.82        446.92        87.96 o                         
  -7   7  10       1324.28       1579.19       150.44 o                         
  -6   7  10        553.11        562.15        90.04 o                         
  -5   7  10       2285.39       2558.54       190.63 o                         
  -4   7  10        466.95        399.88        37.69 o                         
  -3   7  10         94.11        137.14        32.99 o                         
  -2   7  10        383.53        289.44        31.95 o                         
  -1   7  10        163.23        140.58        23.02 o                         
   0   7  10       2141.71       2481.64       162.38 o                         
   1   7  10        140.95        163.04        40.03 o                         
   2   7  10        336.12        272.66        39.69 o                         
   3   7  10         56.19         36.91        19.38 o                         
   4   7  10        435.82        320.02        68.98 o                         
   5   7  10       2235.31       2311.80       138.10 o                         
   6   7  10        517.73        412.90       108.73 o                         
   7   7  10       1416.61       1327.87       106.68 o                         
   8   7  10        753.43        711.71        79.52 o                         
   9   7  10        599.70        509.65        88.30 o                         
  -7   8  10        120.74        116.65        40.92 o                         
  -6   8  10       1911.63       2074.58       180.88 o                         
  -5   8  10        565.16        671.84        99.53 o                         
  -4   8  10       1817.86       1586.32        86.41 o                         
  -3   8  10       2724.97       2471.45       179.22 o                         
  -2   8  10       2544.05       2344.69       287.80 o                         
  -1   8  10       2755.83       2677.12       363.43 o                         
   0   8  10       2124.66       1978.82       129.81 o                         
   1   8  10       2909.29       2804.53       180.19 o                         
   2   8  10       2327.43       2069.80       168.00 o                         
   3   8  10       2574.99       2807.42       368.56 o                         
   4   8  10       1846.23       2034.34       334.71 o                         
   5   8  10        653.92        619.60        69.48 o                         
   6   8  10       1873.14       1669.10       119.24 o                         
   7   8  10         95.25        117.24        30.44 o                         
   8   8  10         52.09         12.66        17.07 o                         
   9   8  10        139.05         87.67        32.21 o                         
  -8   9  10        456.13        369.08        75.61 o                         
  -7   9  10        532.07        585.82       100.79 o                         
  -6   9  10        747.70        807.27       117.13 o                         
  -5   9  10        966.48       1195.10       139.54 o                         
  -4   9  10        458.80        448.12        59.50 o                         
  -3   9  10       1210.73       1158.83        56.22 o                         
  -2   9  10       1204.13       1114.14        80.82 o                         
  -1   9  10        319.27        268.76        40.51 o                         
   0   9  10       1963.05       1669.80       123.46 o                         
   1   9  10        353.84        267.15        51.51 o                         
   2   9  10       1238.72       1089.25       113.16 o                         
   3   9  10       1068.82        888.52       112.53 o                         
   4   9  10        501.95        401.88        52.81 o                         
   5   9  10        949.08        957.16        90.51 o                         
   6   9  10        799.85        712.39       126.24 o                         
   7   9  10        611.27        549.58        70.43 o                         
   8   9  10        401.84        401.95        61.97 o                         
  -8  10  10          6.28        -36.99        36.99 o                         
  -7  10  10        354.15        332.25        76.08 o                         
  -6  10  10        275.54        237.86        65.71 o                         
  -5  10  10          9.36          9.80        34.94 o                         
  -4  10  10        240.96        212.65        57.83 o                         
  -3  10  10        933.25        872.40        53.16 o                         
  -2  10  10        548.63        679.58        68.84 o                         
  -1  10  10       5992.02       4728.08       203.31 o                         
   0  10  10       1065.78        989.37        95.61 o                         
   1  10  10       6111.94       5295.96       255.98 o                         
   2  10  10        516.43        427.66        71.75 o                         
   3  10  10       1010.93       1017.28       113.75 o                         
   4  10  10        218.29        197.74        37.61 o                         
   5  10  10         22.40         24.57        17.94 o                         
   6  10  10        299.40        173.76        36.66 o                         
   7  10  10        312.91        167.98       115.82 o                         
   8  10  10         13.70         21.19        28.73 o                         
  -8  11  10        349.65        327.23        73.16 o                         
  -7  11  10        105.81         46.19        32.92 o                         
  -6  11  10        684.33        734.62       118.75 o                         
  -5  11  10        864.75       1116.45       145.22 o                         
  -4  11  10       1002.87       1171.26       144.75 o                         
  -3  11  10       1895.61       1727.66        85.56 o                         
  -2  11  10         18.96          4.79        12.25 o                         
  -1  11  10        306.90        199.97        40.65 o                         
   0  11  10         82.03         45.13        21.96 o                         
   1  11  10        304.86        221.33        48.22 o                         
   2  11  10         17.44         13.37        17.28 o                         
   3  11  10       1927.21       1628.93       149.51 o                         
   4  11  10        920.55        773.10       106.52 o                         
   5  11  10        752.57        631.87        68.88 o                         
   6  11  10        637.43        524.58        65.77 o                         
   7  11  10        175.74        196.40        42.25 o                         
   8  11  10        397.46        549.05       103.91 o                         
  -8  12  10         72.65         57.36        34.72 o                         
  -7  12  10        271.33        290.49        71.58 o                         
  -6  12  10        169.66        143.12        49.76 o                         
  -5  12  10        481.16        602.44       111.10 o                         
  -4  12  10        855.49       1089.27       142.56 o                         
  -3  12  10        378.28        340.30        38.02 o                         
  -2  12  10       2589.35       2968.55       163.31 o                         
  -1  12  10         47.20         46.26        19.58 o                         
   0  12  10       6111.83       4921.76       233.21 o                         
   1  12  10        125.74        101.31        32.29 o                         
   2  12  10       2614.71       2098.88       168.67 o                         
   3  12  10        462.38        473.33        79.29 o                         
   4  12  10        791.81        714.33       104.70 o                         
   5  12  10        487.58        442.28        56.75 o                         
   6  12  10        180.01        104.11        28.22 o                         
   7  12  10        266.40        235.05        63.08 o                         
  -8  13  10        160.80        164.35        47.78 o                         
  -7  13  10        385.89        468.44        95.90 o                         
  -6  13  10        241.11        294.64        80.30 o                         
  -5  13  10       1555.77       1894.08       199.73 o                         
  -4  13  10        100.64        116.50        47.48 o                         
  -3  13  10       1502.30       1413.63        86.10 o                         
  -2  13  10        128.74        116.29        32.47 o                         
  -1  13  10         96.07        106.37        29.74 o                         
   0  13  10          5.75          7.44        12.86 o                         
   1  13  10        123.78         75.87        33.48 o                         
   2  13  10        105.01         68.19        29.93 o                         
   3  13  10       1264.92       1189.05       131.80 o                         
   4  13  10        109.92        110.54        43.12 o                         
   5  13  10       1535.93       1539.34       163.47 o                         
   6  13  10        226.56        160.37        89.09 o                         
   7  13  10        369.31        260.34        61.21 o                         
  -7  14  10        105.04         85.83        43.26 o                         
  -6  14  10        288.76        285.91        83.94 o                         
  -5  14  10        312.48        401.36        94.99 o                         
  -4  14  10       1066.21       1204.07       157.00 o                         
  -3  14  10       1930.46       1815.90       103.14 o                         
  -2  14  10       1220.23       1447.20       117.78 o                         
  -1  14  10       1558.44       1390.12       114.00 o                         
   0  14  10        664.30        621.06        80.50 o                         
   1  14  10       1606.10       1373.64       130.90 o                         
   2  14  10       1317.69       1186.46       127.30 o                         
   3  14  10       1891.02       1529.55       156.61 o                         
   4  14  10       1179.48       1073.47       137.41 o                         
   5  14  10        305.10        345.78        79.19 o                         
   6  14  10        300.68        264.17        52.14 o                         
  -7  15  10        175.51        165.01        60.27 o                         
  -6  15  10        552.21        657.75       119.59 o                         
  -5  15  10        783.37        996.03       151.75 o                         
  -2  15  10        660.71        713.68        84.28 o                         
  -1  15  10        231.27        202.52        44.27 o                         
   0  15  10         53.58         64.99        25.16 o                         
   1  15  10        258.06        236.42        54.99 o                         
   2  15  10        569.12        414.26        78.18 o                         
   3  15  10        714.85        656.18       101.62 o                         
   4  15  10        107.35         98.68        42.06 o                         
   5  15  10        806.85        580.11       103.80 o                         
   6  15  10        578.82        588.21       127.74 o                         
  -6  16  10        393.43        393.71        93.69 o                         
  -5  16  10        169.99        173.61        67.69 o                         
  -2  16  10        276.75        316.73        57.31 o                         
  -1  16  10       1453.03       1418.97       123.01 o                         
   0  16  10         73.11         63.56        24.30 o                         
   1  16  10       1610.47       1704.85       152.88 o                         
   2  16  10        270.46        208.33        57.54 o                         
   3  16  10        209.56        257.63        65.48 o                         
   4  16  10        591.12        572.56        99.63 o                         
   5  16  10        184.95        133.04        48.35 o                         
  -5  17  10         50.48         32.95        34.91 o                         
  -2  17  10        945.39       1114.65       113.31 o                         
  -1  17  10         42.47         85.77        31.81 o                         
   0  17  10        648.31        657.17        87.11 o                         
   1  17  10         39.54         22.37        25.24 o                         
   2  17  10        883.48        821.60       114.70 o                         
   3  17  10        183.31        226.09        64.23 o                         
   4  17  10        530.31        678.19       113.69 o                         
   5  17  10         62.07          4.44        14.50 o                         
  -1  18  10        153.22        121.52        37.10 o                         
   0  18  10        893.19        842.97       101.61 o                         
   1  18  10        115.63        108.31        39.83 o                         
   2  18  10        722.71        766.22       112.80 o                         
   3  18  10        235.24        207.03        59.56 o                         
   4  18  10        339.63        375.81        88.78 o                         
  -1  19  10        265.24        278.98        54.10 o                         
   0  19  10       1454.91       1366.60       133.56 o                         
   1  19  10        261.82        282.16        64.59 o                         
   2  19  10        390.28        415.03        82.44 o                         
   3  19  10          8.76         32.99        26.17 o                         
   4  19  10        147.90        266.43        75.83 o                         
   0  20  10         39.68         23.57        19.67 o                         
   1  20  10         39.64        118.50        43.08 o                         
   2  20  10        110.95         88.24        41.01 o                         
   3  20  10         27.87         22.08        21.81 o                         
   0  21  10         58.94         68.70        30.96 o                         
   1  21  10         29.40         40.87        27.62 o                         
   2  21  10         12.86        -23.25        24.46 o                         
   1  22  10        379.20        476.53        84.26 o                         
   1   0  11       3751.34       4163.83       114.33 o                         
   2   0  11        283.27        290.89        27.25 o                         
   3   0  11        190.62        164.65        19.48 o                         
   4   0  11          1.89          4.48         6.55 o                         
   5   0  11         70.85         54.36        18.09 o                         
   6   0  11        826.92       1082.81       139.96 o                         
   7   0  11        115.86        143.01        49.73 o                         
   8   0  11       1520.82       1778.26       188.74 o                         
   9   0  11         73.61         63.63        20.79 o                         
  -9   1  11        271.05        271.49        67.72 o                         
  -8   1  11        770.71        936.35       135.14 o                         
  -7   1  11         30.54         83.03        45.29 o                         
  -6   1  11        176.37        293.10        72.82 o                         
  -5   1  11       2237.58       2326.95       136.87 o                         
  -4   1  11       2222.88       2159.43       112.09 o                         
  -3   1  11       3662.74       3518.61        96.50 o                         
  -2   1  11        930.42        918.55        48.41 o                         
  -1   1  11       4881.78       5134.18       129.92 o                         
   0   1  11       2852.69       3431.38       151.01 o                         
   1   1  11       5060.41       5177.29       195.73 o                         
   2   1  11        938.53        974.81        49.36 o                         
   3   1  11       3527.57       3517.30       134.45 o                         
   4   1  11       2211.67       2370.07       113.40 o                         
   5   1  11       2192.71       2666.86       123.64 o                         
   6   1  11        162.42        148.12        49.38 o                         
   7   1  11         49.31         67.15        43.32 o                         
   8   1  11        795.69        933.61       139.25 o                         
   9   1  11        258.50        238.55        67.34 o                         
  -9   2  11        270.30        182.52        54.80 o                         
  -8   2  11        481.90        489.65        94.80 o                         
  -7   2  11        805.82       1032.62       136.50 o                         
  -6   2  11        567.87        595.06       100.45 o                         
  -5   2  11       4001.42       4319.80       137.41 o                         
  -4   2  11       4862.46       4914.82       110.75 o                         
  -3   2  11       1577.60       1503.74        48.63 o                         
  -2   2  11        881.44        911.12        56.38 o                         
  -1   2  11       4016.24       3931.85       329.21 o                         
   0   2  11      10419.17      10439.56       268.51 o                         
   1   2  11       4158.04       3933.08       192.57 o                         
   2   2  11        884.19        877.98        60.60 o                         
   3   2  11       1544.45       1589.45        90.46 o                         
   4   2  11       4860.09       5164.60       181.13 o                         
   5   2  11       3937.47       4477.65       281.79 o                         
   6   2  11        630.93        612.95       104.20 o                         
   7   2  11        739.35        844.91       129.47 o                         
   8   2  11        460.83        627.08       118.25 o                         
   9   2  11        285.75        224.62        87.72 o                         
  -9   3  11          5.11         28.08        23.17 o                         
  -8   3  11        110.11         75.16        44.22 o                         
  -7   3  11        384.54        352.35        81.94 o                         
  -6   3  11        222.50        219.53        60.96 o                         
  -5   3  11        392.18        424.10        39.45 o                         
  -4   3  11       4394.23       4620.51       192.20 o                         
  -3   3  11       2082.34       2127.93        57.76 o                         
  -2   3  11        229.12        246.41        29.47 o                         
  -1   3  11       3361.73       3477.76       170.12 o                         
   0   3  11      27463.81      27849.96       589.91 o                         
   1   3  11       3417.11       2908.71       618.34 o                         
   2   3  11        280.61        227.09        30.95 o                         
   3   3  11       2055.54       2122.96       108.98 o                         
   4   3  11       4261.25       4587.37       174.25 o                         
   5   3  11        440.07        447.62        60.47 o                         
   6   3  11        314.54        424.08        83.55 o                         
   7   3  11        349.49        383.78        84.33 o                         
   8   3  11        100.92         98.40        40.71 o                         
   9   3  11          3.28        -49.41        49.41 o                         
  -8   4  11        489.07        584.81       106.59 o                         
  -7   4  11        713.38        768.75       116.99 o                         
  -6   4  11         63.31         77.63        37.88 o                         
  -5   4  11        270.89        302.68        35.04 o                         
  -4   4  11       2212.21       2272.80       104.19 o                         
  -3   4  11       1554.24       1498.83        46.26 o                         
  -2   4  11       1066.53       1120.05        65.14 o                         
  -1   4  11          5.85          5.52         9.36 o                         
   0   4  11         30.69         26.44        10.69 o                         
   1   4  11         14.41          2.52        11.26 o                         
   2   4  11       1279.39       1201.36        78.87 o                         
   3   4  11       1563.95       1598.23        95.42 o                         
   4   4  11       2168.01       2216.60       125.12 o                         
   5   4  11        231.33        290.63        52.29 o                         
   6   4  11         63.15         58.92        29.02 o                         
   7   4  11        815.76        756.76       118.10 o                         
   8   4  11        490.15        493.68        68.87 o                         
   9   4  11       1107.09       1420.89       157.93 o                         
  -7   5  11        102.64        159.98        57.26 o                         
  -6   5  11       1134.72       1299.86       149.37 o                         
  -5   5  11        361.08        396.35        44.26 o                         
  -4   5  11       3002.52       3024.15        82.74 o                         
  -3   5  11        116.93         90.17        13.24 o                         
  -2   5  11       1603.56       1476.33       116.24 o                         
  -1   5  11       3810.97       4077.45       142.58 o                         
   0   5  11       1312.30       1240.78        77.20 o                         
   1   5  11       3832.95       3729.00       152.30 o                         
   2   5  11       1360.66       1363.67        85.72 o                         
   3   5  11         93.65         56.79        18.44 o                         
   4   5  11       2736.01       2576.38       661.56 o                         
   5   5  11        456.53        446.77        56.69 o                         
   6   5  11       1125.25       1124.32       139.05 o                         
   7   5  11         97.24         23.73        17.41 o                         
   8   5  11          7.46          9.68        16.57 o                         
   9   5  11        118.53         97.80        43.05 o                         
  -5   6  11        140.59        146.25        32.04 o                         
  -4   6  11        329.10        339.56        33.08 o                         
  -3   6  11       1113.58        976.38        37.37 o                         
  -2   6  11        160.88        145.17        24.09 o                         
  -1   6  11       1369.71       1285.39        77.41 o                         
   0   6  11       2927.14       2893.66       190.71 o                         
   1   6  11       1465.64       1395.73       119.65 o                         
   2   6  11        201.74        138.48        27.87 o                         
   3   6  11       1155.63       1180.41       156.90 o                         
   4   6  11        426.99        324.30        67.19 o                         
   5   6  11        146.25         84.93        34.98 o                         
   6   6  11        237.78        160.50        52.77 o                         
   7   6  11        875.05        768.54        82.66 o                         
   8   6  11        508.54        470.41        64.37 o                         
   9   6  11          4.04        -40.39        40.39 o                         
  -5   7  11        155.18        163.18        35.44 o                         
  -4   7  11       1927.97       1878.85        78.76 o                         
  -3   7  11       4501.57       3839.45       267.42 o                         
  -2   7  11        324.00        258.48        32.20 o                         
  -1   7  11        794.74        813.54        71.31 o                         
   0   7  11        365.98        307.49        55.69 o                         
   1   7  11        772.37        741.77        92.11 o                         
   2   7  11        282.74        231.71        52.62 o                         
   3   7  11       4108.11       3818.42       239.10 o                         
   4   7  11       1729.60       1532.08       152.93 o                         
   5   7  11        172.52        106.01        39.81 o                         
   6   7  11        178.35        166.50        36.58 o                         
   7   7  11        551.82        473.85        63.58 o                         
   8   7  11        140.79        110.22        31.00 o                         
   9   7  11        382.87        382.08        81.25 o                         
  -7   8  11        820.99        929.33       119.20 o                         
  -4   8  11        432.81        362.01        70.58 o                         
  -3   8  11       1976.98       1819.32        99.64 o                         
  -2   8  11        536.79        458.56        37.30 o                         
  -1   8  11        565.00        545.76        46.98 o                         
   0   8  11       3167.48       3164.95       133.25 o                         
   1   8  11        610.86        594.20        59.99 o                         
   2   8  11        484.45        433.83        79.64 o                         
   3   8  11       1960.83       2266.43       420.77 o                         
   4   8  11        378.11        310.91        50.51 o                         
   5   8  11       1197.28       1169.00        97.66 o                         
   6   8  11       1216.20       1070.71        94.84 o                         
   7   8  11        766.46        750.54        82.98 o                         
   8   8  11        112.47         73.19        24.00 o                         
  -7   9  11        184.34        213.28        62.55 o                         
  -6   9  11        564.69        727.66       109.38 o                         
  -4   9  11       1522.77       1408.03        87.95 o                         
  -3   9  11        981.75        950.98        44.76 o                         
  -2   9  11       1544.89       1271.47        82.12 o                         
  -1   9  11       2277.39       1953.72       119.09 o                         
   0   9  11       4034.08       3481.91       183.87 o                         
   1   9  11       2143.74       1993.46       148.51 o                         
   2   9  11       1381.60       1245.45       121.23 o                         
   3   9  11        953.90        867.17        77.56 o                         
   4   9  11       1640.41       1414.15       167.73 o                         
   5   9  11         58.10         60.68        25.42 o                         
   6   9  11        658.12        624.72        74.46 o                         
   7   9  11        153.45         84.17        75.22 o                         
   8   9  11        206.36         93.51        45.57 o                         
  -7  10  11        168.81        288.59        73.44 o                         
  -6  10  11        289.19        312.21        75.21 o                         
  -4  10  11        275.67        260.62        41.39 o                         
  -3  10  11       1541.92       1526.35        73.83 o                         
  -2  10  11        514.60        453.52        51.35 o                         
  -1  10  11        142.21         73.75        23.21 o                         
   0  10  11         28.54         -4.85        19.81 o                         
   1  10  11        111.66         68.30        23.47 o                         
   2  10  11        473.41        375.01        65.84 o                         
   3  10  11       1508.28       1286.22       102.80 o                         
   4  10  11        345.67        276.36        42.43 o                         
   5  10  11       2406.30       2190.79       135.27 o                         
   6  10  11        243.83        194.74        40.48 o                         
   7  10  11        109.89         81.93        23.51 o                         
   8  10  11          7.02         25.04        24.65 o                         
  -7  11  11        131.38        166.76        57.51 o                         
  -6  11  11        500.98        604.61       109.37 o                         
  -4  11  11       1236.49       1493.69       108.27 o                         
  -3  11  11        446.17        395.60        38.09 o                         
  -2  11  11       1076.45       1029.88        84.39 o                         
  -1  11  11       3357.63       2718.09       150.43 o                         
   0  11  11       7141.83       6495.03       275.67 o                         
   1  11  11       3061.37       3019.30       187.46 o                         
   2  11  11       1036.04        891.01       104.55 o                         
   3  11  11        379.17        287.04        58.59 o                         
   4  11  11       1217.18       1211.44        92.12 o                         
   5  11  11        303.44        234.20        41.00 o                         
   6  11  11        412.06        320.65        92.70 o                         
   7  11  11        154.51         78.20        19.75 o                         
  -7  12  11        360.35        405.91        90.85 o                         
  -6  12  11        187.22        199.37        63.95 o                         
  -3  12  11       1014.92        942.41        63.94 o                         
  -2  12  11        772.33        685.20        71.50 o                         
  -1  12  11        275.87        251.77        44.20 o                         
   0  12  11        125.20        105.79        32.93 o                         
   1  12  11        281.53        264.12        52.41 o                         
   2  12  11        742.09        591.40        86.40 o                         
   3  12  11       1079.16        865.04       111.63 o                         
   4  12  11       2733.09       2324.97       190.82 o                         
   5  12  11        686.21        506.71       113.75 o                         
   6  12  11        186.76         59.44        67.39 o                         
   7  12  11        282.15        279.16        68.98 o                         
  -7  13  11         98.81        200.66        65.95 o                         
  -6  13  11        217.12        289.92        82.79 o                         
  -3  13  11        917.59        869.75        64.83 o                         
  -2  13  11        468.91        485.63        63.68 o                         
  -1  13  11       1002.69        830.62        83.45 o                         
   0  13  11        676.95        716.92        86.27 o                         
   1  13  11       1112.37        975.13       112.07 o                         
   2  13  11        420.98        451.74        76.84 o                         
   3  13  11        941.51        787.07       108.95 o                         
   4  13  11        231.32        146.77        51.71 o                         
   5  13  11        637.03        538.05        64.55 o                         
   6  13  11        200.72        163.61        33.18 o                         
  -7  14  11        205.16        232.96        67.54 o                         
  -6  14  11       1389.59       1573.13       186.29 o                         
  -2  14  11        468.64        577.98        73.06 o                         
  -1  14  11        187.70        209.55        43.76 o                         
   0  14  11         94.57         80.17        29.37 o                         
   1  14  11        131.47        108.97        40.30 o                         
   2  14  11        578.74        585.85        93.56 o                         
   3  14  11        345.93        254.11        62.75 o                         
   4  14  11         87.53         45.43        25.33 o                         
   5  14  11        735.87        606.81        71.12 o                         
   6  14  11       1328.04       1248.66       120.58 o                         
  -6  15  11        212.14        183.71        71.44 o                         
  -2  15  11        466.11        451.54        65.49 o                         
  -1  15  11        148.76        130.25        34.71 o                         
   0  15  11        470.45        387.07        64.22 o                         
   1  15  11        171.14        168.60        46.50 o                         
   2  15  11        468.05        446.05        81.62 o                         
   3  15  11        620.88        626.46        99.86 o                         
   4  15  11       1345.14       1584.64       165.78 o                         
   5  15  11        375.51        473.39        92.73 o                         
  -2  16  11         90.07        104.26        32.64 o                         
  -1  16  11        660.60        616.71        77.38 o                         
   0  16  11        372.31        445.82        70.36 o                         
   1  16  11        618.92        702.01        98.85 o                         
   2  16  11        106.38        123.69        46.07 o                         
   3  16  11        373.64        274.57        69.97 o                         
   4  16  11        838.25        945.13       133.30 o                         
   5  16  11         69.22         77.17        38.20 o                         
  -1  17  11         88.08         34.23        20.75 o                         
   0  17  11       3773.46       3446.70       209.13 o                         
   1  17  11         86.15         83.77        36.64 o                         
   2  17  11        164.22        261.22        69.26 o                         
   3  17  11        400.34        402.93        84.89 o                         
   4  17  11        592.03        703.66       115.31 o                         
  -1  18  11         46.03         24.26        17.63 o                         
   0  18  11         63.14         48.58        23.32 o                         
   1  18  11         27.65         11.00        16.92 o                         
   2  18  11        973.99        929.39       129.92 o                         
   3  18  11         95.34         68.65        41.79 o                         
   4  18  11          2.58         -3.12        19.65 o                         
   0  19  11          0.78         -8.05        17.93 o                         
   1  19  11        910.70        909.17       117.65 o                         
   2  19  11         82.93        103.95        46.67 o                         
   3  19  11         35.93         21.05        24.18 o                         
   0  20  11        154.79        168.01        49.41 o                         
   1  20  11        438.17        490.32        86.86 o                         
   2  20  11         90.19         42.78        30.36 o                         
   3  20  11        143.18        228.64        70.78 o                         
   0  21  11        497.95        462.97        76.84 o                         
   1  21  11        167.78        190.80        53.40 o                         
   2  21  11         54.36         58.36        13.91 o                         
   1  22  11         40.69        102.99        39.90 o                         
   0   0  12      14454.14      14951.70       333.94 o                         
   1   0  12          0.24          6.64         9.39 o                         
   2   0  12         96.99         89.52        16.06 o                         
   3   0  12       1498.62       1583.37        82.54 o                         
   4   0  12       2940.83       3055.91        90.41 o                         
   5   0  12        407.72        402.49        45.01 o                         
   6   0  12        215.98        152.80        56.87 o                         
   7   0  12        228.86        268.58        77.64 o                         
   8   0  12        250.66        280.81        77.61 o                         
   9   0  12         96.56        186.88        62.62 o                         
  -9   1  12        612.00        676.33       108.60 o                         
  -8   1  12       1051.38       1363.87       167.06 o                         
  -7   1  12        346.59        487.56       101.92 o                         
  -6   1  12         15.67         25.84        22.30 o                         
  -5   1  12        972.51        921.79       207.01 o                         
  -4   1  12       2255.52       2214.33       122.46 o                         
  -3   1  12          6.03          4.70         5.52 o                         
  -2   1  12       2951.74       2977.10        96.57 o                         
  -1   1  12       1184.34       1328.86        57.26 o                         
   0   1  12       2648.41       2730.85        84.90 o                         
   1   1  12       1107.27       1115.97        58.31 o                         
   2   1  12       2984.08       3079.57        99.36 o                         
   3   1  12          2.18         -7.50        41.38 o                         
   4   1  12       2335.39       2497.57       117.39 o                         
   5   1  12        839.46       1065.98        75.81 o                         
   6   1  12         24.52         13.54        20.38 o                         
   7   1  12        340.07        383.45        90.94 o                         
   8   1  12       1082.85       1365.84       173.13 o                         
   9   1  12        680.03        917.54       128.39 o                         
  -9   2  12         97.33         96.71        37.87 o                         
  -8   2  12        797.16       1014.78       144.98 o                         
  -7   2  12       1568.58       1995.26       198.45 o                         
  -6   2  12        626.23        689.73       110.98 o                         
  -5   2  12       1618.10       1711.50        76.88 o                         
  -4   2  12       1473.93       1485.08        69.34 o                         
  -3   2  12         55.19         47.29         9.18 o                         
  -2   2  12       1994.15       2000.32        77.79 o                         
  -1   2  12       3355.16       3607.65       112.32 o                         
   0   2  12        246.83        294.23        31.86 o                         
   1   2  12       3318.78       3654.03       116.94 o                         
   2   2  12       2012.24       1998.53       101.63 o                         
   3   2  12         40.96         35.89        13.17 o                         
   4   2  12       1457.31       1613.14        96.81 o                         
   5   2  12       1625.39       1884.70       106.80 o                         
   6   2  12        534.27        673.88       113.60 o                         
   7   2  12       1495.55       1963.25       206.53 o                         
   8   2  12        831.41        878.95       137.13 o                         
   9   2  12        111.61        248.24        69.17 o                         
  -9   3  12         72.04        107.80        43.33 o                         
  -8   3  12         63.25         18.68        23.22 o                         
  -7   3  12        173.89        198.14        63.95 o                         
  -6   3  12        573.71        796.62       118.62 o                         
  -5   3  12        499.79        534.15        44.70 o                         
  -4   3  12         27.86         26.58         7.10 o                         
  -3   3  12        588.07        576.50        30.28 o                         
  -2   3  12       1111.90       1033.54        55.91 o                         
  -1   3  12       4160.50       4362.37       126.57 o                         
   0   3  12        459.78        466.93        51.67 o                         
   1   3  12       4306.53       4511.98       162.64 o                         
   2   3  12       1089.21       1100.13        75.16 o                         
   3   3  12        531.57        491.42        51.83 o                         
   4   3  12         22.44         11.75        15.32 o                         
   5   3  12        443.82        528.93        55.09 o                         
   6   3  12        490.83        635.25       108.27 o                         
   7   3  12        172.28        223.87        66.76 o                         
   8   3  12         83.51         56.68        22.38 o                         
   9   3  12         93.26        103.93        46.15 o                         
  -8   4  12       1327.84       1874.02       193.23 o                         
  -7   4  12       1038.94       1266.82       157.22 o                         
  -6   4  12       1063.52       1135.65       142.73 o                         
  -5   4  12       1245.09       1499.87       112.31 o                         
  -4   4  12        784.11        751.17        60.43 o                         
  -3   4  12       4173.82       3993.44        93.93 o                         
  -2   4  12       1512.14       1596.01        71.52 o                         
  -1   4  12       1092.73       1195.28        63.49 o                         
   0   4  12        193.63        185.87        30.40 o                         
   1   4  12       1095.67       1087.03        79.68 o                         
   2   4  12       1375.34       1316.04       202.45 o                         
   3   4  12       4276.94       4245.40       163.45 o                         
   4   4  12        695.73        719.70        98.53 o                         
   5   4  12       1374.74       1432.89        96.63 o                         
   6   4  12       1155.58       1369.19       157.29 o                         
   7   4  12        932.32       1145.70       150.76 o                         
   8   4  12       1343.62       1342.89       115.33 o                         
   9   4  12         90.19         58.61        32.87 o                         
  -7   5  12        699.80        755.52       119.90 o                         
  -6   5  12        423.34        500.32        96.33 o                         
  -5   5  12        994.39       1109.99        89.82 o                         
  -4   5  12         64.28         48.90        11.56 o                         
  -3   5  12         25.74          5.19         8.95 o                         
  -2   5  12       1153.81       1146.89        89.60 o                         
  -1   5  12      11091.27      11259.01       341.53 o                         
   0   5  12          1.01          3.63        21.36 o                         
   1   5  12      11213.17      10693.00       273.19 o                         
   2   5  12       1170.72       1153.89        80.17 o                         
   3   5  12         11.45          8.65        10.78 o                         
   4   5  12         58.05         38.19        22.06 o                         
   5   5  12       1025.00        971.39       126.19 o                         
   6   5  12        435.05        373.48        78.63 o                         
   7   5  12        736.46        728.94       116.64 o                         
   8   5  12        643.22        653.07       100.51 o                         
   9   5  12         44.62         -3.69        12.68 o                         
  -5   6  12       2344.39       2523.01       142.11 o                         
  -4   6  12       2082.41       2194.39        82.04 o                         
  -3   6  12       2970.06       2037.19        69.15 o                         
  -2   6  12        815.22        859.10        98.74 o                         
  -1   6  12        975.62       1006.59        78.75 o                         
   0   6  12       1106.73        984.71       100.56 o                         
   1   6  12        928.06        940.53       103.23 o                         
   2   6  12        977.85        918.55       106.96 o                         
   3   6  12       3095.81       2785.71       199.41 o                         
   4   6  12       1951.46       1973.98       173.54 o                         
   5   6  12       2335.64       2418.10       200.79 o                         
   6   6  12         16.12         -8.78        34.79 o                         
   7   6  12        805.33        738.81        82.28 o                         
   8   6  12        210.52         90.32        31.29 o                         
  -5   7  12       1430.21       1666.30       112.87 o                         
  -4   7  12        348.15        304.14        29.46 o                         
  -3   7  12        482.36        499.29        28.31 o                         
  -2   7  12       1157.26        944.97        54.66 o                         
  -1   7  12       1976.29       1945.32       140.00 o                         
   0   7  12        830.97        711.13        86.38 o                         
   1   7  12       1944.45       1582.89       139.44 o                         
   2   7  12       1166.56       1157.44       123.83 o                         
   3   7  12        394.00        382.50        75.00 o                         
   4   7  12        317.89        241.94        60.93 o                         
   5   7  12       1479.39       1426.24       152.19 o                         
   6   7  12        328.66        299.20        50.59 o                         
   7   7  12        101.92         59.39        19.82 o                         
   8   7  12        102.90         53.29        45.45 o                         
  -4   8  12       1926.46       1895.93        99.89 o                         
  -3   8  12        829.21        823.87        43.43 o                         
  -2   8  12       1567.01       1356.88       179.78 o                         
  -1   8  12       1377.09       1261.75        73.54 o                         
   0   8  12       5826.55       6217.89       198.74 o                         
   1   8  12       1170.76       1522.70       142.24 o                         
   2   8  12       1504.25       1247.42       137.62 o                         
   3   8  12        735.14        639.06        99.16 o                         
   4   8  12       1832.08       1634.57       114.97 o                         
   5   8  12       2680.94       2807.75       156.97 o                         
   6   8  12         12.43        -15.68        21.50 o                         
   7   8  12        711.73        690.40        79.11 o                         
   8   8  12         54.20         35.37        24.88 o                         
  -4   9  12       2309.10       2257.61       117.55 o                         
  -3   9  12        366.77        370.04        28.30 o                         
  -2   9  12        595.79        571.78       155.76 o                         
  -1   9  12       1096.36       1029.15        84.23 o                         
   0   9  12        631.05        609.56        56.64 o                         
   1   9  12       1052.36        940.55        76.58 o                         
   2   9  12        536.80        490.88        56.48 o                         
   3   9  12        380.79        348.48        49.89 o                         
   4   9  12       2190.74       2020.39       325.54 o                         
   5   9  12        492.81        500.01        63.93 o                         
   6   9  12        456.21        411.05        59.61 o                         
   7   9  12          5.45          1.99        16.37 o                         
   8   9  12        240.92        263.45        70.31 o                         
  -4  10  12        260.79        272.50        41.01 o                         
  -3  10  12       1804.62       1740.06        68.80 o                         
  -2  10  12       1099.64       1043.09       165.80 o                         
  -1  10  12       1025.23        790.69        77.49 o                         
   0  10  12        131.41        109.47        29.39 o                         
   1  10  12        955.78        743.27        89.32 o                         
   2  10  12       1150.33        921.13       100.19 o                         
   3  10  12       1730.13       1535.63       104.62 o                         
   4  10  12        222.77        155.14        32.45 o                         
   5  10  12        581.96        579.66        70.21 o                         
   6  10  12        542.07        592.08        73.15 o                         
   7  10  12        421.72        463.51        68.37 o                         
  -4  11  12        844.08        822.44        77.20 o                         
  -3  11  12        306.96        314.23        28.94 o                         
  -2  11  12       1501.33       1267.10        90.74 o                         
  -1  11  12        502.84        393.96        55.03 o                         
   0  11  12         86.69         48.49        23.82 o                         
   1  11  12        644.51        624.86        83.62 o                         
   2  11  12       1399.99       1142.26       125.15 o                         
   3  11  12        270.12        215.66        39.89 o                         
   4  11  12        807.79        670.15       122.36 o                         
   5  11  12       1054.15        989.76        88.86 o                         
   6  11  12       1269.09       1275.91       105.84 o                         
   7  11  12         37.69         14.10        16.34 o                         
  -4  12  12        596.18        709.61        78.53 o                         
  -2  12  12       1282.90       1144.15        89.35 o                         
  -1  12  12        544.34        410.68        57.60 o                         
   0  12  12        956.98        859.84        94.88 o                         
   1  12  12        609.47        393.56        68.47 o                         
   2  12  12       1444.80       1404.87       134.53 o                         
   3  12  12        862.50        864.59       107.48 o                         
   4  12  12        628.00        528.45        61.84 o                         
   5  12  12        112.06         84.59        24.66 o                         
   6  12  12        167.16        140.89        35.89 o                         
   7  12  12        184.43        151.96        51.56 o                         
  -4  13  12       1036.14        968.06        85.82 o                         
  -2  13  12       1397.12       1289.51       100.36 o                         
  -1  13  12        763.97        658.89        75.38 o                         
   0  13  12         57.19         28.26        18.89 o                         
   1  13  12        682.02        663.50        90.84 o                         
   2  13  12       1295.98       1246.68       135.18 o                         
   3  13  12        197.62        143.10        48.38 o                         
   4  13  12       1016.79        692.24       182.17 o                         
   5  13  12        463.26        272.21        46.48 o                         
   6  13  12        183.28        174.04        40.75 o                         
  -2  14  12       1142.12       1230.32       100.73 o                         
  -1  14  12        109.48         89.70        28.61 o                         
   0  14  12        900.79        933.21       100.99 o                         
   1  14  12         97.78         60.54        26.56 o                         
   2  14  12       1149.14       1143.97       129.40 o                         
   3  14  12       1544.39       1583.88       158.97 o                         
   4  14  12       1724.93       1767.96       174.06 o                         
   5  14  12         23.51          6.10        15.70 o                         
   6  14  12         11.27         -5.00        20.30 o                         
  -2  15  12        473.18        471.64        62.91 o                         
  -1  15  12        887.18        733.91        82.78 o                         
   0  15  12          5.88          1.31        12.73 o                         
   1  15  12        729.80        716.34        97.78 o                         
   2  15  12        449.87        418.78        81.30 o                         
   3  15  12        660.99        668.33       107.02 o                         
   4  15  12        282.06        292.78        76.97 o                         
   5  15  12        453.83        398.21        66.12 o                         
  -1  16  12       1374.33       1250.61       110.41 o                         
   0  16  12          1.34         -8.03        17.21 o                         
   1  16  12       1331.69       1355.60       141.00 o                         
   2  16  12         98.98         87.29        37.62 o                         
   3  16  12        113.52        122.75        46.22 o                         
   4  16  12         28.57         29.20        25.81 o                         
   5  16  12        447.00        510.45       100.25 o                         
  -1  17  12        584.11        609.62        78.43 o                         
   0  17  12          3.74          6.07        13.74 o                         
   1  17  12        519.07        718.02       103.94 o                         
   2  17  12        468.39        556.16        98.74 o                         
   3  17  12        381.21        465.27        91.40 o                         
   4  17  12        154.10        157.89        55.21 o                         
  -1  18  12        140.63        147.10        37.67 o                         
   0  18  12        995.24        831.20       102.30 o                         
   1  18  12        152.79        167.22        53.02 o                         
   2  18  12         33.75         20.27        19.81 o                         
   3  18  12        611.88        756.51       119.29 o                         
   4  18  12         40.09         44.87        29.27 o                         
   0  19  12        170.19        197.23        51.23 o                         
   1  19  12       1269.09       1464.59       153.35 o                         
   2  19  12        189.97        238.20        70.15 o                         
   3  19  12         22.34        -37.08        37.08 o                         
   0  20  12         43.99         62.69        28.22 o                         
   1  20  12          8.94         27.07        17.13 o                         
   2  20  12        246.65        301.78        74.47 o                         
   1  21  12        203.65        179.54        52.73 o                         
   2  21  12        119.12        165.11        54.92 o                         
   1   0  13       5461.45       6039.90       156.61 o                         
   2   0  13        703.75        720.99        48.26 o                         
   3   0  13       4691.40       4618.86       124.64 o                         
   4   0  13       2207.35       2163.64       110.18 o                         
   5   0  13       1530.28       1717.59       178.97 o                         
   6   0  13       2077.44       3078.29       255.51 o                         
   7   0  13        230.00        300.21        82.83 o                         
   8   0  13          0.35        -40.29        40.29 o                         
   9   0  13          4.24         95.34        47.42 o                         
  -9   1  13         65.98         81.51        41.71 o                         
  -8   1  13        414.08        525.37       108.77 o                         
  -7   1  13        687.71        898.32       139.99 o                         
  -6   1  13        429.76        502.81       102.50 o                         
  -5   1  13        169.85        175.93        56.97 o                         
  -4   1  13        225.15        180.97        20.82 o                         
  -3   1  13       1451.53       1459.57        64.67 o                         
  -2   1  13       2330.30       2282.44        87.11 o                         
  -1   1  13       4742.36       5212.38       143.78 o                         
   0   1  13        582.51        605.44        44.42 o                         
   1   1  13       4814.39       5376.89       147.78 o                         
   2   1  13       2429.28       2517.36        92.16 o                         
   3   1  13       1336.74       1225.97        79.61 o                         
   4   1  13        176.46        183.13        30.44 o                         
   5   1  13        164.96        182.41        30.21 o                         
   6   1  13        474.53        652.17       114.43 o                         
   7   1  13        666.01        713.33       122.81 o                         
   8   1  13        421.93        513.79       107.52 o                         
   9   1  13         69.69         83.08        43.80 o                         
  -9   2  13        103.17         68.63        37.71 o                         
  -8   2  13        209.02        252.04        76.26 o                         
  -7   2  13       1869.46       2321.25       224.02 o                         
  -6   2  13        209.71        186.18        56.83 o                         
  -5   2  13       2505.71       3029.62       235.66 o                         
  -4   2  13       1154.12       1241.69        63.60 o                         
  -3   2  13        303.47        290.94        22.95 o                         
  -2   2  13       4721.80       4832.95       132.50 o                         
  -1   2  13        323.61        309.77        33.66 o                         
   0   2  13          2.39          8.70        10.53 o                         
   1   2  13        316.53        321.70        43.03 o                         
   2   2  13       4928.07       5147.30       214.56 o                         
   3   2  13        291.04        295.63        38.85 o                         
   4   2  13        953.30       1068.48        79.13 o                         
   5   2  13       2320.57       2735.60       129.20 o                         
   6   2  13        184.96        256.39        60.80 o                         
   7   2  13       1781.72       2107.87       219.01 o                         
   8   2  13        182.94        199.92        67.19 o                         
   9   2  13        106.82         81.37        40.39 o                         
  -9   3  13        365.12        510.17        95.78 o                         
  -8   3  13         79.91         70.70        43.41 o                         
  -7   3  13       2130.93       2706.66       242.93 o                         
  -6   3  13         12.20          4.58        18.06 o                         
  -5   3  13        743.44        886.20       123.55 o                         
  -4   3  13        780.93        677.35        36.62 o                         
  -3   3  13       1764.63       1715.64        57.44 o                         
  -2   3  13        304.58        275.00        28.76 o                         
  -1   3  13       3412.76       3450.95       114.10 o                         
   0   3  13       5555.36       5567.73       152.47 o                         
   1   3  13       3354.46       3345.51       210.01 o                         
   2   3  13        297.19        280.51        38.38 o                         
   3   3  13       1770.39       1823.67       102.95 o                         
   4   3  13        635.67        649.11        61.61 o                         
   5   3  13        764.80        897.31        74.85 o                         
   6   3  13         29.43         12.90        32.37 o                         
   7   3  13       2175.44       2685.40       245.57 o                         
   8   3  13        100.51         32.32        29.84 o                         
   9   3  13        359.32        470.88        93.35 o                         
  -8   4  13       1089.78       1368.93       167.74 o                         
  -7   4  13        374.98        554.30       108.58 o                         
  -6   4  13       1776.54       2219.62       208.18 o                         
  -5   4  13       1006.34       1281.60       148.60 o                         
  -4   4  13        548.79        589.01        54.09 o                         
  -3   4  13        292.85        279.59        22.02 o                         
  -2   4  13        635.09        592.99        54.71 o                         
  -1   4  13       1741.36       1920.04        84.29 o                         
   0   4  13       1356.73       1190.66       117.10 o                         
   1   4  13       1931.49       1908.74       153.87 o                         
   2   4  13        691.42        658.33        60.24 o                         
   3   4  13        369.77        314.92        54.31 o                         
   4   4  13        624.40        709.94        66.61 o                         
   5   4  13       1071.42       1213.32        85.74 o                         
   6   4  13       1838.26       1847.63       186.17 o                         
   7   4  13        354.28        362.10        85.84 o                         
   8   4  13       1052.22       1407.92       172.07 o                         
  -7   5  13        989.32       1073.31       149.75 o                         
  -6   5  13        112.43        165.56        57.32 o                         
  -5   5  13       1031.00       1145.70       141.60 o                         
  -4   5  13       2109.04       2153.61        75.31 o                         
  -3   5  13       1370.50       1346.88        64.30 o                         
  -2   5  13       2318.10       2169.01       109.34 o                         
  -1   5  13       1178.17       1290.77       115.57 o                         
   0   5  13        176.01        134.18        37.41 o                         
   1   5  13       1207.20       1294.09       123.29 o                         
   2   5  13       2378.49       2325.32       177.26 o                         
   3   5  13       1276.67       1197.11       130.44 o                         
   4   5  13       2009.30       2040.63       180.16 o                         
   5   5  13        827.22        892.08       121.93 o                         
   6   5  13        106.94         99.41        37.00 o                         
   7   5  13        991.00        992.22       139.70 o                         
   8   5  13        880.22        971.37        98.32 o                         
  -4   6  13        819.68        832.19        50.26 o                         
  -3   6  13         88.22         65.11        18.39 o                         
  -2   6  13       2347.56       2089.39       139.75 o                         
  -1   6  13       2373.81       2237.08       156.51 o                         
   0   6  13        214.24        225.72        50.36 o                         
   1   6  13       2550.30       2430.42       173.41 o                         
   2   6  13       2266.42       2281.91       176.54 o                         
   3   6  13        164.88        117.64        39.67 o                         
   4   6  13        858.76        848.21       113.98 o                         
   5   6  13        131.82        118.56        37.72 o                         
   6   6  13        352.29        395.41        84.61 o                         
   7   6  13        271.60        266.80        49.99 o                         
   8   6  13        489.88        561.62       103.97 o                         
  -4   7  13        435.39        417.85        44.74 o                         
  -3   7  13        807.97        653.74       108.90 o                         
  -2   7  13       2496.51       2381.35        96.03 o                         
  -1   7  13         81.28         61.08        24.32 o                         
   0   7  13        108.98        101.86        30.99 o                         
   1   7  13        113.11         66.30        27.09 o                         
   2   7  13       2398.34       2337.02       183.33 o                         
   3   7  13        865.27        815.41       108.13 o                         
   4   7  13        456.07        369.94        72.48 o                         
   5   7  13        225.85        182.06        53.54 o                         
   6   7  13       1548.21       1516.21       128.34 o                         
   7   7  13        291.77        320.61        53.85 o                         
   8   7  13        106.10         86.63        43.26 o                         
  -4   8  13        593.94        627.50        57.04 o                         
  -3   8  13       1115.76       1015.54        48.90 o                         
  -2   8  13       3038.96       2558.31       220.89 o                         
  -1   8  13        687.11        567.92        50.02 o                         
   0   8  13         47.48         27.74        15.92 o                         
   1   8  13        711.30        694.98        94.86 o                         
   2   8  13       3081.01       3410.50       235.56 o                         
   3   8  13       1124.32       1119.44       134.20 o                         
   4   8  13        604.92        573.45        97.26 o                         
   5   8  13        175.27         91.10        26.63 o                         
   6   8  13        264.21        256.35        48.42 o                         
   7   8  13        100.88         34.66        31.07 o                         
   8   8  13        277.24        218.26        66.59 o                         
  -4   9  13        724.60        689.86        62.35 o                         
  -3   9  13       1273.25       1259.19        83.68 o                         
  -2   9  13        545.83        471.87        58.06 o                         
  -1   9  13        421.60        406.02        43.42 o                         
   0   9  13          5.83          2.94        15.88 o                         
   1   9  13        415.62        420.65        51.11 o                         
   2   9  13        459.27        457.73        58.39 o                         
   3   9  13       1294.75       1129.09        95.52 o                         
   4   9  13        679.67        632.83       148.81 o                         
   5   9  13        296.36        252.65        51.86 o                         
   6   9  13         94.47         36.40        15.23 o                         
   7   9  13       1635.98       1725.33       133.76 o                         
  -4  10  13       1540.02       1704.90       106.95 o                         
  -3  10  13       1314.84       1380.57        62.66 o                         
  -2  10  13       1321.37       1030.07       119.84 o                         
  -1  10  13          0.45         -6.61        21.33 o                         
   0  10  13       1356.79       1075.68        77.90 o                         
   1  10  13          2.89        -17.35        17.35 o                         
   2  10  13       1198.96       1041.92        83.80 o                         
   3  10  13       1346.78       1112.73        87.53 o                         
   4  10  13       1481.21       1401.35       104.70 o                         
   5  10  13        541.35        509.52        64.44 o                         
   6  10  13        826.23        883.25        92.68 o                         
   7  10  13        114.65        125.17        35.24 o                         
  -4  11  13        266.78        240.85        40.59 o                         
  -3  11  13       2488.53       2937.96       177.61 o                         
  -2  11  13        497.94        410.54        38.99 o                         
  -1  11  13       1562.97       1303.44        79.05 o                         
   0  11  13        411.81        316.00        54.45 o                         
   1  11  13       1493.03       1244.57        88.97 o                         
   2  11  13        494.87        369.26        65.15 o                         
   3  11  13       2433.33       2065.35       123.49 o                         
   4  11  13        327.97        268.87        44.70 o                         
   5  11  13        202.00        181.87        37.00 o                         
   6  11  13        449.10        480.15        66.33 o                         
   7  11  13        773.97        696.06       114.76 o                         
  -3  12  13        217.69        181.62        41.36 o                         
  -2  12  13        442.43        369.72        37.58 o                         
  -1  12  13       1479.31       1075.48        95.39 o                         
   0  12  13        170.15         66.25        26.48 o                         
   1  12  13       1336.71       1198.22       123.24 o                         
   2  12  13        469.42        421.50        51.20 o                         
   3  12  13        232.77        188.98        34.96 o                         
   4  12  13       1191.03       1067.29        88.60 o                         
   5  12  13       1594.52       1256.76       101.31 o                         
   6  12  13        325.61        303.16        52.79 o                         
  -3  13  13         64.64         49.53        20.91 o                         
  -2  13  13       1384.86       1155.79        89.67 o                         
  -1  13  13        438.99        455.57        61.27 o                         
   0  13  13        559.59        410.96        67.37 o                         
   1  13  13        393.59        383.20        71.00 o                         
   2  13  13       1369.19       1218.17       131.82 o                         
   3  13  13         63.01         16.18        15.93 o                         
   4  13  13        339.59        337.71       103.81 o                         
   5  13  13        250.60        197.20        39.64 o                         
   6  13  13        258.25        196.41        42.29 o                         
  -2  14  13        432.12        343.86        48.96 o                         
  -1  14  13        734.88        717.33        80.24 o                         
   0  14  13        147.26        162.47        42.59 o                         
   1  14  13        703.95        604.47        87.55 o                         
   2  14  13        426.20        304.53        69.28 o                         
   3  14  13       1303.92       1091.36       134.52 o                         
   4  14  13         12.53        -10.63        20.25 o                         
   5  14  13        273.05        244.98        44.27 o                         
  -1  15  13        152.34        173.27        41.99 o                         
   0  15  13         22.48         28.68        23.47 o                         
   1  15  13        173.63        189.93        54.45 o                         
   2  15  13        412.43        493.96        88.64 o                         
   3  15  13       1534.57       1448.15       157.51 o                         
   4  15  13        221.62        160.34        36.42 o                         
   5  15  13         97.94         66.04        21.39 o                         
  -1  16  13        862.49        744.89        84.27 o                         
   0  16  13        108.58        102.02        34.46 o                         
   1  16  13        899.53        868.27       113.02 o                         
   2  16  13       1382.39       1665.93       166.42 o                         
   3  16  13         91.55         70.40        31.98 o                         
   4  16  13        227.79        237.37        48.00 o                         
  -1  17  13        709.32        583.33        76.16 o                         
   0  17  13        535.01        607.92        85.89 o                         
   1  17  13        723.15        819.49       114.93 o                         
   2  17  13        276.15        263.55        69.00 o                         
   3  17  13        131.93        102.33        44.84 o                         
   4  17  13        290.70        271.44        74.36 o                         
   0  18  13        936.58        970.28       109.86 o                         
   1  18  13        225.29        276.15        65.07 o                         
   2  18  13         62.36         76.16        38.22 o                         
   3  18  13        341.59        375.20        85.47 o                         
   0  19  13        147.36        134.02        41.43 o                         
   1  19  13        189.54        255.90        64.16 o                         
   2  19  13         25.11         18.74        22.98 o                         
   3  19  13        133.16        201.41        65.89 o                         
   1  20  13        795.27        855.89       116.39 o                         
   2  20  13        132.02        174.57        57.54 o                         
   1  21  13         42.12         54.39        29.62 o                         
   0   0  14       1576.91       2132.99       162.74 o                         
   1   0  14        873.67        883.40        57.94 o                         
   2   0  14       1521.14       1644.44        76.84 o                         
   3   0  14       7780.12       7505.59       195.80 o                         
   4   0  14          3.20         -8.62         8.62 o                         
   5   0  14         90.14         75.24        41.44 o                         
   6   0  14          0.22        -26.44        41.48 o                         
   7   0  14         36.28         23.93        30.32 o                         
   8   0  14        295.37        331.34        84.18 o                         
  -8   1  14        223.29        354.06        88.08 o                         
  -7   1  14        422.05        485.61       100.02 o                         
  -6   1  14        533.66        719.20       124.05 o                         
  -5   1  14       1453.17       1805.22       188.54 o                         
  -4   1  14        396.21        403.65        31.45 o                         
  -3   1  14        844.82        853.20        50.93 o                         
  -2   1  14       1216.87       1426.38        70.22 o                         
  -1   1  14       3672.71       4289.78       156.84 o                         
   0   1  14       1145.83       1189.45        68.69 o                         
   1   1  14       4117.93       4530.29       138.34 o                         
   2   1  14       1343.12       1498.15        72.29 o                         
   3   1  14        894.29        922.92       101.31 o                         
   4   1  14        351.80        387.95        44.35 o                         
   5   1  14       1742.43       1986.02       198.62 o                         
   6   1  14        519.10        617.91       115.36 o                         
   7   1  14        451.05        588.99       117.61 o                         
   8   1  14        218.94        257.11        75.40 o                         
  -8   2  14        826.72       1148.48       160.50 o                         
  -7   2  14       3627.34       4951.49       345.16 o                         
  -6   2  14        167.21        169.71        55.24 o                         
  -5   2  14         22.69         -8.83        26.95 o                         
  -4   2  14       2313.13       2179.44       111.13 o                         
  -3   2  14        331.77        332.26        25.99 o                         
  -2   2  14        319.33        325.15        33.70 o                         
  -1   2  14       1186.53       1291.97        69.45 o                         
   0   2  14        466.79        571.89        59.45 o                         
   1   2  14        990.08       1152.88        84.38 o                         
   2   2  14        317.54        357.53        45.74 o                         
   3   2  14        361.53        362.76        45.45 o                         
   4   2  14       2442.11       2604.32       171.39 o                         
   5   2  14         21.79        -30.98        42.53 o                         
   6   2  14        194.84        145.13        55.84 o                         
   7   2  14       3884.09       4745.77       342.92 o                         
   8   2  14        717.62        896.87       141.69 o                         
  -8   3  14        327.39        369.88        88.27 o                         
  -7   3  14        911.66       1209.38       164.97 o                         
  -6   3  14        380.49        592.42       109.88 o                         
  -5   3  14        214.44        343.36        75.29 o                         
  -4   3  14         50.79         58.63        10.36 o                         
  -3   3  14       2418.91       2705.62        77.14 o                         
  -2   3  14        981.09       1047.18        74.93 o                         
  -1   3  14       1045.12       1204.01       100.70 o                         
   0   3  14       3579.90       4074.91       167.63 o                         
   1   3  14       1281.95       1445.32       138.67 o                         
   2   3  14        981.00        947.13        73.99 o                         
   3   3  14       2386.22       2596.42       127.00 o                         
   4   3  14         59.31         61.48        17.81 o                         
   5   3  14        220.86        288.81        71.31 o                         
   6   3  14        359.39        479.54        97.92 o                         
   7   3  14        992.94       1233.61       167.02 o                         
   8   3  14        379.66        382.48        92.30 o                         
  -8   4  14        366.67        475.02       100.55 o                         
  -7   4  14        394.03        664.58       124.11 o                         
  -6   4  14       4090.81       5223.37       338.86 o                         
  -5   4  14        207.96        254.32        67.81 o                         
  -4   4  14        301.68        280.50        75.39 o                         
  -3   4  14        550.07        605.04        34.29 o                         
  -2   4  14       1330.98       1430.43        71.20 o                         
  -1   4  14        182.17        204.09        36.68 o                         
   0   4  14          2.97        -10.49        24.86 o                         
   1   4  14        157.63         90.63        30.10 o                         
   2   4  14       1298.22       1317.38       134.11 o                         
   3   4  14        595.02        587.67        59.02 o                         
   4   4  14        305.40        289.82        41.65 o                         
   5   4  14        245.22        181.48        54.25 o                         
   6   4  14       4027.52       4818.64       318.24 o                         
   7   4  14        400.89        672.89       119.82 o                         
   8   4  14        413.66        371.39        91.02 o                         
  -7   5  14        849.12        982.26       147.03 o                         
  -6   5  14        281.44        380.52        91.45 o                         
  -5   5  14        277.48        309.91        79.17 o                         
  -4   5  14        646.25        735.58        44.45 o                         
  -3   5  14        602.51        586.72        42.86 o                         
  -2   5  14       2437.27       2447.84       121.65 o                         
  -1   5  14       2888.98       3149.64       192.85 o                         
   0   5  14        878.46        763.50        93.55 o                         
   1   5  14       2690.79       2686.11       189.90 o                         
   2   5  14       2823.47       2664.94       196.72 o                         
   3   5  14        609.10        436.21        82.52 o                         
   4   5  14        621.27        560.25        95.22 o                         
   5   5  14        244.51        262.53        67.52 o                         
   6   5  14        295.74        353.98        76.92 o                         
   7   5  14        857.71        965.02       143.09 o                         
   8   5  14        480.26        514.20       102.77 o                         
  -4   6  14       2337.72       2562.44        97.04 o                         
  -3   6  14       3724.01       3181.42       141.97 o                         
  -2   6  14        123.54        134.50        33.85 o                         
  -1   6  14        375.59        318.40        57.44 o                         
   0   6  14         14.73          9.80        17.77 o                         
   1   6  14        412.14        373.54        68.79 o                         
   2   6  14        188.11        167.68        44.05 o                         
   3   6  14       3641.31       3778.12       248.84 o                         
   4   6  14       2502.50       2609.07       206.47 o                         
   5   6  14        758.10        562.45        99.78 o                         
   6   6  14       1191.84       1214.89       150.84 o                         
   7   6  14       1435.56       1571.43       126.83 o                         
   8   6  14         86.62        165.35        47.15 o                         
  -4   7  14        210.19        243.47        35.67 o                         
  -3   7  14       1687.55       1304.83       145.00 o                         
  -2   7  14        244.11        192.48        27.26 o                         
  -1   7  14        148.18         92.34        32.61 o                         
   0   7  14       7327.79       7442.87       322.15 o                         
   1   7  14        167.46        161.56        44.81 o                         
   2   7  14        227.62        244.83        58.81 o                         
   3   7  14       1639.70       1438.22       150.57 o                         
   4   7  14        187.18        147.38        49.82 o                         
   5   7  14        389.39        403.04        81.28 o                         
   6   7  14        535.28        508.32        98.19 o                         
   7   7  14        198.67        135.44        38.61 o                         
  -4   8  14       2872.26       2729.38       134.25 o                         
  -3   8  14        922.15        856.76        46.53 o                         
  -2   8  14        191.01        146.17        23.06 o                         
  -1   8  14        936.40        960.61        69.90 o                         
   0   8  14        380.26        409.71        70.12 o                         
   1   8  14        914.69        785.89       103.98 o                         
   2   8  14        170.72        187.01        48.29 o                         
   3   8  14        992.11        939.96       121.70 o                         
   4   8  14       2816.67       2731.22       218.39 o                         
   5   8  14         77.03         65.32        16.90 o                         
   6   8  14        166.65        155.14        35.95 o                         
   7   8  14        173.89        136.21        37.37 o                         
  -4   9  14        466.26        407.57        48.77 o                         
  -3   9  14         70.45         37.73        13.48 o                         
  -2   9  14       3345.20       2873.61       183.81 o                         
  -1   9  14       1569.50       1335.86        80.49 o                         
   0   9  14       1196.84       1143.20        81.20 o                         
   1   9  14       1427.59       1476.49        99.93 o                         
   2   9  14       3368.78       3053.66       610.20 o                         
   3   9  14         61.27         44.80        29.74 o                         
   4   9  14        480.13        424.04        59.32 o                         
   5   9  14       1180.33       1341.62       202.54 o                         
   6   9  14        167.48        172.61        41.41 o                         
   7   9  14        426.01        403.02        95.87 o                         
  -3  10  14        367.91        346.81        55.84 o                         
  -2  10  14         41.53         25.24         9.89 o                         
  -1  10  14        683.06        541.36        91.12 o                         
   0  10  14        713.15        622.65        60.76 o                         
   1  10  14        774.11        608.72        63.25 o                         
   2  10  14         36.12         32.24        18.49 o                         
   3  10  14        295.33        225.00        40.51 o                         
   4  10  14         61.33         27.25        14.93 o                         
   5  10  14        417.43        342.34        60.25 o                         
   6  10  14       2459.71       2544.68       158.71 o                         
  -3  11  14       2517.83       2321.28       156.77 o                         
  -2  11  14        825.22        725.62        56.32 o                         
  -1  11  14        587.46        568.14        52.96 o                         
   0  11  14        226.52        155.21        32.27 o                         
   1  11  14        543.23        441.09        51.35 o                         
   2  11  14        844.34        708.76        68.26 o                         
   3  11  14       2452.57       2336.86       153.95 o                         
   4  11  14        235.16        153.72        31.01 o                         
   5  11  14        208.96        159.23        36.05 o                         
   6  11  14        182.92        165.49        39.91 o                         
  -3  12  14        109.86        115.57        33.37 o                         
  -2  12  14        335.45        293.31        32.71 o                         
  -1  12  14        471.67        358.98        46.59 o                         
   0  12  14         37.57         19.66        11.28 o                         
   1  12  14        508.59        384.09        47.14 o                         
   2  12  14        345.54        234.97        39.96 o                         
   3  12  14        121.29         48.59        26.66 o                         
   4  12  14        421.43        388.96        54.40 o                         
   5  12  14        191.49        113.81        29.53 o                         
   6  12  14         66.72         31.59        19.07 o                         
  -3  13  14       1264.08       1067.42       101.31 o                         
  -2  13  14       2867.98       2292.35        99.35 o                         
  -1  13  14        407.33        374.05        71.16 o                         
   0  13  14        514.75        395.52        45.45 o                         
   1  13  14        393.05        320.35        61.48 o                         
   2  13  14       2672.56       2092.58       260.32 o                         
   3  13  14       1186.47       1016.19       103.84 o                         
   4  13  14         71.88         36.32        23.83 o                         
   5  13  14        254.73        169.29        37.50 o                         
  -3  14  14       1651.97       1547.47       119.71 o                         
  -2  14  14        739.20        557.46        74.20 o                         
  -1  14  14        588.24        538.43        69.64 o                         
   0  14  14        545.31        552.03        80.39 o                         
   1  14  14        632.54        658.58        97.17 o                         
   2  14  14        687.23        567.60       115.55 o                         
   3  14  14       1718.36       1572.19       119.07 o                         
   4  14  14         18.38        -16.60        34.52 o                         
   5  14  14         36.59         21.47        16.84 o                         
  -3  15  14        162.35        143.61        35.83 o                         
  -1  15  14       1267.82       1094.01       102.17 o                         
   0  15  14        468.17        498.26        79.53 o                         
   1  15  14       1341.52       1307.15       140.31 o                         
   2  15  14        145.43        117.79        45.22 o                         
   3  15  14        150.36        109.98        30.81 o                         
   4  15  14        141.41         94.80        25.67 o                         
  -1  16  14         11.90          3.71         9.97 o                         
   0  16  14          0.72         -4.29        10.40 o                         
   1  16  14         24.49         44.09        35.51 o                         
   2  16  14        126.46         67.33        36.01 o                         
   3  16  14        200.23        166.10        61.92 o                         
   4  16  14        579.82        539.04        83.49 o                         
   0  17  14        866.64       1082.45       121.08 o                         
   1  17  14        343.19        367.32        76.32 o                         
   2  17  14        121.28        174.11        55.79 o                         
   3  17  14        356.60        469.38        94.60 o                         
   0  18  14        206.08        247.34        54.57 o                         
   1  18  14        142.40        115.76        42.39 o                         
   2  18  14        138.82        231.51        66.81 o                         
   3  18  14        351.37        388.05        86.86 o                         
   1  19  14        136.72        183.32        56.74 o                         
   2  19  14       1234.46       1543.79       172.17 o                         
   1  20  14        344.82        396.70        80.59 o                         
   2  20  14        436.08        629.51       110.36 o                         
   1   0  15         57.06         41.65        14.81 o                         
   2   0  15        260.82        272.51        43.55 o                         
   3   0  15        675.36        822.86        52.14 o                         
   4   0  15       1029.73       1087.24       180.66 o                         
   5   0  15          0.42        -13.10        36.66 o                         
   6   0  15        972.07       1277.46       170.43 o                         
   7   0  15        796.07       1134.44       169.32 o                         
   8   0  15         20.88        -65.10        65.10 o                         
  -8   1  15        807.39       1157.12       166.10 o                         
  -7   1  15        581.13        754.50       133.36 o                         
  -6   1  15       1176.64       1568.60       188.08 o                         
  -5   1  15        172.83        204.13        63.40 o                         
  -4   1  15       1219.28       1071.62        79.49 o                         
  -3   1  15        345.84        358.10        39.91 o                         
  -2   1  15        429.71        413.59        39.28 o                         
  -1   1  15        643.09        744.77        69.93 o                         
   0   1  15       1030.08       1141.81        87.32 o                         
   1   1  15        625.64        682.91        53.31 o                         
   2   1  15        320.10        328.62        34.91 o                         
   3   1  15        351.73        410.46        47.32 o                         
   4   1  15       1283.40       1301.69        84.58 o                         
   5   1  15        207.85        179.55        59.48 o                         
   6   1  15       1204.84       1511.99       183.07 o                         
   7   1  15        488.37        627.33       125.09 o                         
   8   1  15        818.49       1021.97       154.73 o                         
  -8   2  15        502.68        701.84       125.69 o                         
  -7   2  15        671.63        892.72       146.99 o                         
  -6   2  15        994.92       1377.57       176.53 o                         
  -5   2  15       3083.49       3913.56       285.23 o                         
  -4   2  15       1488.77       1637.96        91.16 o                         
  -3   2  15        738.84        804.64        42.77 o                         
  -2   2  15        388.13        464.97        40.92 o                         
  -1   2  15        500.51        605.76        61.52 o                         
   0   2  15        468.34        524.61        60.07 o                         
   1   2  15        475.47        497.55       115.92 o                         
   2   2  15        609.64        655.52        62.26 o                         
   3   2  15        740.46        841.96        70.23 o                         
   4   2  15       1485.05       1575.54        96.29 o                         
   5   2  15       2901.52       3640.94       277.17 o                         
   6   2  15       1010.80       1449.83       180.28 o                         
   7   2  15        626.05        763.92       135.97 o                         
   8   2  15        496.37        826.85       140.76 o                         
  -8   3  15        290.62        480.15       104.50 o                         
  -7   3  15        868.57       1194.12       168.21 o                         
  -6   3  15        298.89        339.00        88.15 o                         
  -5   3  15        759.69        938.66       135.69 o                         
  -4   3  15        608.35        775.39        63.93 o                         
  -3   3  15       3372.18       3332.42       105.46 o                         
  -2   3  15       1682.53       1642.88        77.36 o                         
  -1   3  15        364.39        357.49        47.05 o                         
   0   3  15       8635.28      10094.55       292.45 o                         
   1   3  15        345.72        374.72        73.49 o                         
   2   3  15       1794.37       1969.86       175.15 o                         
   3   3  15       3429.84       3379.88       148.36 o                         
   4   3  15        643.32        623.98        61.43 o                         
   5   3  15        765.99        967.92       137.95 o                         
   6   3  15        330.59        379.51        91.67 o                         
   7   3  15        810.06       1020.78       154.23 o                         
   8   3  15        324.95        217.66        67.42 o                         
  -8   4  15        296.01        512.78       105.79 o                         
  -7   4  15       1000.33       1395.84       183.44 o                         
  -6   4  15        805.94        962.49       141.08 o                         
  -5   4  15       1061.61       1328.96       160.28 o                         
  -4   4  15       2930.73       3265.24       352.59 o                         
  -3   4  15         53.85         45.43        14.89 o                         
  -2   4  15        363.54        348.74        45.39 o                         
  -1   4  15        391.88        431.93        52.80 o                         
   0   4  15       2936.75       3174.83       210.22 o                         
   1   4  15        526.05        608.68        88.63 o                         
   2   4  15        327.33        246.10        61.24 o                         
   3   4  15         74.91         17.73        32.74 o                         
   4   4  15       2913.17       2996.05       229.57 o                         
   5   4  15       1087.08       1164.62       146.99 o                         
   6   4  15        875.47        984.63       142.82 o                         
   7   4  15       1102.96       1171.39       162.25 o                         
  -7   5  15         84.13         67.62        42.59 o                         
  -6   5  15         14.17         19.72        25.58 o                         
  -5   5  15        217.43        317.48        78.46 o                         
  -4   5  15       2050.80       2113.75       145.73 o                         
  -3   5  15        575.54        633.90        56.80 o                         
  -2   5  15        201.09        176.11        42.99 o                         
  -1   5  15        119.34        129.43        40.82 o                         
   0   5  15        215.49        225.73        52.14 o                         
   1   5  15        133.90        130.61        36.38 o                         
   2   5  15        178.97        176.49        47.24 o                         
   3   5  15        538.86        580.17        94.00 o                         
   4   5  15       1976.24       1948.45       182.89 o                         
   5   5  15        212.89        276.57        70.65 o                         
   6   5  15         14.63          1.87        24.35 o                         
   7   5  15        113.40        -15.18        41.52 o                         
  -4   6  15        101.87         98.06        22.52 o                         
  -3   6  15       2129.79       2237.11       137.35 o                         
  -2   6  15       2293.14       2382.72       157.72 o                         
  -1   6  15       1511.09       1525.96       132.20 o                         
   0   6  15         36.67          6.29        17.43 o                         
   1   6  15       1651.22       1746.58       153.22 o                         
   2   6  15       2413.88       2460.67       191.62 o                         
   3   6  15       2001.26       2124.46       186.26 o                         
   4   6  15         98.69         96.98        36.28 o                         
   5   6  15        138.67        176.66        59.27 o                         
   6   6  15         99.45         68.71        37.95 o                         
   7   6  15        834.78        908.99       135.22 o                         
  -4   7  15        415.84        501.31        55.90 o                         
  -3   7  15        786.29        652.13       128.92 o                         
  -2   7  15       1860.36       1771.14       134.71 o                         
  -1   7  15        268.87        257.99        53.90 o                         
   0   7  15         15.98        -24.74        31.94 o                         
   1   7  15        261.38        240.60        54.13 o                         
   2   7  15       1805.62       1456.96       147.24 o                         
   3   7  15        702.35        586.83        94.89 o                         
   4   7  15        408.35        372.44        75.39 o                         
   5   7  15         21.34        -13.22        38.30 o                         
   6   7  15       1891.52       2215.19       210.63 o                         
   7   7  15        144.94        109.23        42.62 o                         
  -3   8  15       2641.57       2349.44       136.75 o                         
  -2   8  15       1071.64        945.07        96.83 o                         
  -1   8  15       1868.33       1719.47       143.68 o                         
   0   8  15        383.40        374.26        67.46 o                         
   1   8  15       2029.92       1979.45       167.06 o                         
   2   8  15       1133.42       1159.48       133.43 o                         
   3   8  15       2804.91       2931.62       227.64 o                         
   4   8  15        394.29        317.44        73.40 o                         
   5   8  15         22.47        -20.86        35.74 o                         
   6   8  15         74.85         81.88        31.47 o                         
   7   8  15         39.55         62.35        38.30 o                         
  -3   9  15        564.69        519.33        67.08 o                         
  -2   9  15        191.15        134.03        22.36 o                         
  -1   9  15       1294.06       1243.77        81.01 o                         
   0   9  15          0.70        -31.87        38.95 o                         
   1   9  15       1112.91       1141.67       124.66 o                         
   2   9  15        223.28        209.17        63.82 o                         
   3   9  15        539.32        512.05       109.03 o                         
   4   9  15        647.78        580.61        70.43 o                         
   5   9  15        535.97        481.46        67.95 o                         
   6   9  15        293.02        311.73        54.47 o                         
  -3  10  15        603.54        605.44        74.73 o                         
  -2  10  15        960.78        898.24        60.08 o                         
  -1  10  15        304.04        265.58        36.90 o                         
   0  10  15       3999.56       3829.54       208.22 o                         
   1  10  15        282.60        224.35        39.28 o                         
   2  10  15        837.12        700.29       104.99 o                         
   3  10  15        625.04        486.57        79.38 o                         
   4  10  15       1038.08        954.32        89.68 o                         
   5  10  15        393.02        389.14        59.79 o                         
   6  10  15        489.32        606.43        78.15 o                         
  -3  11  15        581.57        636.90        79.43 o                         
  -2  11  15        245.87        218.20        28.96 o                         
  -1  11  15        962.92        914.36        85.17 o                         
   0  11  15       1051.45        948.86        74.18 o                         
   1  11  15        947.62        839.57        73.23 o                         
   2  11  15        253.65        182.32        34.48 o                         
   3  11  15        614.89        573.14        63.56 o                         
   4  11  15        416.95        401.00        55.43 o                         
   5  11  15        371.44        444.37        61.37 o                         
   6  11  15        499.53        561.77        73.05 o                         
  -3  12  15        541.35        562.70        78.23 o                         
  -2  12  15        587.76        505.09        45.60 o                         
  -1  12  15        435.99        321.35        40.10 o                         
   0  12  15       1430.94       1261.57        84.83 o                         
   1  12  15        380.16        265.02        40.12 o                         
   2  12  15        579.82        434.73        53.98 o                         
   3  12  15        506.99        327.08        46.54 o                         
   4  12  15        376.05        356.00        52.49 o                         
   5  12  15        935.31        835.93        84.67 o                         
  -3  13  15        109.79        152.06        40.17 o                         
  -2  13  15        283.03        211.32        47.28 o                         
  -1  13  15        881.17        739.04        60.74 o                         
   0  13  15        742.92        588.17       130.62 o                         
   1  13  15        848.64        654.08       132.43 o                         
   2  13  15        297.21        194.62        53.63 o                         
   3  13  15         87.56         38.67        17.22 o                         
   4  13  15        851.60        719.57        74.89 o                         
   5  13  15        428.28        372.17        56.24 o                         
  -3  14  15        444.68        370.43        57.67 o                         
  -2  14  15         64.62         46.40        23.82 o                         
  -1  14  15       1096.93        846.61        73.56 o                         
   0  14  15       1425.60       1309.13       230.51 o                         
   1  14  15       1041.92        780.09       106.32 o                         
   2  14  15         58.26         25.46        16.27 o                         
   3  14  15        460.37        439.59        57.59 o                         
   4  14  15         97.55         62.76        20.60 o                         
  -2  15  15        160.54        135.64        35.26 o                         
  -1  15  15        713.19        567.70        53.94 o                         
   0  15  15        919.61        745.88       118.99 o                         
   1  15  15        724.78        682.77       181.86 o                         
   2  15  15        175.18        145.56        30.01 o                         
   3  15  15        153.04        100.60        31.35 o                         
   4  15  15         80.47         75.70        27.04 o                         
  -2  16  15       1326.65       1026.55       103.71 o                         
  -1  16  15       1141.69        969.04       107.60 o                         
   0  16  15         18.16         22.28        16.35 o                         
   1  16  15       1087.49        987.21       130.54 o                         
   2  16  15       1409.73       1307.43       238.35 o                         
   3  16  15        347.72        330.81        71.05 o                         
   4  16  15        249.81        216.80        67.78 o                         
  -2  17  15        454.24        345.98        59.70 o                         
   0  17  15        634.72        662.21        93.23 o                         
   1  17  15         27.21         35.09        29.09 o                         
   2  17  15        473.26        512.65        99.36 o                         
   3  17  15         44.08         50.97        33.12 o                         
   1  18  15         89.64        164.78        51.48 o                         
   2  18  15         53.26         32.11        26.89 o                         
   3  18  15        131.75        251.54        71.69 o                         
   1  19  15        101.70        168.21        55.24 o                         
   2  19  15        237.51        230.95        65.63 o                         
   0   0  16       4858.61       5531.85       295.11 o                         
   1   0  16        590.89        632.66        73.85 o                         
   2   0  16        724.56        804.93        56.36 o                         
   3   0  16        242.68        293.78        31.89 o                         
   4   0  16       3557.19       4312.77       298.72 o                         
   5   0  16       1850.98       2252.07       221.50 o                         
   6   0  16        400.35        594.95       120.22 o                         
   7   0  16        727.56        937.85       156.30 o                         
  -7   1  16         17.28         25.91        33.79 o                         
  -6   1  16        157.31        178.09        61.90 o                         
  -5   1  16        434.76        600.08       112.32 o                         
  -4   1  16       1781.94       2139.11       206.20 o                         
  -3   1  16        401.05        415.14        37.54 o                         
  -2   1  16       1556.07       1661.68       115.42 o                         
  -1   1  16        302.37        338.97        47.33 o                         
   0   1  16       1672.88       1777.22       112.72 o                         
   1   1  16        302.86        341.83        49.34 o                         
   2   1  16       1673.54       2004.65       114.67 o                         
   3   1  16        315.41        332.17        45.78 o                         
   4   1  16       1814.30       2311.23       215.05 o                         
   5   1  16        409.10        503.00       101.96 o                         
   6   1  16        181.41        133.01        61.45 o                         
   7   1  16         13.18         60.90        48.18 o                         
  -7   2  16          2.39        -28.68        34.43 o                         
  -6   2  16        623.54        850.26       138.48 o                         
  -5   2  16        902.55       1099.96       152.18 o                         
  -4   2  16        361.18        399.65        85.10 o                         
  -3   2  16         75.69         65.61        13.08 o                         
  -2   2  16        667.74        642.09        62.20 o                         
  -1   2  16        126.24        158.10        31.84 o                         
   0   2  16        656.12        815.63        76.81 o                         
   1   2  16        105.81        106.09        29.95 o                         
   2   2  16        687.82        742.71       110.48 o                         
   3   2  16         70.70         48.53        15.69 o                         
   4   2  16        404.10        473.04        94.27 o                         
   5   2  16        861.52       1094.80       152.41 o                         
   6   2  16        667.49        832.01       142.21 o                         
   7   2  16          5.72          7.11        35.86 o                         
  -7   3  16        252.14        316.08        89.58 o                         
  -6   3  16        546.59        636.44       121.08 o                         
  -5   3  16        103.68         97.97        42.48 o                         
  -4   3  16         77.30         68.73        40.42 o                         
  -3   3  16        554.30        663.68        39.63 o                         
  -2   3  16        893.54        993.94        78.92 o                         
  -1   3  16       1908.84       2101.47       200.91 o                         
   0   3  16        177.32        277.71        47.35 o                         
   1   3  16       2088.40       2309.37       192.41 o                         
   2   3  16        989.61       1125.26       135.51 o                         
   3   3  16        645.61        616.83       102.71 o                         
   4   3  16         59.08         41.01        27.40 o                         
   5   3  16        104.26         26.11        25.34 o                         
   6   3  16        464.36        634.04       116.70 o                         
   7   3  16        252.56        352.92        95.09 o                         
  -7   4  16        696.46        972.32       157.18 o                         
  -6   4  16        684.81        970.14       148.52 o                         
  -5   4  16       1771.42       2156.83       210.26 o                         
  -4   4  16       1199.19       1260.51       153.02 o                         
  -3   4  16       1182.72       1201.07        82.00 o                         
  -2   4  16        498.53        539.08        61.32 o                         
  -1   4  16        477.76        526.06        60.20 o                         
   0   4  16        737.26        832.22       108.94 o                         
   1   4  16        467.58        388.12        75.44 o                         
   2   4  16        470.46        485.84        84.88 o                         
   3   4  16       1123.64       1104.98       135.44 o                         
   4   4  16       1182.24       1102.06       139.61 o                         
   5   4  16       1747.96       2124.77       205.52 o                         
   6   4  16        674.06        725.05       122.36 o                         
   7   4  16        620.30        823.40       137.14 o                         
  -7   5  16         24.38         58.25        34.33 o                         
  -6   5  16        227.15        260.60        77.08 o                         
  -5   5  16        283.78        351.82        87.56 o                         
  -4   5  16        355.32        431.30        77.43 o                         
  -3   5  16        959.38        978.93        73.83 o                         
  -2   5  16        261.59        306.91        43.31 o                         
  -1   5  16       2456.28       2657.05       187.00 o                         
   0   5  16        636.49        585.22        85.47 o                         
   1   5  16       2445.03       2366.94       186.55 o                         
   2   5  16        175.08        119.93        42.16 o                         
   3   5  16       1007.20        968.97       127.26 o                         
   4   5  16        303.42        266.32        64.20 o                         
   5   5  16        261.27        211.70        63.80 o                         
   6   5  16        243.69        174.70        59.39 o                         
   7   5  16         10.11        -56.38        56.38 o                         
  -3   6  16        881.38        791.99        81.38 o                         
  -2   6  16         30.99          3.77        20.19 o                         
  -1   6  16        718.56        719.65        92.27 o                         
   0   6  16        665.82        749.71        98.76 o                         
   1   6  16        814.61        659.54        94.07 o                         
   2   6  16         49.50          3.38        32.21 o                         
   3   6  16        912.01        791.03       112.94 o                         
   4   6  16        918.19        786.74       114.66 o                         
   5   6  16       3377.48       3686.62       268.29 o                         
   6   6  16        220.91        313.40        75.48 o                         
   7   6  16        672.09        849.75       132.00 o                         
  -3   7  16         18.22         16.19         7.04 o                         
  -2   7  16        226.76        182.00        43.39 o                         
  -1   7  16       1133.60       1236.85       122.79 o                         
   0   7  16       1231.34       1192.29       123.66 o                         
   1   7  16       1009.57       1108.41       125.98 o                         
   2   7  16        307.34        293.57        65.11 o                         
   3   7  16          4.47        -17.52        37.28 o                         
   4   7  16       1635.18       1552.65       168.48 o                         
   5   7  16        336.85        368.38        83.98 o                         
   6   7  16        118.31        134.26        45.24 o                         
  -3   8  16        134.58        132.38        34.56 o                         
  -2   8  16        174.86        151.52        25.38 o                         
  -1   8  16         42.46         18.61        16.14 o                         
   0   8  16        666.47        557.98        83.96 o                         
   1   8  16         42.83        -20.22        35.53 o                         
   2   8  16        163.20        132.82        42.45 o                         
   3   8  16        174.50        157.17        45.55 o                         
   4   8  16        483.40        468.15        90.77 o                         
   5   8  16       2648.40       2531.50       224.60 o                         
   6   8  16         96.71         51.59        83.80 o                         
  -3   9  16        597.27        522.18        67.94 o                         
  -2   9  16        214.43        184.85        27.02 o                         
  -1   9  16       2555.05       2277.78       112.83 o                         
   0   9  16       2170.81       2106.04       117.17 o                         
   1   9  16       2775.23       2995.74       217.59 o                         
   2   9  16        237.00        252.87        63.31 o                         
   3   9  16        617.16        635.75       106.57 o                         
   4   9  16        811.76        695.34        87.94 o                         
   5   9  16         23.90        -24.36        24.36 o                         
   6   9  16        369.27        395.99        62.60 o                         
  -3  10  16        181.40        101.27        29.82 o                         
  -2  10  16        819.84        723.41       101.63 o                         
  -1  10  16         43.40         31.68        11.05 o                         
   0  10  16       1111.01       1013.21        79.79 o                         
   1  10  16         56.26         35.10        12.96 o
[truncated: 76,222 more chars]
